# Supplementary material for: Soybean kinome: functional classification and gene expression patterns
Source: J Exp Bot. 2015 Jan 22;66(7):1919–34. doi: 10.1093/jxb/eru537 (PMC4378628; doi:10.1093/jxb/eru537)
Supplement: Supplementary Data [file supp_eru537_jexbot136416_file002.xlsx]

## Sheet: Table S1
Supplemental Table 1: Kinase domain annotation of 2,166 soybean protein kinases.
Gene ID	Typical kinase	Mach#	Alignment start	Alignment end	Envelope start	Envelope end	HMM accession #	HMM name	HMM start	HMM end	HMM length	Bit score	E-value	%Cover
Glyma.01G061500.1	yes	1	211	465	211	465	PF00069.20	Pkinase	1	260	260	227.4	1.5e-67	100
Glyma.01G099600.1	yes	1	14	272	14	272	PF00069.20	Pkinase	1	260	260	239.7	2.8e-71	100
Glyma.01G131500.1	yes	1	12	266	12	266	PF00069.20	Pkinase	1	260	260	258.7	4.2e-77	100
Glyma.01G149000.1	Su	1	4	283	4	283	PF00069.20	Pkinase	1	260	260	249	3.9e-74	100
Glyma.01G161600.1	yes	1	295	544	295	544	PF07714.12	Pkinase_Tyr	1	259	259	252.8	2.7e-75	100
Glyma.01G183500.1	yes	1	21	277	21	277	PF00069.20	Pkinase	1	260	260	236.8	2.1e-70	100
Glyma.01G184000.1	yes	1	312	573	312	573	PF00069.20	Pkinase	1	260	260	213.5	2.6e-63	100
Glyma.01G184300.1	yes	1	133	414	133	414	PF00069.20	Pkinase	1	260	260	221.5	1e-65	100
Glyma.01G192100.1	yes	1	34	319	34	319	PF00069.20	Pkinase	1	260	260	207.3	2.2e-61	100
Glyma.01G204200.1	yes	1	5	261	5	261	PF00069.20	Pkinase	1	260	260	238.4	6.9e-71	100
Glyma.01G220700.1	yes	1	395	651	395	651	PF00069.20	Pkinase	1	260	260	235.5	5.3e-70	100
Glyma.01G223200.1	yes	1	78	336	78	336	PF00069.20	Pkinase	1	260	260	228	1e-67	100
Glyma.01G227800.1	yes	1	145	430	145	430	PF00069.20	Pkinase	1	260	260	232.1	5.6e-69	100
Glyma.02G048300.1	yes	1	69	329	69	329	PF00069.20	Pkinase	1	260	260	216	4.8e-64	100
Glyma.02G119700.1	yes	1	251	505	251	505	PF00069.20	Pkinase	1	260	260	231	1.3e-68	100
Glyma.02G135500.1	yes	1	18	274	18	274	PF00069.20	Pkinase	1	260	260	239.1	4.1e-71	100
Glyma.02G163300.1	yes	1	129	391	129	391	PF00069.20	Pkinase	1	260	260	222.3	5.4e-66	100
Glyma.02G182900.1	yes	1	48	306	48	306	PF00069.20	Pkinase	1	260	260	251.5	6.8e-75	100
Glyma.02G192700.1	yes	1	122	380	122	380	PF00069.20	Pkinase	1	260	260	225.9	4.3e-67	100
Glyma.02G202900.1	yes	1	21	275	21	275	PF00069.20	Pkinase	1	260	260	243.8	1.5e-72	100
Glyma.02G208500.1	yes	1	4	260	4	260	PF00069.20	Pkinase	1	260	260	235.5	5.4e-70	100
Glyma.02G217300.1	yes	1	9	262	9	262	PF00069.20	Pkinase	1	260	260	240.7	1.3e-71	100
Glyma.02G234800.1	yes	1	15	269	15	269	PF00069.20	Pkinase	1	260	260	247.4	1.2e-73	100
Glyma.02G235100.1	yes	1	21	276	21	276	PF00069.20	Pkinase	1	260	260	249.4	2.9e-74	100
Glyma.02G275900.1	yes	1	13	268	13	268	PF00069.20	Pkinase	1	260	260	246.4	2.4e-73	100
Glyma.02G276000.1	yes	1	25	324	25	324	PF00069.20	Pkinase	1	260	260	246.4	2.5e-73	100
Glyma.02G278900.1	yes	1	72	330	72	330	PF00069.20	Pkinase	1	260	260	239.8	2.5e-71	100
Glyma.02G286800.1	yes	1	25	334	25	334	PF00069.20	Pkinase	1	260	260	218.1	1.1e-64	100
Glyma.02G291300.1	yes	1	80	338	80	338	PF00069.20	Pkinase	1	260	260	240.6	1.4e-71	100
Glyma.02G311800.1	yes	1	86	344	86	344	PF00069.20	Pkinase	1	260	260	231.5	8.5e-69	100
Glyma.03G021700.1	yes	1	14	280	14	280	PF00069.20	Pkinase	1	260	260	222.2	6.1e-66	100
Glyma.03G069800.1	yes	1	14	272	14	272	PF00069.20	Pkinase	1	260	260	240.2	2e-71	100
Glyma.03G085700.1	yes	1	4	284	4	284	PF00069.20	Pkinase	1	260	260	254.2	1e-75	100
Glyma.03G138000.1	yes	1	58	316	58	316	PF00069.20	Pkinase	1	260	260	247.8	9.3e-74	100
Glyma.03G164600.1	yes	1	120	418	120	418	PF00069.20	Pkinase	1	260	260	215.6	6e-64	100
Glyma.03G173600.1	yes	1	104	432	104	432	PF00069.20	Pkinase	1	260	260	189.6	5.4e-56	100
Glyma.03G204100.1	yes	1	125	383	125	383	PF00069.20	Pkinase	1	260	260	237.3	1.5e-70	100
Glyma.03G237600.1	yes	1	69	332	69	332	PF00069.20	Pkinase	1	260	260	237.6	1.2e-70	100
Glyma.03G243500.1	yes	1	111	395	111	395	PF00069.20	Pkinase	1	260	260	217	2.2e-64	100
Glyma.03G251400.1	yes	1	12	267	12	267	PF00069.20	Pkinase	1	260	260	252.8	2.7e-75	100
Glyma.03G260200.1	yes	1	16	268	16	268	PF00069.20	Pkinase	1	260	260	244.1	1.3e-72	100
Glyma.04G036300.1	yes	1	300	561	300	561	PF00069.20	Pkinase	1	260	260	217.8	1.3e-64	100
Glyma.04G053900.1	yes	1	93	396	93	396	PF00069.20	Pkinase	1	260	260	209.1	6e-62	100
Glyma.04G078900.1	yes	1	66	368	66	368	PF00069.20	Pkinase	1	260	260	199.3	6e-59	100
Glyma.04G090500.1	yes	1	9	262	9	262	PF00069.20	Pkinase	1	260	260	236.7	2.3e-70	100
Glyma.04G096000.1	yes	1	657	911	657	911	PF07714.12	Pkinase_Tyr	1	259	259	218.3	8.8e-65	100
Glyma.04G165600.1	yes	1	104	388	104	388	PF00069.20	Pkinase	1	260	260	221.1	1.3e-65	100
Glyma.04G189600.1	yes	1	93	418	93	418	PF00069.20	Pkinase	1	260	260	191.9	1e-56	100
Glyma.04G199300.1	yes	1	94	378	94	378	PF00069.20	Pkinase	1	260	260	218.6	7.3e-65	100
Glyma.04G204400.1	yes	1	30	288	30	288	PF00069.20	Pkinase	1	260	260	245.7	4.1e-73	100
Glyma.04G205400.1	yes	1	4	260	4	260	PF00069.20	Pkinase	1	260	260	228	1e-67	100
Glyma.04G213000.1	yes	1	202	458	202	458	PF00069.20	Pkinase	1	260	260	239.5	3.1e-71	100
Glyma.04G218000.1	yes	1	34	314	34	314	PF00069.20	Pkinase	1	260	260	229.6	3.3e-68	100
Glyma.04G231000.1	yes	1	143	405	143	405	PF00069.20	Pkinase	1	260	260	223.8	1.9e-66	100
Glyma.04G252700.1	yes	1	336	629	336	629	PF00069.20	Pkinase	1	260	260	180.9	2.4e-53	100
Glyma.04G253500.1	yes	1	293	546	293	546	PF00069.20	Pkinase	1	260	260	222.6	4.4e-66	100
Glyma.05G006700.1	yes	1	16	277	16	277	PF00069.20	Pkinase	1	260	260	199.8	4.2e-59	100
Glyma.05G024400.1	yes	1	98	382	98	382	PF00069.20	Pkinase	1	260	260	223.4	2.6e-66	100
Glyma.05G030800.1	yes	1	57	315	57	315	PF00069.20	Pkinase	1	260	260	237.3	1.5e-70	100
Glyma.05G042700.1	yes	1	98	423	98	423	PF00069.20	Pkinase	1	260	260	194.4	1.9e-57	100
Glyma.05G046000.1	yes	1	268	558	268	558	PF00069.20	Pkinase	1	260	260	250.6	1.3e-74	100
Glyma.05G066700.1	yes	1	5	261	5	261	PF00069.20	Pkinase	1	260	260	232.2	5.2e-69	100
Glyma.05G080900.1	yes	1	303	564	303	564	PF00069.20	Pkinase	1	260	260	215	9.2e-64	100
Glyma.05G081900.1	yes	1	23	279	23	279	PF00069.20	Pkinase	1	260	260	237.4	1.4e-70	100
Glyma.05G090900.1	yes	1	125	387	125	387	PF00069.20	Pkinase	1	260	260	231.6	8e-69	100
Glyma.05G104200.1	yes	1	112	397	112	397	PF00069.20	Pkinase	1	260	260	206.5	3.6e-61	100
Glyma.05G104600.1	yes	1	112	397	112	397	PF00069.20	Pkinase	1	260	260	208.7	7.9e-62	100
Glyma.05G123200.1	yes	1	226	480	226	480	PF00069.20	Pkinase	1	260	260	225.3	6.8e-67	100
Glyma.05G123500.1	yes	1	10	293	10	293	PF00069.20	Pkinase	1	260	260	265.1	4.9e-79	100
Glyma.05G158700.1	yes	1	19	273	19	273	PF00069.20	Pkinase	1	260	260	255.1	5.5e-76	100
Glyma.05G195300.1	yes	1	18	329	18	329	PF00069.20	Pkinase	1	260	260	213	3.9e-63	100
Glyma.05G197700.1	yes	1	4	260	4	260	PF00069.20	Pkinase	1	260	260	234.5	1.1e-69	100
Glyma.05G198300.1	yes	1	33	291	33	291	PF00069.20	Pkinase	1	260	260	245.5	4.8e-73	100
Glyma.05G202000.1	yes	1	90	374	90	374	PF00069.20	Pkinase	1	260	260	221.2	1.2e-65	100
Glyma.05G229800.1	yes	1	22	348	22	348	PF00069.20	Pkinase	1	260	260	180.8	2.5e-53	100
Glyma.05G244600.1	yes	1	109	400	109	400	PF00069.20	Pkinase	1	260	260	230.1	2.3e-68	100
Glyma.05G248500.1	yes	1	788	1090	788	1090	PF00069.20	Pkinase	1	260	260	177.1	3.4e-52	100
Glyma.06G036400.1	yes	1	287	548	287	548	PF00069.20	Pkinase	1	260	260	217	2.3e-64	100
Glyma.06G062100.1	yes	1	11	265	11	265	PF00069.20	Pkinase	1	260	260	249.6	2.7e-74	100
Glyma.06G080600.1	yes	1	74	399	74	399	PF00069.20	Pkinase	1	260	260	202.8	5e-60	100
Glyma.06G092300.1	yes	1	9	262	9	262	PF00069.20	Pkinase	1	260	260	236.9	2e-70	100
Glyma.06G108900.1	yes	1	282	535	282	535	PF00069.20	Pkinase	1	260	260	220.6	1.9e-65	100
Glyma.06G109800.1	yes	1	378	671	378	671	PF00069.20	Pkinase	1	260	260	178.3	1.5e-52	100
Glyma.06G134200.1	yes	1	145	407	145	407	PF00069.20	Pkinase	1	260	260	223.8	1.9e-66	100
Glyma.06G153200.1	yes	1	217	473	217	473	PF00069.20	Pkinase	1	260	260	239.4	3.4e-71	100
Glyma.06G160100.1	yes	1	4	260	4	260	PF00069.20	Pkinase	1	260	260	228.8	5.8e-68	100
Glyma.06G161200.1	yes	1	31	289	31	289	PF00069.20	Pkinase	1	260	260	248.3	6.6e-74	100
Glyma.06G166200.1	yes	1	96	380	96	380	PF00069.20	Pkinase	1	260	260	220.8	1.6e-65	100
Glyma.06G175900.1	yes	1	93	418	93	418	PF00069.20	Pkinase	1	260	260	191.2	1.7e-56	100
Glyma.06G196900.1	yes	1	107	391	107	391	PF00069.20	Pkinase	1	260	260	217.6	1.5e-64	100
Glyma.06G226000.1	yes	1	4	271	4	271	PF00069.20	Pkinase	1	260	260	162.5	1e-47	100
Glyma.06G242600.1	yes	1	134	418	134	418	PF00069.20	Pkinase	1	260	260	225.7	5.1e-67	100
Glyma.06G244200.1	yes	1	4	271	4	271	PF00069.20	Pkinase	1	260	260	159.6	7.3e-47	100
Glyma.07G021100.1	yes	1	4	306	4	306	PF00069.20	Pkinase	1	260	260	223.2	2.9e-66	100
Glyma.07G023500.1	yes	1	19	273	19	273	PF00069.20	Pkinase	1	260	260	257.6	9.6e-77	100
Glyma.07G051000.1	yes	1	15	268	15	268	PF00069.20	Pkinase	1	260	260	254.1	1.1e-75	100
Glyma.07G051600.1	yes	1	139	401	139	401	PF00069.20	Pkinase	1	260	260	225.9	4.3e-67	100
Glyma.07G070200.1	yes	1	17	307	17	307	PF00069.20	Pkinase	1	260	260	233.4	2.4e-69	100
Glyma.07G101800.1	yes	1	105	396	105	396	PF00069.20	Pkinase	1	260	260	225.6	5.4e-67	100
Glyma.07G103400.1	yes	1	886	1175	886	1175	PF00069.20	Pkinase	1	260	260	219.3	4.7e-65	100
Glyma.07G178600.1	yes	1	23	285	23	285	PF00069.20	Pkinase	1	260	260	232.6	4e-69	100
Glyma.07G209400.1	yes	1	32	288	32	288	PF00069.20	Pkinase	1	260	260	238.9	4.8e-71	100
Glyma.07G232400.1	yes	1	85	343	85	343	PF00069.20	Pkinase	1	260	260	236.2	3.2e-70	100
Glyma.07G239600.1	yes	1	492	744	492	744	PF07714.12	Pkinase_Tyr	1	259	259	227.1	1.8e-67	100
Glyma.07G251700.1	yes	1	99	383	99	383	PF00069.20	Pkinase	1	260	260	218.3	9.5e-65	100
Glyma.07G255400.1	yes	1	25	316	25	316	PF00069.20	Pkinase	1	260	260	226.3	3.3e-67	100
Glyma.07G260200.1	yes	1	81	339	81	339	PF00069.20	Pkinase	1	260	260	231.4	9.7e-69	100
Glyma.08G002900.1	yes	1	18	326	18	326	PF00069.20	Pkinase	1	260	260	218.2	9.7e-65	100
Glyma.08G005100.1	yes	1	4	260	4	260	PF00069.20	Pkinase	1	260	260	233.3	2.5e-69	100
Glyma.08G005600.1	yes	1	34	292	34	292	PF00069.20	Pkinase	1	260	260	244.8	7.7e-73	100
Glyma.08G009400.1	yes	1	90	374	90	374	PF00069.20	Pkinase	1	260	260	223.9	1.8e-66	100
Glyma.08G015500.1	yes	1	409	665	409	665	PF00069.20	Pkinase	1	260	260	227.4	1.5e-67	100
Glyma.08G052500.1	yes	1	104	395	104	395	PF00069.20	Pkinase	1	260	260	229.9	2.6e-68	100
Glyma.08G078200.1	yes	1	209	463	209	463	PF00069.20	Pkinase	1	260	260	221.7	8.3e-66	100
Glyma.08G078600.1	yes	1	4	287	4	287	PF00069.20	Pkinase	1	260	260	265.8	2.9e-79	100
Glyma.08G116500.1	yes	1	19	273	19	273	PF00069.20	Pkinase	1	260	260	252.6	3.1e-75	100
Glyma.08G133600.1	yes	1	4	260	4	260	PF00069.20	Pkinase	1	260	260	231.9	6.7e-69	100
Glyma.08G188300.1	yes	1	4	260	4	260	PF00069.20	Pkinase	1	260	260	238.3	7.3e-71	100
Glyma.08G218400.1	yes	1	19	273	19	273	PF00069.20	Pkinase	1	260	260	260	1.7e-77	100
Glyma.08G227200.1	yes	1	12	308	12	308	PF00069.20	Pkinase	1	260	260	203.2	3.6e-60	100
Glyma.08G240300.1	yes	1	19	271	19	271	PF00069.20	Pkinase	1	260	260	270.4	1.2e-80	100
Glyma.08G240400.1	yes	1	22	274	22	274	PF00069.20	Pkinase	1	260	260	251.9	5.3e-75	100
Glyma.08G309500.1	yes	1	25	316	25	316	PF00069.20	Pkinase	1	260	260	230.2	2.2e-68	100
Glyma.08G316500.1	yes	1	97	355	97	355	PF00069.20	Pkinase	1	260	260	237.1	1.7e-70	100
Glyma.09G030000.1	yes	1	4	287	4	287	PF00069.20	Pkinase	1	260	260	264.6	7e-79	100
Glyma.09G035400.1	yes	1	447	699	447	699	PF07714.12	Pkinase_Tyr	1	259	259	234.4	1e-69	100
Glyma.09G071300.1	yes	1	19	309	19	309	PF00069.20	Pkinase	1	260	260	234.9	7.9e-70	100
Glyma.09G079400.1	yes	1	19	275	19	275	PF00069.20	Pkinase	1	260	260	240.3	1.8e-71	100
Glyma.09G089700.1	yes	1	22	277	22	277	PF00069.20	Pkinase	1	260	260	254.2	1e-75	100
Glyma.09G098000.1	yes	1	23	277	23	277	PF00069.20	Pkinase	1	260	260	248.5	5.6e-74	100
Glyma.09G135100.1	yes	1	410	666	410	666	PF00069.20	Pkinase	1	260	260	237.7	1.1e-70	100
Glyma.09G169500.1	yes	1	860	1162	860	1162	PF00069.20	Pkinase	1	260	260	169	1e-49	100
Glyma.09G174000.1	yes	1	891	1180	891	1180	PF00069.20	Pkinase	1	260	260	217.7	1.5e-64	100
Glyma.09G177300.1	yes	1	25	316	25	316	PF00069.20	Pkinase	1	260	260	228.1	9.3e-68	100
Glyma.09G212900.1	yes	1	4	283	4	283	PF00069.20	Pkinase	1	260	260	252.7	2.9e-75	100
Glyma.09G273600.1	yes	1	150	406	150	406	PF00069.20	Pkinase	1	260	260	242.7	3.2e-72	100
Glyma.09G276600.1	yes	1	26	282	26	282	PF00069.20	Pkinase	1	260	260	238	9.1e-71	100
Glyma.09G277000.1	yes	1	12	266	12	266	PF00069.20	Pkinase	1	260	260	249.9	2.2e-74	100
Glyma.10G038400.1	yes	1	121	416	121	416	PF00069.20	Pkinase	1	260	260	216.3	3.9e-64	100
Glyma.10G084000.1	yes	1	127	385	127	385	PF00069.20	Pkinase	1	260	260	224.6	1.1e-66	100
Glyma.10G103100.1	yes	1	48	306	48	306	PF00069.20	Pkinase	1	260	260	244.8	7.5e-73	100
Glyma.10G118100.1	yes	1	6	256	6	256	PF00069.20	Pkinase	1	260	260	259.3	2.9e-77	100
Glyma.10G120300.1	yes	1	118	376	118	376	PF00069.20	Pkinase	1	260	260	233.5	2.1e-69	100
Glyma.10G158800.1	yes	1	118	402	118	402	PF00069.20	Pkinase	1	260	260	209.8	3.7e-62	100
Glyma.10G166600.1	yes	1	9	264	9	264	PF00069.20	Pkinase	1	260	260	242	5.3e-72	100
Glyma.10G173000.1	yes	1	15	276	15	276	PF00069.20	Pkinase	1	260	260	209.7	3.8e-62	100
Glyma.10G179600.1	yes	1	23	279	23	279	PF00069.20	Pkinase	1	260	260	223	3.3e-66	100
Glyma.10G186000.1	yes	1	9	263	9	263	PF00069.20	Pkinase	1	260	260	237.1	1.7e-70	100
Glyma.10G217000.1	yes	1	24	282	24	282	PF00069.20	Pkinase	1	260	260	245	6.7e-73	100
Glyma.10G222200.1	yes	1	144	426	144	426	PF00069.20	Pkinase	1	260	260	227.1	1.9e-67	100
Glyma.10G226300.1	yes	1	288	536	288	536	PF07714.12	Pkinase_Tyr	1	259	259	246.6	2e-73	100
Glyma.10G232800.1	yes	1	400	656	400	656	PF00069.20	Pkinase	1	260	260	238.9	4.7e-71	100
Glyma.10G284400.1	yes	1	306	555	306	555	PF07714.12	Pkinase_Tyr	1	259	259	242.8	2.8e-72	100
Glyma.11G015200.1	yes	1	146	430	146	430	PF00069.20	Pkinase	1	260	260	231.7	7.5e-69	100
Glyma.11G020200.1	yes	1	55	313	55	313	PF00069.20	Pkinase	1	260	260	229.5	3.6e-68	100
Glyma.11G022900.1	yes	1	383	639	383	639	PF00069.20	Pkinase	1	260	260	235.6	5e-70	100
Glyma.11G038800.1	yes	1	5	261	5	261	PF00069.20	Pkinase	1	260	260	239.3	3.7e-71	100
Glyma.11G050000.1	yes	1	34	319	34	319	PF00069.20	Pkinase	1	260	260	207.3	2.2e-61	100
Glyma.11G058000.1	yes	1	116	378	116	378	PF00069.20	Pkinase	1	260	260	230.1	2.3e-68	100
Glyma.11G058300.1	yes	1	316	577	316	577	PF00069.20	Pkinase	1	260	260	213.5	2.6e-63	100
Glyma.11G058800.1	yes	1	21	277	21	277	PF00069.20	Pkinase	1	260	260	236.3	3e-70	100
Glyma.11G082200.1	yes	1	295	544	295	544	PF07714.12	Pkinase_Tyr	1	259	259	251.6	5.9e-75	100
Glyma.11G128900.1	yes	1	66	324	66	324	PF00069.20	Pkinase	1	260	260	237	1.8e-70	100
Glyma.11G161300.1	yes	1	12	266	12	266	PF00069.20	Pkinase	1	260	260	247.7	9.6e-74	100
Glyma.11G179600.1	yes	1	8	262	8	262	PF00069.20	Pkinase	1	260	260	220	2.9e-65	100
Glyma.11G235300.1	yes	1	20	274	20	274	PF00069.20	Pkinase	1	260	260	250.1	1.9e-74	100
Glyma.12G053400.1	yes	1	57	315	57	315	PF00069.20	Pkinase	1	260	260	235.1	7e-70	100
Glyma.12G093800.1	yes	1	8	262	8	262	PF00069.20	Pkinase	1	260	260	220.9	1.5e-65	100
Glyma.12G155400.1	yes	1	134	418	134	418	PF00069.20	Pkinase	1	260	260	225.6	5.6e-67	100
Glyma.12G165200.1	yes	1	131	415	131	415	PF00069.20	Pkinase	1	260	260	227.7	1.2e-67	100
Glyma.12G169800.1	yes	1	4	260	4	260	PF00069.20	Pkinase	1	260	260	238.2	8e-71	100
Glyma.12G187700.1	yes	1	8	262	8	262	PF00069.20	Pkinase	1	260	260	222	6.8e-66	100
Glyma.12G224500.1	yes	1	131	415	131	415	PF00069.20	Pkinase	1	260	260	223.5	2.4e-66	100
Glyma.13G001900.1	yes	1	11	273	11	273	PF00069.20	Pkinase	1	260	260	201.7	1.1e-59	100
Glyma.13G060300.1	yes	1	104	388	104	388	PF00069.20	Pkinase	1	260	260	231.3	1e-68	100
Glyma.13G060400.1	yes	1	20	272	20	272	PF00069.20	Pkinase	1	260	260	269.6	2e-80	100
Glyma.13G069500.1	yes	1	22	276	22	276	PF00069.20	Pkinase	1	260	260	233.6	2e-69	100
Glyma.13G083100.1	yes	1	352	645	352	645	PF00069.20	Pkinase	1	260	260	180.3	3.7e-53	100
Glyma.13G084100.1	yes	1	322	575	322	575	PF00069.20	Pkinase	1	260	260	220.5	2e-65	100
Glyma.13G119500.1	yes	1	21	276	21	276	PF00069.20	Pkinase	1	260	260	249.6	2.6e-74	100
Glyma.13G124800.1	yes	1	121	416	121	416	PF00069.20	Pkinase	1	260	260	211.9	8.5e-63	100
Glyma.13G138400.1	yes	1	54	305	54	305	PF00069.20	Pkinase	1	260	260	244	1.3e-72	100
Glyma.13G166100.1	yes	1	11	264	11	264	PF00069.20	Pkinase	1	260	260	235.2	6.3e-70	100
Glyma.13G210300.1	yes	1	25	316	25	316	PF00069.20	Pkinase	1	260	260	228.2	8.9e-68	100
Glyma.13G215200.1	yes	1	102	386	102	386	PF00069.20	Pkinase	1	260	260	219.4	4.4e-65	100
Glyma.13G228400.1	yes	1	31	285	31	285	PF00069.20	Pkinase	1	260	260	249.1	3.8e-74	100
Glyma.13G228500.1	yes	1	12	266	12	266	PF00069.20	Pkinase	1	260	260	255.3	4.9e-76	100
Glyma.13G263600.1	yes	1	25	316	25	316	PF00069.20	Pkinase	1	260	260	228.3	8.4e-68	100
Glyma.13G276800.1	yes	1	134	418	134	418	PF00069.20	Pkinase	1	260	260	222.5	4.7e-66	100
Glyma.13G313500.1	yes	1	8	262	8	262	PF00069.20	Pkinase	1	260	260	221.1	1.3e-65	100
Glyma.13G349800.1	yes	1	25	299	25	299	PF00069.20	Pkinase	1	260	260	206.6	3.4e-61	100
Glyma.14G000800.1	yes	1	95	353	95	353	PF00069.20	Pkinase	1	260	260	232.6	3.9e-69	100
Glyma.14G023500.1	yes	1	91	349	91	349	PF00069.20	Pkinase	1	260	260	241.1	1e-71	100
Glyma.14G028100.1	yes	1	25	316	25	316	PF00069.20	Pkinase	1	260	260	228.8	5.8e-68	100
Glyma.14G035800.1	yes	1	74	332	74	332	PF00069.20	Pkinase	1	260	260	236.9	1.9e-70	100
Glyma.14G039900.1	yes	1	25	324	25	324	PF00069.20	Pkinase	1	260	260	247.2	1.5e-73	100
Glyma.14G040200.1	yes	1	13	289	13	289	PF00069.20	Pkinase	1	260	260	221.6	9.3e-66	100
Glyma.14G080100.1	yes	1	326	587	326	587	PF00069.20	Pkinase	1	260	260	221.7	8.3e-66	100
Glyma.14G164400.1	yes	1	351	644	351	644	PF00069.20	Pkinase	1	260	260	180.7	2.7e-53	100
Glyma.14G165700.1	yes	1	280	534	280	534	PF00069.20	Pkinase	1	260	260	205.2	9.5e-61	100
Glyma.14G166000.1	yes	1	318	571	318	571	PF00069.20	Pkinase	1	260	260	222.9	3.7e-66	100
Glyma.14G176700.1	yes	1	4	260	4	260	PF00069.20	Pkinase	1	260	260	233.6	2e-69	100
Glyma.14G182700.1	yes	1	680	934	680	934	PF07714.12	Pkinase_Tyr	1	259	259	222.7	4.1e-66	100
Glyma.14G188100.1	yes	1	150	406	150	406	PF00069.20	Pkinase	1	260	260	245.6	4.3e-73	100
Glyma.14G203000.1	yes	1	24	278	24	278	PF00069.20	Pkinase	1	260	260	249.5	2.8e-74	100
Glyma.14G222000.1	yes	1	86	344	86	344	PF00069.20	Pkinase	1	260	260	239.2	4e-71	100
Glyma.15G003400.1	yes	1	21	275	21	275	PF00069.20	Pkinase	1	260	260	254.6	7.9e-76	100
Glyma.15G048600.1	yes	1	167	420	167	420	PF00069.20	Pkinase	1	260	260	231.2	1.1e-68	100
Glyma.15G084100.1	yes	1	29	283	29	283	PF00069.20	Pkinase	1	260	260	248.6	5.2e-74	100
Glyma.15G098000.1	yes	1	103	387	103	387	PF00069.20	Pkinase	1	260	260	218.2	1e-64	100
Glyma.15G102500.1	yes	1	25	316	25	316	PF00069.20	Pkinase	1	260	260	229.6	3.3e-68	100
Glyma.15G135800.1	yes	1	4	287	4	287	PF00069.20	Pkinase	1	260	260	263.5	1.5e-78	100
Glyma.15G187400.1	yes	1	19	274	19	274	PF00069.20	Pkinase	1	260	260	234.9	7.8e-70	100
Glyma.15G203700.1	yes	1	21	275	21	275	PF00069.20	Pkinase	1	260	260	247.2	1.4e-73	100
Glyma.15G222300.1	yes	1	12	309	12	309	PF00069.20	Pkinase	1	260	260	201.8	1e-59	100
Glyma.15G240700.1	yes	1	25	316	25	316	PF00069.20	Pkinase	1	260	260	226.4	3.2e-67	100
Glyma.16G001500.1	yes	1	32	317	32	317	PF00069.20	Pkinase	1	260	260	202.5	6e-60	100
Glyma.16G020200.1	yes	1	16	269	16	269	PF00069.20	Pkinase	1	260	260	253.7	1.5e-75	100
Glyma.16G088700.1	yes	1	4	284	4	284	PF00069.20	Pkinase	1	260	260	253.6	1.6e-75	100
Glyma.16G104600.1	yes	1	4	283	4	283	PF00069.20	Pkinase	1	260	260	251.6	6.4e-75	100
Glyma.16G128600.1	yes	1	67	327	67	327	PF00069.20	Pkinase	1	260	260	220.9	1.5e-65	100
Glyma.16G181000.1	yes	1	410	666	410	666	PF00069.20	Pkinase	1	260	260	240.3	1.7e-71	100
Glyma.16G219100.1	yes	1	868	1170	868	1170	PF00069.20	Pkinase	1	260	260	172.3	1e-50	100
Glyma.17G013800.1	yes	1	90	348	90	348	PF00069.20	Pkinase	1	260	260	229.3	4e-68	100
Glyma.17G018800.1	yes	1	25	316	25	316	PF00069.20	Pkinase	1	260	260	224.7	1e-66	100
Glyma.17G022800.1	yes	1	97	381	97	381	PF00069.20	Pkinase	1	260	260	216.4	3.4e-64	100
Glyma.17G033700.1	yes	1	493	745	493	745	PF07714.12	Pkinase_Tyr	1	259	259	231.7	7.1e-69	100
Glyma.17G040700.1	yes	1	23	278	23	278	PF00069.20	Pkinase	1	260	260	242.1	5.2e-72	100
Glyma.17G066300.1	yes	1	10	262	10	262	PF00069.20	Pkinase	1	260	260	252.8	2.8e-75	100
Glyma.17G074800.1	yes	1	17	271	17	271	PF00069.20	Pkinase	1	260	260	243.2	2.3e-72	100
Glyma.17G096000.1	yes	1	59	317	59	317	PF00069.20	Pkinase	1	260	260	235.9	4e-70	100
Glyma.17G102900.1	yes	1	99	391	99	391	PF00069.20	Pkinase	1	260	260	219.7	3.6e-65	100
Glyma.17G113700.1	yes	1	11	264	11	264	PF00069.20	Pkinase	1	260	260	242.8	3.1e-72	100
Glyma.17G125500.1	yes	1	98	465	98	465	PF00069.20	Pkinase	1	260	260	179.9	4.8e-53	100
Glyma.17G128200.1	yes	1	264	554	264	554	PF00069.20	Pkinase	1	260	260	252.9	2.6e-75	100
Glyma.17G148800.1	yes	1	5	261	5	261	PF00069.20	Pkinase	1	260	260	231.8	7.1e-69	100
Glyma.17G161800.1	yes	1	48	333	48	333	PF00069.20	Pkinase	1	260	260	205.4	8e-61	100
Glyma.17G163700.1	yes	1	99	384	99	384	PF00069.20	Pkinase	1	260	260	208	1.3e-61	100
Glyma.17G177900.1	yes	1	306	567	306	567	PF00069.20	Pkinase	1	260	260	214.7	1.1e-63	100
Glyma.17G178800.1	yes	1	23	279	23	279	PF00069.20	Pkinase	1	260	260	238	8.8e-71	100
Glyma.17G245300.1	yes	1	198	459	198	459	PF00069.20	Pkinase	1	260	260	215.4	7.1e-64	100
Glyma.17G260900.1	yes	1	93	351	93	351	PF00069.20	Pkinase	1	260	260	213.6	2.6e-63	100
Glyma.17G261000.1	yes	1	75	331	75	331	PF00069.20	Pkinase	1	260	260	231	1.2e-68	100
Glyma.17G262300.1	yes	1	16	306	16	306	PF00069.20	Pkinase	1	260	260	235.5	5.4e-70	100
Glyma.18G021600.1	yes	1	12	266	12	266	PF00069.20	Pkinase	1	260	260	248.9	4.3e-74	100
Glyma.18G054600.1	yes	1	20	274	20	274	PF00069.20	Pkinase	1	260	260	233	3e-69	100
Glyma.18G055000.1	yes	1	12	266	12	266	PF00069.20	Pkinase	1	260	260	251.5	6.7e-75	100
Glyma.18G096500.1	yes	1	97	355	97	355	PF00069.20	Pkinase	1	260	260	236.1	3.5e-70	100
Glyma.18G106800.1	yes	1	25	316	25	316	PF00069.20	Pkinase	1	260	260	230.4	1.8e-68	100
Glyma.18G212200.1	yes	1	12	266	12	266	PF00069.20	Pkinase	1	260	260	247.1	1.5e-73	100
Glyma.18G212700.1	yes	1	32	288	32	288	PF00069.20	Pkinase	1	260	260	237.3	1.5e-70	100
Glyma.18G212800.1	yes	1	150	406	150	406	PF00069.20	Pkinase	1	260	260	241.4	8.1e-72	100
Glyma.18G244200.1	yes	1	17	283	17	283	PF00069.20	Pkinase	1	260	260	157.1	4.2e-46	100
Glyma.18G262900.1	yes	1	19	271	19	271	PF00069.20	Pkinase	1	260	260	268.5	4.3e-80	100
Glyma.19G007300.1	yes	1	16	277	16	277	PF00069.20	Pkinase	1	260	260	206.6	3.5e-61	100
Glyma.19G026200.1	yes	1	103	387	103	387	PF00069.20	Pkinase	1	260	260	226.3	3.3e-67	100
Glyma.19G111300.1	yes	1	12	236	12	236	PF00069.20	Pkinase	1	260	260	164.8	2e-48	100
Glyma.19G140800.1	yes	1	59	317	59	317	PF00069.20	Pkinase	1	260	260	249.7	2.4e-74	100
Glyma.19G166000.1	yes	1	124	422	124	422	PF00069.20	Pkinase	1	260	260	212	8e-63	100
Glyma.19G201400.1	yes	1	128	386	128	386	PF00069.20	Pkinase	1	260	260	237.1	1.8e-70	100
Glyma.19G235200.1	yes	1	66	329	66	329	PF00069.20	Pkinase	1	260	260	234.1	1.4e-69	100
Glyma.19G241000.1	yes	1	111	395	111	395	PF00069.20	Pkinase	1	260	260	217	2.2e-64	100
Glyma.20G009600.1	yes	1	23	279	23	279	PF00069.20	Pkinase	1	260	260	238.3	7.2e-71	100
Glyma.20G041500.1	yes	1	88	346	88	346	PF00069.20	Pkinase	1	260	260	236.9	1.9e-70	100
Glyma.20G048000.1	yes	1	25	324	25	324	PF00069.20	Pkinase	1	260	260	241.2	9.3e-72	100
Glyma.20G067600.1	yes	1	11	272	11	272	PF00069.20	Pkinase	1	260	260	204.5	1.5e-60	100
Glyma.20G069700.1	yes	1	6	256	6	256	PF00069.20	Pkinase	1	260	260	261.8	4.9e-78	100
Glyma.20G070700.1	yes	1	116	374	116	374	PF00069.20	Pkinase	1	260	260	234.1	1.4e-69	100
Glyma.20G105300.1	yes	1	304	553	304	553	PF07714.12	Pkinase_Tyr	1	259	259	239.3	3.5e-71	100
Glyma.20G142900.1	yes	1	49	312	49	312	PF00069.20	Pkinase	1	260	260	234.5	1e-69	100
Glyma.20G161500.1	yes	1	400	656	400	656	PF00069.20	Pkinase	1	260	260	237.3	1.5e-70	100
Glyma.20G175100.1	yes	1	24	282	24	282	PF00069.20	Pkinase	1	260	260	244.2	1.2e-72	100
Glyma.20G210800.1	yes	1	23	279	23	279	PF00069.20	Pkinase	1	260	260	224.5	1.2e-66	100
Glyma.20G217200.1	yes	1	15	276	15	276	PF00069.20	Pkinase	1	260	260	210.8	1.8e-62	100
Glyma.20G222600.1	yes	1	9	264	9	264	PF00069.20	Pkinase	1	260	260	239	4.4e-71	100
Glyma.20G229800.1	yes	1	118	402	118	402	PF00069.20	Pkinase	1	260	260	212.1	7.5e-63	100
Glyma.01G015800.1	yes	1	56	316	55	316	PF00069.20	Pkinase	2	260	260	201.4	1.3e-59	99.6154
Glyma.01G087900.1	yes	1	152	467	151	467	PF00069.20	Pkinase	2	260	260	101.2	5.1e-29	99.6154
Glyma.01G166100.1	yes	1	101	360	100	360	PF00069.20	Pkinase	2	260	260	220.8	1.7e-65	99.6154
Glyma.02G100000.1	yes	1	153	468	152	468	PF00069.20	Pkinase	2	260	260	100	1.1e-28	99.6154
Glyma.02G134600.1	yes	1	145	406	144	406	PF00069.20	Pkinase	2	260	260	233.4	2.3e-69	99.6154
Glyma.02G145000.1	yes	1	4	257	4	258	PF00069.20	Pkinase	1	259	260	208.4	1e-61	99.6154
Glyma.02G186300.1	yes	1	70	329	69	329	PF00069.20	Pkinase	2	260	260	212.2	6.9e-63	99.6154
Glyma.02G271700.1	yes	1	403	675	402	675	PF00069.20	Pkinase	2	260	260	191	1.9e-56	99.6154
Glyma.03G140100.1	yes	1	16	269	16	270	PF00069.20	Pkinase	1	259	260	225.9	4.5e-67	99.6154
Glyma.03G156800.1	yes	1	4	257	4	258	PF00069.20	Pkinase	1	259	260	208.8	7.1e-62	99.6154
Glyma.03G211900.1	yes	1	254	497	253	497	PF00069.20	Pkinase	2	260	260	160.9	3.1e-47	99.6154
Glyma.04G087100.1	yes	1	34	284	33	284	PF00069.20	Pkinase	2	260	260	237.1	1.7e-70	99.6154
Glyma.04G097100.1	yes	1	110	357	109	357	PF00069.20	Pkinase	2	260	260	229.9	2.7e-68	99.6154
Glyma.04G175300.1	yes	1	75	332	74	332	PF00069.20	Pkinase	2	260	260	243.2	2.4e-72	99.6154
Glyma.04G207900.1	yes	1	19	328	18	328	PF00069.20	Pkinase	2	260	260	219.9	3.1e-65	99.6154
Glyma.05G145800.1	yes	1	401	691	400	691	PF00069.20	Pkinase	2	260	260	253.6	1.5e-75	99.6154
Glyma.05G191700.1	yes	1	195	450	194	450	PF00069.20	Pkinase	2	260	260	241.8	6.1e-72	99.6154
Glyma.05G213200.1	yes	1	66	323	65	323	PF00069.20	Pkinase	2	260	260	232.3	5.1e-69	99.6154
Glyma.06G088800.1	yes	1	36	286	35	286	PF00069.20	Pkinase	2	260	260	236.2	3.2e-70	99.6154
Glyma.06G098900.1	yes	1	110	357	109	357	PF00069.20	Pkinase	2	260	260	229.3	4.2e-68	99.6154
Glyma.06G147900.1	yes	1	34	313	34	314	PF00069.20	Pkinase	1	259	260	229.5	3.5e-68	99.6154
Glyma.06G189600.1	yes	1	70	327	69	327	PF00069.20	Pkinase	2	260	260	240.6	1.4e-71	99.6154
Glyma.06G292200.1	yes	1	137	420	136	420	PF00069.20	Pkinase	2	260	260	223.4	2.7e-66	99.6154
Glyma.06G307600.1	yes	1	4	253	3	253	PF00069.20	Pkinase	2	260	260	175.4	1.1e-51	99.6154
Glyma.07G003200.1	yes	1	70	324	69	324	PF00069.20	Pkinase	2	260	260	219.5	4.1e-65	99.6154
Glyma.07G053500.1	yes	1	69	331	68	331	PF00069.20	Pkinase	2	260	260	178.4	1.4e-52	99.6154
Glyma.07G105700.1	yes	1	50	311	49	311	PF00069.20	Pkinase	2	260	260	215.1	8.9e-64	99.6154
Glyma.07G210600.1	yes	1	145	406	144	406	PF00069.20	Pkinase	2	260	260	234	1.5e-69	99.6154
Glyma.08G102600.1	yes	1	400	690	399	690	PF00069.20	Pkinase	2	260	260	255.3	4.8e-76	99.6154
Glyma.08G156900.1	yes	1	191	446	190	446	PF00069.20	Pkinase	2	260	260	243.4	2e-72	99.6154
Glyma.08G223400.1	yes	1	83	337	82	337	PF00069.20	Pkinase	2	260	260	217.5	1.7e-64	99.6154
Glyma.08G240700.1	yes	1	109	392	108	392	PF00069.20	Pkinase	2	260	260	223.6	2.2e-66	99.6154
Glyma.09G172500.1	yes	1	51	312	50	312	PF00069.20	Pkinase	2	260	260	215.2	8.2e-64	99.6154
Glyma.10G029000.1	yes	1	4	257	4	258	PF00069.20	Pkinase	1	259	260	208.4	9.5e-62	99.6154
Glyma.10G087100.1	yes	1	150	407	149	407	PF00069.20	Pkinase	2	260	260	237.4	1.4e-70	99.6154
Glyma.10G107500.1	yes	1	72	331	71	331	PF00069.20	Pkinase	2	260	260	212.9	4e-63	99.6154
Glyma.10G161400.1	yes	1	4	257	4	258	PF00069.20	Pkinase	1	259	260	210.9	1.6e-62	99.6154
Glyma.10G250800.1	yes	1	50	312	49	312	PF00069.20	Pkinase	2	260	260	234.6	9.8e-70	99.6154
Glyma.10G275400.1	yes	1	673	987	672	987	PF00069.20	Pkinase	2	260	260	166.1	7.6e-49	99.6154
Glyma.11G077300.1	yes	1	102	361	101	361	PF00069.20	Pkinase	2	260	260	218	1.1e-64	99.6154
Glyma.11G248500.1	yes	1	397	687	396	687	PF00069.20	Pkinase	2	260	260	254.3	9.6e-76	99.6154
Glyma.12G097200.1	yes	1	4	251	3	251	PF00069.20	Pkinase	2	260	260	177	3.6e-52	99.6154
Glyma.12G114000.1	yes	1	136	419	135	419	PF00069.20	Pkinase	2	260	260	226	4.2e-67	99.6154
Glyma.12G205000.1	yes	1	137	420	136	420	PF00069.20	Pkinase	2	260	260	223.3	2.7e-66	99.6154
Glyma.13G214400.1	yes	1	4	256	4	257	PF00069.20	Pkinase	1	259	260	223.1	3.1e-66	99.6154
Glyma.13G296400.1	yes	1	137	420	136	420	PF00069.20	Pkinase	2	260	260	218.4	8.8e-65	99.6154
Glyma.14G044700.1	yes	1	402	674	401	674	PF00069.20	Pkinase	2	260	260	191	2e-56	99.6154
Glyma.14G083100.1	yes	1	111	410	110	410	PF00069.20	Pkinase	2	260	260	208	1.3e-61	99.6154
Glyma.15G098800.1	yes	1	4	256	4	257	PF00069.20	Pkinase	1	259	260	222.4	5.4e-66	99.6154
Glyma.16G199400.1	yes	1	42	299	41	299	PF00069.20	Pkinase	2	260	260	233.9	1.6e-69	99.6154
Glyma.16G220200.1	yes	1	143	484	142	484	PF00069.20	Pkinase	2	260	260	81.9	3.8e-23	99.6154
Glyma.17G094700.1	yes	1	83	343	83	344	PF00069.20	Pkinase	1	259	260	233.5	2.2e-69	99.6154
Glyma.17G242000.1	yes	1	113	412	112	412	PF00069.20	Pkinase	2	260	260	209.2	5.7e-62	99.6154
Glyma.18G263300.1	yes	1	110	393	109	393	PF00069.20	Pkinase	2	260	260	222.3	5.8e-66	99.6154
Glyma.19G143000.1	yes	1	16	269	16	270	PF00069.20	Pkinase	1	259	260	224.5	1.2e-66	99.6154
Glyma.19G159100.1	yes	1	4	257	4	258	PF00069.20	Pkinase	1	259	260	208.5	8.9e-62	99.6154
Glyma.20G114300.1	yes	1	672	986	671	986	PF00069.20	Pkinase	2	260	260	165.4	1.2e-48	99.6154
Glyma.20G224100.1	yes	1	4	257	4	258	PF00069.20	Pkinase	1	259	260	209.6	4e-62	99.6154
Glyma.01G117900.1	yes	1	502	769	501	769	PF07714.12	Pkinase_Tyr	2	259	259	162.1	1.2e-47	99.6139
Glyma.01G197800.1	yes	1	691	961	690	961	PF07714.12	Pkinase_Tyr	2	259	259	159.1	9.9e-47	99.6139
Glyma.02G165800.1	yes	1	398	651	397	651	PF07714.12	Pkinase_Tyr	2	259	259	225.5	5.7e-67	99.6139
Glyma.03G054900.1	yes	1	501	771	500	771	PF07714.12	Pkinase_Tyr	2	259	259	165.7	1e-48	99.6139
Glyma.03G191000.1	yes	1	537	790	536	790	PF07714.12	Pkinase_Tyr	2	259	259	236.2	2.9e-70	99.6139
Glyma.04G020100.1	yes	1	280	528	279	528	PF07714.12	Pkinase_Tyr	2	259	259	243.3	2e-72	99.6139
Glyma.05G110400.1	yes	1	687	957	686	957	PF07714.12	Pkinase_Tyr	2	259	259	158.4	1.7e-46	99.6139
Glyma.06G261800.1	yes	1	536	806	535	806	PF07714.12	Pkinase_Tyr	2	259	259	178.2	1.5e-52	99.6139
Glyma.06G276900.1	yes	1	557	804	556	804	PF07714.12	Pkinase_Tyr	2	259	259	210.9	1.5e-62	99.6139
Glyma.07G101600.1	yes	1	739	990	739	991	PF07714.12	Pkinase_Tyr	1	258	259	228.8	5.4e-68	99.6139
Glyma.08G165800.1	yes	1	964	1226	963	1226	PF07714.12	Pkinase_Tyr	2	259	259	207.9	1.3e-61	99.6139
Glyma.08G165900.1	yes	1	974	1236	973	1236	PF07714.12	Pkinase_Tyr	2	259	259	212.9	4e-63	99.6139
Glyma.08G235900.1	yes	1	694	960	693	960	PF07714.12	Pkinase_Tyr	2	259	259	161.8	1.6e-47	99.6139
Glyma.08G237200.1	yes	1	226	488	225	488	PF07714.12	Pkinase_Tyr	2	259	259	212.3	6e-63	99.6139
Glyma.09G099900.1	yes	1	686	953	685	953	PF07714.12	Pkinase_Tyr	2	259	259	155.6	1.2e-45	99.6139
Glyma.09G177600.1	yes	1	735	986	735	987	PF07714.12	Pkinase_Tyr	1	258	259	229.6	3.1e-68	99.6139
Glyma.10G066000.1	yes	1	563	816	562	816	PF07714.12	Pkinase_Tyr	2	259	259	238.9	4.6e-71	99.6139
Glyma.10G192700.1	yes	1	899	1161	898	1161	PF07714.12	Pkinase_Tyr	2	259	259	211.7	9.3e-63	99.6139
Glyma.11G043800.1	yes	1	691	961	690	961	PF07714.12	Pkinase_Tyr	2	259	259	159.1	9.9e-47	99.6139
Glyma.11G178300.1	yes	1	132	404	131	404	PF07714.12	Pkinase_Tyr	2	259	259	170.9	2.5e-50	99.6139
Glyma.11G219800.1	yes	1	436	703	435	703	PF07714.12	Pkinase_Tyr	2	259	259	167.6	2.5e-49	99.6139
Glyma.12G040000.1	yes	1	697	971	696	971	PF07714.12	Pkinase_Tyr	2	259	259	141	3.3e-41	99.6139
Glyma.12G128700.1	yes	1	560	807	559	807	PF07714.12	Pkinase_Tyr	2	259	259	207.7	1.5e-61	99.6139
Glyma.12G211000.1	yes	1	555	802	554	802	PF07714.12	Pkinase_Tyr	2	259	259	206.8	2.7e-61	99.6139
Glyma.13G094500.1	yes	1	838	1100	837	1100	PF07714.12	Pkinase_Tyr	2	259	259	207.5	1.7e-61	99.6139
Glyma.13G151100.1	yes	1	563	816	562	816	PF07714.12	Pkinase_Tyr	2	259	259	239.6	2.7e-71	99.6139
Glyma.13G169300.1	yes	1	64	337	63	337	PF07714.12	Pkinase_Tyr	2	259	259	215	8.6e-64	99.6139
Glyma.13G248700.1	yes	1	506	776	505	776	PF07714.12	Pkinase_Tyr	2	259	259	166.9	4.2e-49	99.6139
Glyma.13G290400.1	yes	1	555	802	554	802	PF07714.12	Pkinase_Tyr	2	259	259	206.5	3.4e-61	99.6139
Glyma.14G094400.1	yes	1	658	909	657	909	PF07714.12	Pkinase_Tyr	2	259	259	224.3	1.3e-66	99.6139
Glyma.15G213400.1	yes	1	941	1203	940	1203	PF07714.12	Pkinase_Tyr	2	259	259	210	3e-62	99.6139
Glyma.15G261100.1	yes	1	973	1235	972	1235	PF07714.12	Pkinase_Tyr	2	259	259	212.9	4e-63	99.6139
Glyma.15G261200.1	yes	1	962	1224	961	1224	PF07714.12	Pkinase_Tyr	2	259	259	206.5	3.6e-61	99.6139
Glyma.17G065700.1	yes	1	824	1086	823	1086	PF07714.12	Pkinase_Tyr	2	259	259	207.3	2e-61	99.6139
Glyma.17G229100.1	yes	1	667	918	666	918	PF07714.12	Pkinase_Tyr	2	259	259	222.9	3.5e-66	99.6139
Glyma.18G064100.1	yes	1	133	405	132	405	PF07714.12	Pkinase_Tyr	2	259	259	172.5	8.3e-51	99.6139
Glyma.19G009500.1	yes	1	65	338	64	338	PF07714.12	Pkinase_Tyr	2	259	259	215	8.7e-64	99.6139
Glyma.19G191600.1	yes	1	535	788	534	788	PF07714.12	Pkinase_Tyr	2	259	259	237.9	8.9e-71	99.6139
Glyma.20G197800.1	yes	1	890	1152	889	1152	PF07714.12	Pkinase_Tyr	2	259	259	214.2	1.6e-63	99.6139
Glyma.01G157800.1	yes	1	476	759	474	759	PF00069.20	Pkinase	3	260	260	138.9	1.5e-40	99.2308
Glyma.01G158200.1	yes	1	40	413	38	413	PF00069.20	Pkinase	3	260	260	164	3.3e-48	99.2308
Glyma.02G180100.1	yes	1	10	262	10	264	PF00069.20	Pkinase	1	258	260	201.9	9.1e-60	99.2308
Glyma.02G228300.1	yes	1	6	261	4	261	PF00069.20	Pkinase	3	260	260	163.1	6.5e-48	99.2308
Glyma.02G257600.1	yes	1	423	723	421	723	PF00069.20	Pkinase	3	260	260	173.7	3.7e-51	99.2308
Glyma.03G106000.1	yes	1	5	262	3	262	PF00069.20	Pkinase	3	260	260	177.7	2.3e-52	99.2308
Glyma.03G106200.1	yes	1	7	266	5	266	PF00069.20	Pkinase	3	260	260	171.9	1.3e-50	99.2308
Glyma.03G229200.1	yes	1	72	354	70	354	PF00069.20	Pkinase	3	260	260	211.1	1.4e-62	99.2308
Glyma.03G246100.1	yes	1	4	256	4	258	PF00069.20	Pkinase	1	258	260	207.7	1.6e-61	99.2308
Glyma.05G005900.1	yes	1	85	339	83	339	PF00069.20	Pkinase	3	260	260	196	5.8e-58	99.2308
Glyma.05G243000.1	yes	1	13	291	11	291	PF00069.20	Pkinase	3	260	260	240.9	1.2e-71	99.2308
Glyma.06G238000.1	yes	1	17	267	15	267	PF00069.20	Pkinase	3	260	260	237.7	1.1e-70	99.2308
Glyma.07G002900.1	yes	1	16	275	14	275	PF00069.20	Pkinase	3	260	260	199.1	6.5e-59	99.2308
Glyma.07G048400.1	yes	1	18	274	16	274	PF00069.20	Pkinase	3	260	260	245	6.7e-73	99.2308
Glyma.07G100200.1	yes	1	16	284	14	284	PF00069.20	Pkinase	3	260	260	219.6	3.8e-65	99.2308
Glyma.07G151000.1	yes	1	61	317	59	317	PF00069.20	Pkinase	3	260	260	234.9	8.1e-70	99.2308
Glyma.08G050900.1	yes	1	16	294	14	294	PF00069.20	Pkinase	3	260	260	244.9	7e-73	99.2308
Glyma.08G117200.1	yes	1	43	317	41	317	PF00069.20	Pkinase	3	260	260	202.8	5.1e-60	99.2308
Glyma.08G223700.1	yes	1	15	274	13	274	PF00069.20	Pkinase	3	260	260	199.9	3.8e-59	99.2308
Glyma.08G235700.1	yes	1	42	323	40	323	PF00069.20	Pkinase	3	260	260	206	5.3e-61	99.2308
Glyma.08G266300.1	yes	1	133	474	131	474	PF00069.20	Pkinase	3	260	260	177	3.7e-52	99.2308
Glyma.09G005500.1	yes	1	4	248	3	249	PF00069.20	Pkinase	2	259	260	183.7	3.4e-54	99.2308
Glyma.09G178500.1	yes	1	16	294	14	294	PF00069.20	Pkinase	3	260	260	235	7.7e-70	99.2308
Glyma.09G197000.1	yes	1	467	751	465	751	PF00069.20	Pkinase	3	260	260	130.3	6.5e-38	99.2308
Glyma.09G197700.1	yes	1	40	413	38	413	PF00069.20	Pkinase	3	260	260	165.7	1.1e-48	99.2308
Glyma.09G265500.1	yes	1	133	415	131	415	PF00069.20	Pkinase	3	260	260	219.1	5.2e-65	99.2308
Glyma.10G094500.1	yes	1	10	262	10	264	PF00069.20	Pkinase	1	258	260	200.9	1.9e-59	99.2308
Glyma.11G055100.1	yes	1	5	262	3	262	PF00069.20	Pkinase	3	260	260	176.6	4.9e-52	99.2308
Glyma.11G086500.1	yes	1	40	413	38	413	PF00069.20	Pkinase	3	260	260	162.1	1.3e-47	99.2308
Glyma.11G087200.1	yes	1	460	743	458	743	PF00069.20	Pkinase	3	260	260	140.4	5.6e-41	99.2308
Glyma.11G101700.1	yes	1	22	274	20	274	PF00069.20	Pkinase	3	260	260	232.1	5.8e-69	99.2308
Glyma.12G027600.1	yes	1	22	274	20	274	PF00069.20	Pkinase	3	260	260	230.2	2.2e-68	99.2308
Glyma.12G052400.1	yes	1	416	718	416	719	PF00069.20	Pkinase	1	258	260	173.8	3.5e-51	99.2308
Glyma.12G074100.1	yes	1	648	933	646	933	PF00069.20	Pkinase	3	260	260	216.8	2.7e-64	99.2308
Glyma.12G164900.1	yes	1	13	264	11	264	PF00069.20	Pkinase	3	260	260	204.9	1.1e-60	99.2308
Glyma.13G106900.1	yes	1	72	332	70	332	PF00069.20	Pkinase	3	260	260	229	4.9e-68	99.2308
Glyma.13G274500.1	yes	1	17	267	15	267	PF00069.20	Pkinase	3	260	260	237.3	1.5e-70	99.2308
Glyma.14G058900.1	yes	1	406	706	404	706	PF00069.20	Pkinase	3	260	260	173.8	3.5e-51	99.2308
Glyma.14G195300.1	yes	1	9	262	7	262	PF00069.20	Pkinase	3	260	260	163	6.9e-48	99.2308
Glyma.14G203700.1	yes	1	18	274	16	274	PF00069.20	Pkinase	3	260	260	166.7	5.2e-49	99.2308
Glyma.15G172600.1	yes	1	76	335	74	335	PF00069.20	Pkinase	3	260	260	219.3	4.7e-65	99.2308
Glyma.15G211100.1	yes	1	42	323	40	323	PF00069.20	Pkinase	3	260	260	220.3	2.3e-65	99.2308
Glyma.16G001200.1	yes	1	13	264	11	264	PF00069.20	Pkinase	3	260	260	206.1	4.9e-61	99.2308
Glyma.16G017300.1	yes	1	19	275	17	275	PF00069.20	Pkinase	3	260	260	246	3.3e-73	99.2308
Glyma.16G022600.1	yes	1	40	295	38	295	PF00069.20	Pkinase	3	260	260	185.2	1.2e-54	99.2308
Glyma.16G101500.1	yes	1	128	469	126	469	PF00069.20	Pkinase	3	260	260	177.5	2.6e-52	99.2308
Glyma.16G111500.1	yes	1	40	413	38	413	PF00069.20	Pkinase	3	260	260	157.6	3e-46	99.2308
Glyma.17G052400.1	yes	1	72	332	70	332	PF00069.20	Pkinase	3	260	260	227	2e-67	99.2308
Glyma.18G054100.1	yes	1	29	285	27	285	PF00069.20	Pkinase	3	260	260	167.5	3e-49	99.2308
Glyma.18G215500.1	yes	1	142	483	140	483	PF00069.20	Pkinase	3	260	260	86.3	1.7e-24	99.2308
Glyma.19G006300.1	yes	1	85	339	83	339	PF00069.20	Pkinase	3	260	260	196.5	4.1e-58	99.2308
Glyma.19G226400.1	yes	1	72	354	70	354	PF00069.20	Pkinase	3	260	260	212.5	5.3e-63	99.2308
Glyma.19G243600.1	yes	1	4	256	4	258	PF00069.20	Pkinase	1	258	260	203.1	4e-60	99.2308
Glyma.U025600.1	yes	1	17	267	15	267	PF00069.20	Pkinase	3	260	260	239	4.5e-71	99.2308
Glyma.01G132300.1	yes	1	56	315	54	315	PF07714.12	Pkinase_Tyr	3	259	259	205.6	6.5e-61	99.2278
Glyma.01G217100.1	yes	1	511	761	511	763	PF07714.12	Pkinase_Tyr	1	257	259	229	4.8e-68	99.2278
Glyma.02G311200.1	yes	1	95	372	93	372	PF07714.12	Pkinase_Tyr	3	259	259	165	1.6e-48	99.2278
Glyma.03G034200.1	yes	1	689	958	688	959	PF07714.12	Pkinase_Tyr	2	258	259	138.3	2.3e-40	99.2278
Glyma.03G036000.1	yes	1	56	315	54	315	PF07714.12	Pkinase_Tyr	3	259	259	204.2	1.7e-60	99.2278
Glyma.03G169200.1	yes	1	384	655	382	655	PF07714.12	Pkinase_Tyr	3	259	259	167	3.8e-49	99.2278
Glyma.04G065900.1	yes	1	43	305	43	307	PF07714.12	Pkinase_Tyr	1	257	259	109.5	1.4e-31	99.2278
Glyma.04G181500.1	yes	1	60	312	58	312	PF07714.12	Pkinase_Tyr	3	259	259	220.3	2.1e-65	99.2278
Glyma.04G222800.1	yes	1	697	964	695	964	PF07714.12	Pkinase_Tyr	3	259	259	142.6	1.1e-41	99.2278
Glyma.05G036600.1	yes	1	90	362	88	362	PF07714.12	Pkinase_Tyr	3	259	259	215.9	4.7e-64	99.2278
Glyma.05G037200.1	yes	1	59	311	57	311	PF07714.12	Pkinase_Tyr	3	259	259	218.4	8.2e-65	99.2278
Glyma.05G220200.1	yes	1	136	388	135	389	PF07714.12	Pkinase_Tyr	2	258	259	221.6	8.4e-66	99.2278
Glyma.05G245300.1	yes	1	737	987	736	988	PF07714.12	Pkinase_Tyr	2	258	259	225.9	4.1e-67	99.2278
Glyma.06G142500.1	yes	1	697	964	695	964	PF07714.12	Pkinase_Tyr	3	259	259	144.6	2.6e-42	99.2278
Glyma.06G182900.1	yes	1	60	297	58	297	PF07714.12	Pkinase_Tyr	3	259	259	187.8	1.8e-55	99.2278
Glyma.06G262100.1	yes	1	499	768	497	768	PF07714.12	Pkinase_Tyr	3	259	259	171.2	2.1e-50	99.2278
Glyma.06G262300.1	yes	1	493	762	491	762	PF07714.12	Pkinase_Tyr	3	259	259	173.3	4.7e-51	99.2278
Glyma.06G262400.1	yes	1	497	766	495	766	PF07714.12	Pkinase_Tyr	3	259	259	172.9	6.3e-51	99.2278
Glyma.06G265600.1	yes	1	116	376	114	376	PF07714.12	Pkinase_Tyr	3	259	259	180	4.2e-53	99.2278
Glyma.07G013700.1	yes	1	595	862	594	862	PF07714.12	Pkinase_Tyr	3	259	259	162.3	1.1e-47	99.2278
Glyma.07G094200.1	yes	1	309	579	308	579	PF07714.12	Pkinase_Tyr	3	259	259	153.2	6.6e-45	99.2278
Glyma.07G094500.1	yes	1	354	624	353	624	PF07714.12	Pkinase_Tyr	3	259	259	158.6	1.4e-46	99.2278
Glyma.07G095000.1	yes	1	317	587	316	587	PF07714.12	Pkinase_Tyr	3	259	259	148.2	2.2e-43	99.2278
Glyma.07G095100.1	yes	1	71	341	69	341	PF07714.12	Pkinase_Tyr	3	259	259	159.9	5.9e-47	99.2278
Glyma.07G095200.1	yes	1	323	593	322	593	PF07714.12	Pkinase_Tyr	3	259	259	156.1	8.1e-46	99.2278
Glyma.07G095500.1	yes	1	230	501	229	501	PF07714.12	Pkinase_Tyr	3	259	259	158.9	1.2e-46	99.2278
Glyma.07G095700.1	yes	1	56	327	55	327	PF07714.12	Pkinase_Tyr	3	259	259	159.9	5.8e-47	99.2278
Glyma.07G095800.1	yes	1	244	515	243	515	PF07714.12	Pkinase_Tyr	3	259	259	152.8	8.5e-45	99.2278
Glyma.07G096100.1	yes	1	355	624	354	624	PF07714.12	Pkinase_Tyr	3	259	259	162.9	6.9e-48	99.2278
Glyma.08G026500.1	yes	1	136	388	135	389	PF07714.12	Pkinase_Tyr	2	258	259	220.5	1.8e-65	99.2278
Glyma.08G044300.1	yes	1	328	599	327	599	PF07714.12	Pkinase_Tyr	3	259	259	158.3	1.8e-46	99.2278
Glyma.08G052700.1	yes	1	738	988	737	989	PF07714.12	Pkinase_Tyr	2	258	259	228	9.4e-68	99.2278
Glyma.08G124800.1	yes	1	72	348	70	348	PF07714.12	Pkinase_Tyr	3	259	259	156.7	5.4e-46	99.2278
Glyma.08G151400.1	yes	1	52	303	50	303	PF07714.12	Pkinase_Tyr	3	259	259	205.1	9.1e-61	99.2278
Glyma.08G167500.1	yes	1	327	580	325	580	PF07714.12	Pkinase_Tyr	3	259	259	133.1	8.5e-39	99.2278
Glyma.08G176200.1	yes	1	526	796	525	796	PF07714.12	Pkinase_Tyr	3	259	259	159.8	6.1e-47	99.2278
Glyma.08G197700.1	yes	1	168	433	166	433	PF07714.12	Pkinase_Tyr	3	259	259	160.1	4.9e-47	99.2278
Glyma.08G198100.1	yes	1	378	643	376	643	PF07714.12	Pkinase_Tyr	3	259	259	157	4.4e-46	99.2278
Glyma.08G198800.1	yes	1	598	864	597	864	PF07714.12	Pkinase_Tyr	3	259	259	164.1	2.9e-48	99.2278
Glyma.08G198900.1	yes	1	589	856	588	856	PF07714.12	Pkinase_Tyr	3	259	259	157.9	2.3e-46	99.2278
Glyma.08G235800.1	yes	1	696	961	694	961	PF07714.12	Pkinase_Tyr	3	259	259	159.4	8e-47	99.2278
Glyma.08G286600.1	yes	1	351	622	349	622	PF07714.12	Pkinase_Tyr	3	259	259	167.8	2.2e-49	99.2278
Glyma.08G352100.1	yes	1	530	799	529	800	PF07714.12	Pkinase_Tyr	2	258	259	154.6	2.5e-45	99.2278
Glyma.08G352300.1	yes	1	524	794	522	794	PF07714.12	Pkinase_Tyr	3	259	259	164.3	2.6e-48	99.2278
Glyma.09G003100.1	yes	1	526	794	524	794	PF07714.12	Pkinase_Tyr	3	259	259	169.1	8.9e-50	99.2278
Glyma.09G009100.1	yes	1	81	333	79	333	PF07714.12	Pkinase_Tyr	3	259	259	223.7	1.9e-66	99.2278
Glyma.09G063200.1	yes	1	901	1172	899	1172	PF07714.12	Pkinase_Tyr	3	259	259	166.6	5.1e-49	99.2278
Glyma.09G099100.1	yes	1	506	775	505	776	PF07714.12	Pkinase_Tyr	2	258	259	157.6	2.9e-46	99.2278
Glyma.09G099200.1	yes	1	506	775	505	776	PF07714.12	Pkinase_Tyr	2	258	259	161.3	2.2e-47	99.2278
Glyma.09G182000.1	yes	1	367	638	366	638	PF07714.12	Pkinase_Tyr	3	259	259	155.8	1e-45	99.2278
Glyma.09G275900.1	yes	1	54	313	52	313	PF07714.12	Pkinase_Tyr	3	259	259	204.6	1.3e-60	99.2278
Glyma.10G052500.1	yes	1	49	319	47	319	PF07714.12	Pkinase_Tyr	3	259	259	162.9	7.2e-48	99.2278
Glyma.10G159200.1	yes	1	649	899	649	901	PF07714.12	Pkinase_Tyr	1	257	259	215.8	5.1e-64	99.2278
Glyma.11G200300.1	yes	1	621	888	619	888	PF07714.12	Pkinase_Tyr	3	259	259	160.1	5.1e-47	99.2278
Glyma.12G137100.1	yes	1	115	375	113	375	PF07714.12	Pkinase_Tyr	3	259	259	176.7	4.4e-52	99.2278
Glyma.12G143200.1	yes	1	519	792	517	792	PF07714.12	Pkinase_Tyr	3	259	259	157.6	2.8e-46	99.2278
Glyma.12G240300.1	yes	1	537	805	535	805	PF07714.12	Pkinase_Tyr	3	259	259	173.3	4.7e-51	99.2278
Glyma.13G033200.1	yes	1	307	574	306	574	PF07714.12	Pkinase_Tyr	3	259	259	149	1.2e-43	99.2278
Glyma.13G033900.1	yes	1	306	573	305	573	PF07714.12	Pkinase_Tyr	3	259	259	150.6	4e-44	99.2278
Glyma.13G104300.1	yes	1	879	1150	877	1150	PF07714.12	Pkinase_Tyr	3	259	259	168.7	1.2e-49	99.2278
Glyma.13G128200.1	yes	1	312	582	310	582	PF07714.12	Pkinase_Tyr	3	259	259	165.1	1.5e-48	99.2278
Glyma.13G248500.1	yes	1	547	815	546	816	PF07714.12	Pkinase_Tyr	2	258	259	164.1	3e-48	99.2278
Glyma.13G265700.1	yes	1	380	649	378	649	PF07714.12	Pkinase_Tyr	3	259	259	169.3	7.7e-50	99.2278
Glyma.13G285500.1	yes	1	115	375	113	375	PF07714.12	Pkinase_Tyr	3	259	259	181.2	1.9e-53	99.2278
Glyma.14G116000.1	yes	1	45	307	45	309	PF07714.12	Pkinase_Tyr	1	257	259	108	3.9e-31	99.2278
Glyma.15G113500.1	yes	1	81	333	79	333	PF07714.12	Pkinase_Tyr	3	259	259	224.5	1.1e-66	99.2278
Glyma.15G170000.1	yes	1	919	1190	917	1190	PF07714.12	Pkinase_Tyr	3	259	259	166.6	5.3e-49	99.2278
Glyma.15G213600.1	yes	1	475	744	473	744	PF07714.12	Pkinase_Tyr	3	259	259	167.5	2.8e-49	99.2278
Glyma.15G213700.1	yes	1	468	737	466	737	PF07714.12	Pkinase_Tyr	3	259	259	168.5	1.3e-49	99.2278
Glyma.15G250200.1	yes	1	525	795	524	795	PF07714.12	Pkinase_Tyr	3	259	259	158.9	1.2e-46	99.2278
Glyma.15G270700.1	yes	1	52	303	50	303	PF07714.12	Pkinase_Tyr	3	259	259	206.8	2.8e-61	99.2278
Glyma.15G271100.1	yes	1	52	303	50	303	PF07714.12	Pkinase_Tyr	3	259	259	204.9	1.1e-60	99.2278
Glyma.17G090600.1	yes	1	91	363	89	363	PF07714.12	Pkinase_Tyr	3	259	259	216.4	3.2e-64	99.2278
Glyma.17G211700.1	yes	1	54	316	54	318	PF07714.12	Pkinase_Tyr	1	257	259	104	6.5e-30	99.2278
Glyma.17G214100.1	yes	1	335	599	334	599	PF07714.12	Pkinase_Tyr	3	259	259	164.8	1.9e-48	99.2278
Glyma.17G214900.1	yes	1	337	605	336	605	PF07714.12	Pkinase_Tyr	3	259	259	163	6.7e-48	99.2278
Glyma.19G170500.1	yes	1	384	655	382	655	PF07714.12	Pkinase_Tyr	3	259	259	168.2	1.6e-49	99.2278
Glyma.20G165800.1	yes	1	271	517	271	519	PF07714.12	Pkinase_Tyr	1	257	259	245.2	5.5e-73	99.2278
Glyma.20G229500.1	yes	1	691	941	691	943	PF07714.12	Pkinase_Tyr	1	257	259	216.9	2.3e-64	99.2278
Glyma.01G132000.1	yes	1	27	282	24	282	PF00069.20	Pkinase	4	260	260	161.3	2.3e-47	98.8462
Glyma.01G186900.1	yes	1	6	262	3	262	PF00069.20	Pkinase	4	260	260	176.7	4.5e-52	98.8462
Glyma.02G003200.1	yes	1	122	418	119	418	PF00069.20	Pkinase	4	260	260	213.9	2.1e-63	98.8462
Glyma.02G009200.1	yes	1	118	399	115	399	PF00069.20	Pkinase	4	260	260	214.1	1.8e-63	98.8462
Glyma.02G235700.1	yes	1	19	274	16	274	PF00069.20	Pkinase	4	260	260	166.1	7.8e-49	98.8462
Glyma.02G297200.1	yes	1	27	282	25	282	PF00069.20	Pkinase	4	260	260	171.3	2e-50	98.8462
Glyma.03G016500.1	yes	1	144	425	141	425	PF00069.20	Pkinase	4	260	260	208.1	1.2e-61	98.8462
Glyma.03G036500.1	yes	1	27	282	24	282	PF00069.20	Pkinase	4	260	260	163.5	5e-48	98.8462
Glyma.03G245500.1	yes	1	27	281	24	281	PF00069.20	Pkinase	4	260	260	175.7	9.2e-52	98.8462
Glyma.04G029700.1	yes	1	35	319	32	319	PF00069.20	Pkinase	4	260	260	252.2	4.3e-75	98.8462
Glyma.04G063600.1	yes	1	43	324	40	324	PF00069.20	Pkinase	4	260	260	213.8	2.2e-63	98.8462
Glyma.04G188800.1	yes	1	30	285	27	285	PF00069.20	Pkinase	4	260	260	177.1	3.5e-52	98.8462
Glyma.05G016900.1	yes	1	28	332	28	333	PF00069.20	Pkinase	1	257	260	117.7	4.6e-34	98.8462
Glyma.05G094400.1	yes	1	6	264	3	264	PF00069.20	Pkinase	4	260	260	176.8	4.2e-52	98.8462
Glyma.05G157200.1	yes	1	35	319	32	319	PF00069.20	Pkinase	4	260	260	243.6	1.8e-72	98.8462
Glyma.06G029700.1	yes	1	35	319	32	319	PF00069.20	Pkinase	4	260	260	249.6	2.7e-74	98.8462
Glyma.06G064800.1	yes	1	43	324	40	324	PF00069.20	Pkinase	4	260	260	213.4	2.8e-63	98.8462
Glyma.06G151000.1	yes	1	35	289	33	290	PF00069.20	Pkinase	3	259	260	178.4	1.4e-52	98.8462
Glyma.06G176800.1	yes	1	30	285	27	285	PF00069.20	Pkinase	4	260	260	175.9	8.1e-52	98.8462
Glyma.06G275800.1	yes	1	82	363	79	363	PF00069.20	Pkinase	4	260	260	210.5	2.2e-62	98.8462
Glyma.07G076700.1	yes	1	144	425	141	425	PF00069.20	Pkinase	4	260	260	213.2	3.2e-63	98.8462
Glyma.08G099400.1	yes	1	38	289	35	289	PF00069.20	Pkinase	4	260	260	187.5	2.4e-55	98.8462
Glyma.08G115200.1	yes	1	66	350	63	350	PF00069.20	Pkinase	4	260	260	244.3	1.1e-72	98.8462
Glyma.08G264900.1	yes	1	664	947	661	947	PF00069.20	Pkinase	4	260	260	204.9	1.1e-60	98.8462
Glyma.08G325600.1	yes	1	30	285	28	285	PF00069.20	Pkinase	4	260	260	175.5	1.1e-51	98.8462
Glyma.09G232400.1	yes	1	777	1059	777	1062	PF00069.20	Pkinase	1	257	260	216.8	2.6e-64	98.8462
Glyma.10G001700.1	yes	1	21	273	21	277	PF00069.20	Pkinase	1	257	260	225.7	5.3e-67	98.8462
Glyma.10G005600.1	yes	1	122	418	119	418	PF00069.20	Pkinase	4	260	260	215.8	5.5e-64	98.8462
Glyma.10G009900.1	yes	1	76	357	73	357	PF00069.20	Pkinase	4	260	260	213.5	2.8e-63	98.8462
Glyma.10G144600.1	yes	1	77	358	74	358	PF00069.20	Pkinase	4	260	260	211.9	8.1e-63	98.8462
Glyma.10G160400.1	yes	1	27	281	24	281	PF00069.20	Pkinase	4	260	260	171.3	2e-50	98.8462
Glyma.10G181500.1	yes	1	120	416	117	416	PF00069.20	Pkinase	4	260	260	214	1.9e-63	98.8462
Glyma.10G248400.1	yes	1	27	281	24	281	PF00069.20	Pkinase	4	260	260	176	7.6e-52	98.8462
Glyma.11G170000.1	yes	1	8	259	5	259	PF00069.20	Pkinase	4	260	260	173.5	4.3e-51	98.8462
Glyma.12G068500.1	yes	1	120	379	117	379	PF00069.20	Pkinase	4	260	260	178.9	9.6e-53	98.8462
Glyma.12G129600.1	yes	1	83	364	80	364	PF00069.20	Pkinase	4	260	260	210.8	1.8e-62	98.8462
Glyma.12G166100.1	yes	1	85	366	82	366	PF00069.20	Pkinase	4	260	260	209.8	3.7e-62	98.8462
Glyma.12G173600.1	yes	1	120	378	117	378	PF00069.20	Pkinase	4	260	260	185.9	7.1e-55	98.8462
Glyma.12G212000.1	yes	1	80	361	77	361	PF00069.20	Pkinase	4	260	260	212.2	6.7e-63	98.8462
Glyma.13G002100.1	yes	1	19	273	16	273	PF00069.20	Pkinase	4	260	260	179	8.9e-53	98.8462
Glyma.13G228100.1	yes	1	37	318	34	318	PF00069.20	Pkinase	4	260	260	214.5	1.3e-63	98.8462
Glyma.13G289800.1	yes	1	76	357	73	357	PF00069.20	Pkinase	4	260	260	212.8	4.5e-63	98.8462
Glyma.13G326900.1	yes	1	121	379	118	379	PF00069.20	Pkinase	4	260	260	189.3	6.4e-56	98.8462
Glyma.13G330400.1	yes	1	650	937	647	937	PF00069.20	Pkinase	4	260	260	212.6	5.1e-63	98.8462
Glyma.14G016400.1	yes	1	27	282	25	282	PF00069.20	Pkinase	4	260	260	172.4	9.7e-51	98.8462
Glyma.15G043600.1	yes	1	630	917	627	917	PF00069.20	Pkinase	4	260	260	216.4	3.6e-64	98.8462
Glyma.15G084400.1	yes	1	43	324	40	324	PF00069.20	Pkinase	4	260	260	214.4	1.4e-63	98.8462
Glyma.16G002400.1	yes	1	85	366	82	366	PF00069.20	Pkinase	4	260	260	211.8	8.6e-63	98.8462
Glyma.16G096600.1	yes	1	658	941	655	941	PF00069.20	Pkinase	4	260	260	205.9	5.6e-61	98.8462
Glyma.16G111800.1	yes	1	474	757	471	757	PF00069.20	Pkinase	4	260	260	135.7	1.5e-39	98.8462
Glyma.17G083100.1	yes	1	28	333	28	334	PF00069.20	Pkinase	1	257	260	117	7.3e-34	98.8462
Glyma.17G173000.1	yes	1	6	264	3	264	PF00069.20	Pkinase	4	260	260	178.9	9.4e-53	98.8462
Glyma.18G060900.1	yes	1	8	259	5	259	PF00069.20	Pkinase	4	260	260	178.4	1.4e-52	98.8462
Glyma.18G081500.1	yes	1	30	285	27	285	PF00069.20	Pkinase	4	260	260	178.6	1.2e-52	98.8462
Glyma.18G225700.1	yes	1	141	422	138	422	PF00069.20	Pkinase	4	260	260	218.6	7.6e-65	98.8462
Glyma.19G242900.1	yes	1	22	276	19	276	PF00069.20	Pkinase	4	260	260	171.2	2.2e-50	98.8462
Glyma.20G066900.1	yes	1	19	273	16	273	PF00069.20	Pkinase	4	260	260	177.4	2.8e-52	98.8462
Glyma.20G093600.1	yes	1	93	374	90	374	PF00069.20	Pkinase	4	260	260	210.7	1.9e-62	98.8462
Glyma.20G145800.1	yes	1	27	281	24	281	PF00069.20	Pkinase	4	260	260	176.7	4.5e-52	98.8462
Glyma.20G208900.1	yes	1	118	414	115	414	PF00069.20	Pkinase	4	260	260	214.7	1.1e-63	98.8462
Glyma.20G228000.1	yes	1	27	281	24	281	PF00069.20	Pkinase	4	260	260	171.9	1.3e-50	98.8462
Glyma.01G133300.1	yes	1	689	956	688	958	PF07714.12	Pkinase_Tyr	2	257	259	143	8.1e-42	98.8417
Glyma.01G211900.1	yes	1	420	682	417	682	PF07714.12	Pkinase_Tyr	4	259	259	132.2	1.6e-38	98.8417
Glyma.01G236100.1	yes	1	83	358	80	358	PF07714.12	Pkinase_Tyr	4	259	259	202.8	4.8e-60	98.8417
Glyma.01G241000.1	yes	1	350	618	348	619	PF07714.12	Pkinase_Tyr	3	258	259	170.1	4.5e-50	98.8417
Glyma.02G088700.1	yes	1	360	630	357	630	PF07714.12	Pkinase_Tyr	4	259	259	169.3	8e-50	98.8417
Glyma.02G100300.1	yes	1	395	662	393	662	PF07714.12	Pkinase_Tyr	4	259	259	161.5	1.9e-47	98.8417
Glyma.02G263900.1	yes	1	360	614	358	614	PF07714.12	Pkinase_Tyr	4	259	259	75.6	3e-21	98.8417
Glyma.02G270700.1	yes	1	317	584	315	585	PF07714.12	Pkinase_Tyr	3	258	259	155.5	1.3e-45	98.8417
Glyma.02G270800.1	yes	1	316	583	315	585	PF07714.12	Pkinase_Tyr	2	257	259	150	6.2e-44	98.8417
Glyma.02G288600.1	yes	1	684	952	681	952	PF07714.12	Pkinase_Tyr	4	259	259	168.2	1.7e-49	98.8417
Glyma.03G079500.1	yes	1	503	772	502	774	PF07714.12	Pkinase_Tyr	2	257	259	171.1	2.2e-50	98.8417
Glyma.03G148800.1	yes	1	113	375	110	375	PF07714.12	Pkinase_Tyr	4	259	259	139.7	8.5e-41	98.8417
Glyma.04G056900.1	yes	1	86	361	83	361	PF07714.12	Pkinase_Tyr	4	259	259	158.4	1.7e-46	98.8417
Glyma.04G127100.1	yes	1	356	624	353	624	PF07714.12	Pkinase_Tyr	4	259	259	163.9	3.6e-48	98.8417
Glyma.04G182700.1	yes	1	85	356	83	357	PF07714.12	Pkinase_Tyr	3	258	259	215.2	7.7e-64	98.8417
Glyma.04G188200.1	yes	1	29	286	26	286	PF07714.12	Pkinase_Tyr	4	259	259	192.7	5.8e-57	98.8417
Glyma.05G002600.1	yes	1	29	286	26	286	PF07714.12	Pkinase_Tyr	4	259	259	196.4	4.1e-58	98.8417
Glyma.05G139500.1	yes	1	59	326	56	326	PF07714.12	Pkinase_Tyr	4	259	259	176.3	5.7e-52	98.8417
Glyma.05G162800.1	yes	1	678	944	675	944	PF07714.12	Pkinase_Tyr	4	259	259	174.8	1.6e-51	98.8417
Glyma.05G166700.1	yes	1	73	349	70	349	PF07714.12	Pkinase_Tyr	4	259	259	157.8	2.4e-46	98.8417
Glyma.05G237100.1	yes	1	359	633	357	633	PF07714.12	Pkinase_Tyr	4	259	259	161.1	2.4e-47	98.8417
Glyma.06G057300.1	yes	1	80	355	77	355	PF07714.12	Pkinase_Tyr	4	259	259	156	8.7e-46	98.8417
Glyma.06G067300.1	yes	1	43	304	43	307	PF07714.12	Pkinase_Tyr	1	256	259	105.5	2.3e-30	98.8417
Glyma.06G119300.1	yes	1	425	692	422	692	PF07714.12	Pkinase_Tyr	4	259	259	162.5	9.4e-48	98.8417
Glyma.06G177700.1	yes	1	29	286	26	286	PF07714.12	Pkinase_Tyr	4	259	259	197.7	1.7e-58	98.8417
Glyma.06G183500.1	yes	1	85	356	83	357	PF07714.12	Pkinase_Tyr	3	258	259	214.4	1.3e-63	98.8417
Glyma.06G258500.1	yes	1	518	786	515	786	PF07714.12	Pkinase_Tyr	4	259	259	155.7	1.1e-45	98.8417
Glyma.06G262000.1	yes	1	531	799	528	799	PF07714.12	Pkinase_Tyr	4	259	259	165.2	1.4e-48	98.8417
Glyma.07G004700.1	yes	1	201	471	198	471	PF07714.12	Pkinase_Tyr	4	259	259	167.2	3.4e-49	98.8417
Glyma.07G009800.1	yes	1	468	738	465	738	PF07714.12	Pkinase_Tyr	4	259	259	165.8	9.2e-49	98.8417
Glyma.07G039700.1	yes	1	85	359	82	359	PF07714.12	Pkinase_Tyr	4	259	259	163.8	3.8e-48	98.8417
Glyma.07G148500.1	yes	1	47	314	44	314	PF07714.12	Pkinase_Tyr	4	259	259	153.8	4.2e-45	98.8417
Glyma.07G192200.1	yes	1	424	695	421	695	PF07714.12	Pkinase_Tyr	4	259	259	138.9	1.5e-40	98.8417
Glyma.07G195100.1	yes	1	50	317	48	317	PF07714.12	Pkinase_Tyr	4	259	259	161.6	1.8e-47	98.8417
Glyma.07G264700.1	yes	1	86	337	84	338	PF07714.12	Pkinase_Tyr	3	258	259	225.5	5.5e-67	98.8417
Glyma.08G044200.1	yes	1	352	628	350	628	PF07714.12	Pkinase_Tyr	4	259	259	159.5	7.6e-47	98.8417
Glyma.08G061900.1	yes	1	112	375	110	375	PF07714.12	Pkinase_Tyr	4	259	259	163.3	5.1e-48	98.8417
Glyma.08G062700.1	yes	1	332	581	331	583	PF07714.12	Pkinase_Tyr	2	257	259	90	1.2e-25	98.8417
Glyma.08G123500.1	yes	1	1063	1340	1060	1340	PF07714.12	Pkinase_Tyr	4	259	259	140.5	4.9e-41	98.8417
Glyma.08G125800.1	yes	1	469	736	466	736	PF07714.12	Pkinase_Tyr	4	259	259	160.9	2.8e-47	98.8417
Glyma.08G193000.1	yes	1	132	402	129	402	PF07714.12	Pkinase_Tyr	4	259	259	168.6	1.3e-49	98.8417
Glyma.08G225900.1	yes	1	410	674	407	674	PF07714.12	Pkinase_Tyr	4	259	259	134.4	3.6e-39	98.8417
Glyma.08G236900.1	yes	1	495	764	492	764	PF07714.12	Pkinase_Tyr	4	259	259	171.6	1.5e-50	98.8417
Glyma.08G256200.1	yes	1	379	649	376	649	PF07714.12	Pkinase_Tyr	4	259	259	158.1	2e-46	98.8417
Glyma.08G266100.1	yes	1	633	901	630	901	PF07714.12	Pkinase_Tyr	4	259	259	161.6	1.8e-47	98.8417
Glyma.08G352200.1	yes	1	526	794	525	796	PF07714.12	Pkinase_Tyr	2	257	259	158.7	1.4e-46	98.8417
Glyma.09G018900.1	yes	1	571	837	569	838	PF07714.12	Pkinase_Tyr	3	258	259	163.3	5.4e-48	98.8417
Glyma.09G109100.1	yes	1	76	351	73	351	PF07714.12	Pkinase_Tyr	4	259	259	153.6	4.9e-45	98.8417
Glyma.09G181400.1	yes	1	360	628	358	628	PF07714.12	Pkinase_Tyr	4	259	259	165.1	1.5e-48	98.8417
Glyma.09G181600.1	yes	1	381	650	378	650	PF07714.12	Pkinase_Tyr	4	259	259	170.1	4.5e-50	98.8417
Glyma.09G246600.1	yes	1	308	579	305	579	PF07714.12	Pkinase_Tyr	4	259	259	128.8	1.7e-37	98.8417
Glyma.10G237900.1	yes	1	994	1263	991	1263	PF07714.12	Pkinase_Tyr	4	259	259	158.1	2e-46	98.8417
Glyma.11G007100.1	yes	1	81	356	78	356	PF07714.12	Pkinase_Tyr	4	259	259	202.9	4.3e-60	98.8417
Glyma.11G118200.1	yes	1	140	408	137	408	PF07714.12	Pkinase_Tyr	4	259	259	164.8	1.9e-48	98.8417
Glyma.11G204500.1	yes	1	336	605	333	605	PF07714.12	Pkinase_Tyr	4	259	259	172.2	1e-50	98.8417
Glyma.11G204700.1	yes	1	336	605	333	605	PF07714.12	Pkinase_Tyr	4	259	259	172.3	9.2e-51	98.8417
Glyma.11G206300.1	yes	1	329	600	326	600	PF07714.12	Pkinase_Tyr	4	259	259	171	2.3e-50	98.8417
Glyma.11G206400.1	yes	1	330	601	327	601	PF07714.12	Pkinase_Tyr	4	259	259	167.1	3.7e-49	98.8417
Glyma.11G207500.1	yes	1	327	596	325	597	PF07714.12	Pkinase_Tyr	3	258	259	171.9	1.2e-50	98.8417
Glyma.11G230500.1	yes	1	106	366	104	367	PF07714.12	Pkinase_Tyr	3	258	259	102.8	1.5e-29	98.8417
Glyma.12G043600.1	yes	1	118	386	115	386	PF07714.12	Pkinase_Tyr	4	259	259	162.1	1.2e-47	98.8417
Glyma.12G140300.1	yes	1	512	780	509	780	PF07714.12	Pkinase_Tyr	4	259	259	169.7	5.7e-50	98.8417
Glyma.12G140400.1	yes	1	356	624	353	624	PF07714.12	Pkinase_Tyr	4	259	259	170.3	3.8e-50	98.8417
Glyma.12G142200.1	yes	1	509	776	507	777	PF07714.12	Pkinase_Tyr	3	258	259	166.9	4.1e-49	98.8417
Glyma.12G143900.1	yes	1	500	768	498	769	PF07714.12	Pkinase_Tyr	3	258	259	163.1	6.2e-48	98.8417
Glyma.12G198000.1	yes	1	674	942	671	942	PF07714.12	Pkinase_Tyr	4	259	259	156.2	7.5e-46	98.8417
Glyma.12G216000.1	yes	1	115	374	113	375	PF07714.12	Pkinase_Tyr	3	258	259	180.2	3.7e-53	98.8417
Glyma.12G233100.1	yes	1	641	909	639	910	PF07714.12	Pkinase_Tyr	3	258	259	166.8	4.6e-49	98.8417
Glyma.13G102200.1	yes	1	128	405	125	405	PF07714.12	Pkinase_Tyr	4	259	259	162.4	1e-47	98.8417
Glyma.13G181400.1	yes	1	50	317	48	317	PF07714.12	Pkinase_Tyr	4	259	259	163.3	5.4e-48	98.8417
Glyma.13G184200.1	yes	1	424	695	421	695	PF07714.12	Pkinase_Tyr	4	259	259	142.4	1.2e-41	98.8417
Glyma.13G224500.1	yes	1	675	943	672	943	PF07714.12	Pkinase_Tyr	4	259	259	161.5	1.8e-47	98.8417
Glyma.13G241200.1	yes	1	49	334	47	334	PF07714.12	Pkinase_Tyr	4	259	259	141.5	2.3e-41	98.8417
Glyma.13G244200.1	yes	1	442	713	439	713	PF07714.12	Pkinase_Tyr	4	259	259	139.1	1.3e-40	98.8417
Glyma.13G266100.1	yes	1	666	934	663	934	PF07714.12	Pkinase_Tyr	4	259	259	167.3	3.2e-49	98.8417
Glyma.13G326100.1	yes	1	189	447	186	447	PF07714.12	Pkinase_Tyr	4	259	259	110.8	5.7e-32	98.8417
Glyma.13G350000.1	yes	1	464	734	461	734	PF07714.12	Pkinase_Tyr	4	259	259	165.3	1.3e-48	98.8417
Glyma.13G358900.1	yes	1	444	712	442	713	PF07714.12	Pkinase_Tyr	3	258	259	146.7	6.3e-43	98.8417
Glyma.14G001300.1	yes	1	96	372	93	372	PF07714.12	Pkinase_Tyr	4	259	259	166.4	6e-49	98.8417
Glyma.14G046200.1	yes	1	307	574	306	576	PF07714.12	Pkinase_Tyr	2	257	259	150.1	5.5e-44	98.8417
Glyma.14G057400.1	yes	1	358	612	356	612	PF07714.12	Pkinase_Tyr	4	259	259	74.2	7.8e-21	98.8417
Glyma.14G107300.1	yes	1	87	361	84	361	PF07714.12	Pkinase_Tyr	4	259	259	165.8	9.1e-49	98.8417
Glyma.14G118700.1	yes	1	313	580	311	580	PF07714.12	Pkinase_Tyr	4	259	259	143.5	5.9e-42	98.8417
Glyma.15G015100.1	yes	1	505	773	502	773	PF07714.12	Pkinase_Tyr	4	259	259	170.7	2.9e-50	98.8417
Glyma.15G021800.1	yes	1	588	854	586	854	PF07714.12	Pkinase_Tyr	4	259	259	153.7	4.5e-45	98.8417
Glyma.15G024300.1	yes	1	469	739	466	739	PF07714.12	Pkinase_Tyr	4	259	259	158.9	1.2e-46	98.8417
Glyma.15G064900.1	yes	1	503	773	502	775	PF07714.12	Pkinase_Tyr	2	257	259	164.9	1.7e-48	98.8417
Glyma.15G069500.1	yes	1	480	751	477	751	PF07714.12	Pkinase_Tyr	4	259	259	138.4	2.1e-40	98.8417
Glyma.15G266400.1	yes	1	590	856	588	856	PF07714.12	Pkinase_Tyr	4	259	259	159.1	1e-46	98.8417
Glyma.16G008500.1	yes	1	85	359	82	359	PF07714.12	Pkinase_Tyr	4	259	259	163.5	4.5e-48	98.8417
Glyma.16G069200.1	yes	1	29	286	26	286	PF07714.12	Pkinase_Tyr	4	259	259	194.3	1.9e-57	98.8417
Glyma.16G101800.1	yes	1	632	899	629	899	PF07714.12	Pkinase_Tyr	4	259	259	160.2	4.5e-47	98.8417
Glyma.17G009300.1	yes	1	86	337	84	338	PF07714.12	Pkinase_Tyr	3	258	259	227.1	1.8e-67	98.8417
Glyma.17G066800.1	yes	1	83	351	80	351	PF07714.12	Pkinase_Tyr	4	259	259	150.1	5.6e-44	98.8417
Glyma.17G090000.1	yes	1	66	317	64	318	PF07714.12	Pkinase_Tyr	3	258	259	215.9	4.6e-64	98.8417
Glyma.17G219200.1	yes	1	84	358	81	358	PF07714.12	Pkinase_Tyr	4	259	259	168.2	1.7e-49	98.8417
Glyma.18G046100.1	yes	1	323	592	321	593	PF07714.12	Pkinase_Tyr	3	258	259	172.7	7.2e-51	98.8417
Glyma.18G046300.1	yes	1	326	595	324	596	PF07714.12	Pkinase_Tyr	3	258	259	171.3	1.9e-50	98.8417
Glyma.18G050700.1	yes	1	621	887	618	887	PF07714.12	Pkinase_Tyr	4	259	259	160.4	4e-47	98.8417
Glyma.18G174200.1	yes	1	1008	1268	1005	1268	PF07714.12	Pkinase_Tyr	4	259	259	212.4	5.4e-63	98.8417
Glyma.18G199600.1	yes	1	47	314	44	314	PF07714.12	Pkinase_Tyr	4	259	259	150.8	3.4e-44	98.8417
Glyma.18G216800.1	yes	1	623	891	620	891	PF07714.12	Pkinase_Tyr	4	259	259	160.2	4.8e-47	98.8417
Glyma.18G280200.1	yes	1	411	681	408	681	PF07714.12	Pkinase_Tyr	4	259	259	157.2	3.8e-46	98.8417
Glyma.19G056300.1	yes	1	29	286	26	286	PF07714.12	Pkinase_Tyr	4	259	259	194.9	1.2e-57	98.8417
Glyma.19G069300.1	yes	1	395	662	393	662	PF07714.12	Pkinase_Tyr	4	259	259	164.5	2.2e-48	98.8417
Glyma.19G181200.1	yes	1	111	380	108	380	PF07714.12	Pkinase_Tyr	4	259	259	161.3	2.2e-47	98.8417
Glyma.20G119600.1	yes	1	322	588	319	588	PF07714.12	Pkinase_Tyr	4	259	259	178.8	9.8e-53	98.8417
Glyma.20G139400.1	yes	1	334	601	331	601	PF07714.12	Pkinase_Tyr	4	259	259	164.6	2.1e-48	98.8417
Glyma.20G156700.1	yes	1	993	1262	990	1262	PF07714.12	Pkinase_Tyr	4	259	259	156.1	8.3e-46	98.8417
Glyma.01G222000.1	yes	1	45	327	42	327	PF00069.20	Pkinase	5	260	260	245.7	4.1e-73	98.4615
Glyma.02G162300.1	yes	1	30	309	30	311	PF00069.20	Pkinase	1	256	260	162.6	9.1e-48	98.4615
Glyma.02G211400.1	yes	1	90	333	86	333	PF00069.20	Pkinase	5	260	260	221.2	1.2e-65	98.4615
Glyma.02G306500.1	yes	1	30	284	27	284	PF00069.20	Pkinase	5	260	260	171.8	1.4e-50	98.4615
Glyma.04G061500.1	yes	1	3	253	1	253	PF00069.20	Pkinase	5	260	260	247	1.6e-73	98.4615
Glyma.05G211000.1	yes	1	51	337	48	337	PF00069.20	Pkinase	5	260	260	235.4	5.6e-70	98.4615
Glyma.07G066800.1	yes	1	43	325	40	325	PF00069.20	Pkinase	5	260	260	242.1	5e-72	98.4615
Glyma.08G017400.1	yes	1	51	337	48	337	PF00069.20	Pkinase	5	260	260	236.7	2.3e-70	98.4615
Glyma.08G057200.1	yes	1	782	1061	782	1064	PF00069.20	Pkinase	1	256	260	154.3	3.2e-45	98.4615
Glyma.09G256000.1	yes	1	43	325	40	325	PF00069.20	Pkinase	5	260	260	240.3	1.9e-71	98.4615
Glyma.09G276300.1	yes	1	42	296	39	296	PF00069.20	Pkinase	5	260	260	173.8	3.6e-51	98.4615
Glyma.10G216900.1	yes	1	25	279	21	279	PF00069.20	Pkinase	5	260	260	247.2	1.4e-73	98.4615
Glyma.11G147500.1	yes	1	122	400	118	400	PF00069.20	Pkinase	5	260	260	180.5	3.2e-53	98.4615
Glyma.12G073700.1	yes	1	45	327	43	327	PF00069.20	Pkinase	5	260	260	247.6	1e-73	98.4615
Glyma.13G025500.1	yes	1	190	432	189	434	PF00069.20	Pkinase	2	257	260	151.6	2.1e-44	98.4615
Glyma.14G006600.1	yes	1	30	284	27	284	PF00069.20	Pkinase	5	260	260	171.8	1.4e-50	98.4615
Glyma.14G179000.1	yes	1	92	335	88	335	PF00069.20	Pkinase	5	260	260	217.2	1.9e-64	98.4615
Glyma.16G032900.1	yes	1	43	325	40	325	PF00069.20	Pkinase	5	260	260	241.2	9.9e-72	98.4615
Glyma.18G215100.1	yes	1	42	296	39	296	PF00069.20	Pkinase	5	260	260	172.2	1.1e-50	98.4615
Glyma.18G236800.1	yes	1	43	325	40	325	PF00069.20	Pkinase	5	260	260	243.5	1.9e-72	98.4615
Glyma.U034700.1	yes	1	42	324	40	324	PF00069.20	Pkinase	5	260	260	248.9	4.3e-74	98.4615
Glyma.01G020100.1	yes	1	594	862	591	862	PF07714.12	Pkinase_Tyr	5	259	259	151.6	2e-44	98.4556
Glyma.01G028100.1	yes	1	326	599	324	601	PF07714.12	Pkinase_Tyr	3	257	259	163.2	5.5e-48	98.4556
Glyma.01G098400.1	yes	1	77	355	74	355	PF07714.12	Pkinase_Tyr	5	259	259	157.1	4.1e-46	98.4556
Glyma.01G218800.1	yes	1	368	637	365	637	PF07714.12	Pkinase_Tyr	5	259	259	72.2	3.3e-20	98.4556
Glyma.02G008500.1	yes	1	73	345	69	345	PF07714.12	Pkinase_Tyr	5	259	259	156	9.1e-46	98.4556
Glyma.02G224000.1	yes	1	137	405	133	405	PF07714.12	Pkinase_Tyr	5	259	259	178	1.7e-52	98.4556
Glyma.02G237300.1	yes	1	554	819	550	819	PF07714.12	Pkinase_Tyr	5	259	259	155.6	1.2e-45	98.4556
Glyma.02G247600.1	yes	1	75	353	71	353	PF07714.12	Pkinase_Tyr	5	259	259	159.4	8.3e-47	98.4556
Glyma.03G095700.1	yes	1	142	412	139	413	PF07714.12	Pkinase_Tyr	4	258	259	130.4	5.8e-38	98.4556
Glyma.03G096000.1	yes	1	142	412	139	413	PF07714.12	Pkinase_Tyr	4	258	259	133.4	7.1e-39	98.4556
Glyma.03G143000.1	yes	1	418	690	414	690	PF07714.12	Pkinase_Tyr	5	259	259	104	6.4e-30	98.4556
Glyma.04G013300.1	yes	1	286	554	283	555	PF07714.12	Pkinase_Tyr	4	258	259	160.9	2.8e-47	98.4556
Glyma.04G093200.1	yes	1	61	339	57	339	PF07714.12	Pkinase_Tyr	5	259	259	125.7	1.6e-36	98.4556
Glyma.05G028300.1	yes	1	86	362	85	365	PF07714.12	Pkinase_Tyr	2	256	259	153.6	4.7e-45	98.4556
Glyma.05G052700.1	yes	1	412	673	408	673	PF07714.12	Pkinase_Tyr	5	259	259	119	1.8e-34	98.4556
Glyma.05G067800.1	yes	1	70	347	66	347	PF07714.12	Pkinase_Tyr	5	259	259	165.5	1.1e-48	98.4556
Glyma.05G100000.1	yes	1	502	768	500	770	PF07714.12	Pkinase_Tyr	3	257	259	166.2	7e-49	98.4556
Glyma.05G136900.1	yes	1	880	1158	876	1158	PF07714.12	Pkinase_Tyr	5	259	259	148.5	1.8e-43	98.4556
Glyma.05G222700.1	yes	1	407	673	403	673	PF07714.12	Pkinase_Tyr	5	259	259	148.2	2.2e-43	98.4556
Glyma.06G226700.1	yes	1	669	936	666	936	PF07714.12	Pkinase_Tyr	5	259	259	171	2.3e-50	98.4556
Glyma.06G256400.1	yes	1	499	766	497	768	PF07714.12	Pkinase_Tyr	3	257	259	159.5	7.6e-47	98.4556
Glyma.06G257400.1	yes	1	142	407	140	409	PF07714.12	Pkinase_Tyr	3	257	259	168.9	1e-49	98.4556
Glyma.06G258200.1	yes	1	511	778	509	780	PF07714.12	Pkinase_Tyr	3	257	259	159.8	6.2e-47	98.4556
Glyma.06G258900.1	yes	1	514	781	512	783	PF07714.12	Pkinase_Tyr	3	257	259	161.3	2.2e-47	98.4556
Glyma.06G261100.1	yes	1	516	784	515	787	PF07714.12	Pkinase_Tyr	2	256	259	174.6	1.9e-51	98.4556
Glyma.06G312000.1	yes	1	180	447	177	448	PF07714.12	Pkinase_Tyr	4	258	259	176.2	6.2e-52	98.4556
Glyma.07G085600.1	yes	1	303	572	300	572	PF07714.12	Pkinase_Tyr	5	259	259	158.7	1.3e-46	98.4556
Glyma.07G127100.1	yes	1	576	853	574	854	PF07714.12	Pkinase_Tyr	4	258	259	155.8	1e-45	98.4556
Glyma.08G013200.1	yes	1	367	636	364	636	PF07714.12	Pkinase_Tyr	5	259	259	71.7	4.8e-20	98.4556
Glyma.08G029500.1	yes	1	401	667	397	667	PF07714.12	Pkinase_Tyr	5	259	259	146	9.7e-43	98.4556
Glyma.08G062900.1	yes	1	350	597	348	599	PF07714.12	Pkinase_Tyr	3	257	259	90.2	1.1e-25	98.4556
Glyma.08G092200.1	yes	1	841	1121	837	1121	PF07714.12	Pkinase_Tyr	5	259	259	148.8	1.4e-43	98.4556
Glyma.08G094800.1	yes	1	59	325	56	326	PF07714.12	Pkinase_Tyr	4	258	259	176.2	6e-52	98.4556
Glyma.08G173800.1	yes	1	48	315	44	315	PF07714.12	Pkinase_Tyr	5	259	259	162.6	8.8e-48	98.4556
Glyma.08G297900.1	yes	1	83	359	79	359	PF07714.12	Pkinase_Tyr	5	259	259	157.6	2.9e-46	98.4556
Glyma.08G356500.1	yes	1	1006	1265	1003	1266	PF07714.12	Pkinase_Tyr	4	258	259	209	6.1e-62	98.4556
Glyma.09G018800.1	yes	1	638	903	635	904	PF07714.12	Pkinase_Tyr	4	258	259	156.6	5.8e-46	98.4556
Glyma.09G055700.1	yes	1	76	343	73	343	PF07714.12	Pkinase_Tyr	5	259	259	154.9	1.9e-45	98.4556
Glyma.09G055900.1	yes	1	83	349	80	349	PF07714.12	Pkinase_Tyr	5	259	259	160.6	3.5e-47	98.4556
Glyma.09G056000.1	yes	1	46	295	43	295	PF07714.12	Pkinase_Tyr	5	259	259	157.3	3.6e-46	98.4556
Glyma.09G069900.1	yes	1	83	356	79	356	PF07714.12	Pkinase_Tyr	5	259	259	159.8	6.1e-47	98.4556
Glyma.09G110700.1	yes	1	344	623	341	624	PF07714.12	Pkinase_Tyr	4	258	259	169.4	7.1e-50	98.4556
Glyma.09G154600.1	yes	1	415	676	411	676	PF07714.12	Pkinase_Tyr	5	259	259	130.7	4.5e-38	98.4556
Glyma.09G191300.1	yes	1	296	565	293	565	PF07714.12	Pkinase_Tyr	5	259	259	157.2	4e-46	98.4556
Glyma.09G202300.1	yes	1	594	862	591	862	PF07714.12	Pkinase_Tyr	5	259	259	155	1.8e-45	98.4556
Glyma.10G041300.1	yes	1	357	625	355	627	PF07714.12	Pkinase_Tyr	3	257	259	157.1	4.1e-46	98.4556
Glyma.10G081300.1	yes	1	618	890	615	891	PF07714.12	Pkinase_Tyr	4	258	259	158.1	2e-46	98.4556
Glyma.10G177300.1	yes	1	409	670	405	670	PF07714.12	Pkinase_Tyr	5	259	259	126.5	8.7e-37	98.4556
Glyma.11G024700.1	yes	1	368	637	365	637	PF07714.12	Pkinase_Tyr	5	259	259	65.8	3e-18	98.4556
Glyma.11G127700.1	yes	1	509	778	506	779	PF07714.12	Pkinase_Tyr	4	258	259	145.2	1.7e-42	98.4556
Glyma.11G204800.1	yes	1	329	597	326	598	PF07714.12	Pkinase_Tyr	4	258	259	166.7	4.9e-49	98.4556
Glyma.11G204900.1	yes	1	331	600	328	601	PF07714.12	Pkinase_Tyr	4	258	259	164.8	1.9e-48	98.4556
Glyma.11G205200.1	yes	1	330	600	327	601	PF07714.12	Pkinase_Tyr	4	258	259	166.1	7.2e-49	98.4556
Glyma.11G207000.1	yes	1	327	596	325	598	PF07714.12	Pkinase_Tyr	3	257	259	165.9	8.3e-49	98.4556
Glyma.11G223200.1	yes	1	363	634	360	635	PF07714.12	Pkinase_Tyr	4	258	259	157.3	3.6e-46	98.4556
Glyma.12G052300.1	yes	1	550	819	547	820	PF07714.12	Pkinase_Tyr	4	258	259	147.9	2.6e-43	98.4556
Glyma.12G094200.1	yes	1	626	898	623	899	PF07714.12	Pkinase_Tyr	4	258	259	159.8	6.3e-47	98.4556
Glyma.12G142100.1	yes	1	499	766	498	769	PF07714.12	Pkinase_Tyr	2	256	259	158.8	1.3e-46	98.4556
Glyma.12G142800.1	yes	1	496	762	494	764	PF07714.12	Pkinase_Tyr	3	257	259	162.8	7.8e-48	98.4556
Glyma.12G155900.1	yes	1	668	935	664	935	PF07714.12	Pkinase_Tyr	5	259	259	174	2.8e-51	98.4556
Glyma.12G172700.1	yes	1	188	445	184	445	PF07714.12	Pkinase_Tyr	5	259	259	101.2	4.6e-29	98.4556
Glyma.12G231800.1	yes	1	672	939	669	939	PF07714.12	Pkinase_Tyr	5	259	259	171.7	1.5e-50	98.4556
Glyma.13G159400.1	yes	1	109	384	105	384	PF07714.12	Pkinase_Tyr	5	259	259	166.8	4.7e-49	98.4556
Glyma.13G189000.1	yes	1	354	621	351	622	PF07714.12	Pkinase_Tyr	4	258	259	162.7	8e-48	98.4556
Glyma.13G249000.1	yes	1	498	764	497	767	PF07714.12	Pkinase_Tyr	2	256	259	160	5.2e-47	98.4556
Glyma.13G249200.1	yes	1	506	773	504	775	PF07714.12	Pkinase_Tyr	3	257	259	159.7	6.5e-47	98.4556
Glyma.13G266300.1	yes	1	674	941	671	941	PF07714.12	Pkinase_Tyr	5	259	259	174.9	1.5e-51	98.4556
Glyma.13G284100.1	yes	1	518	785	517	788	PF07714.12	Pkinase_Tyr	2	256	259	174.3	2.4e-51	98.4556
Glyma.13G336300.1	yes	1	78	356	74	356	PF07714.12	Pkinase_Tyr	5	259	259	159.4	8.3e-47	98.4556
Glyma.13G352900.1	yes	1	583	848	581	849	PF07714.12	Pkinase_Tyr	4	258	259	143.2	6.9e-42	98.4556
Glyma.14G040000.1	yes	1	73	350	70	351	PF07714.12	Pkinase_Tyr	4	258	259	164.1	3.1e-48	98.4556
Glyma.14G054300.1	yes	1	503	770	501	772	PF07714.12	Pkinase_Tyr	3	257	259	162.1	1.2e-47	98.4556
Glyma.14G068700.1	yes	1	75	353	71	353	PF07714.12	Pkinase_Tyr	5	259	259	160.6	3.4e-47	98.4556
Glyma.14G190700.1	yes	1	137	405	133	405	PF07714.12	Pkinase_Tyr	5	259	259	179	8.5e-53	98.4556
Glyma.15G021400.1	yes	1	591	856	590	858	PF07714.12	Pkinase_Tyr	3	257	259	153.9	4e-45	98.4556
Glyma.15G021700.1	yes	1	592	857	591	859	PF07714.12	Pkinase_Tyr	3	257	259	151.3	2.4e-44	98.4556
Glyma.15G072200.1	yes	1	50	317	47	317	PF07714.12	Pkinase_Tyr	5	259	259	156.1	8.1e-46	98.4556
Glyma.15G078200.1	yes	1	66	327	63	328	PF07714.12	Pkinase_Tyr	4	258	259	93.7	9.2e-27	98.4556
Glyma.15G124900.1	yes	1	650	915	647	916	PF07714.12	Pkinase_Tyr	4	258	259	158.8	1.2e-46	98.4556
Glyma.15G161800.1	yes	1	57	323	54	323	PF07714.12	Pkinase_Tyr	5	259	259	160.5	3.8e-47	98.4556
Glyma.15G161900.1	yes	1	37	303	34	303	PF07714.12	Pkinase_Tyr	5	259	259	170.1	4.4e-50	98.4556
Glyma.15G162000.1	yes	1	79	345	76	345	PF07714.12	Pkinase_Tyr	5	259	259	164.1	3e-48	98.4556
Glyma.15G177900.1	yes	1	83	356	79	356	PF07714.12	Pkinase_Tyr	5	259	259	160.8	3.1e-47	98.4556
Glyma.15G226500.1	yes	1	331	598	328	599	PF07714.12	Pkinase_Tyr	4	258	259	162.7	8.2e-48	98.4556
Glyma.15G226800.1	yes	1	350	617	347	618	PF07714.12	Pkinase_Tyr	4	258	259	161.1	2.5e-47	98.4556
Glyma.15G227000.1	yes	1	355	622	352	623	PF07714.12	Pkinase_Tyr	4	258	259	160.4	4e-47	98.4556
Glyma.16G079200.1	yes	1	305	575	302	576	PF07714.12	Pkinase_Tyr	4	258	259	131	3.7e-38	98.4556
Glyma.16G093900.1	yes	1	564	832	563	835	PF07714.12	Pkinase_Tyr	2	256	259	171.3	2e-50	98.4556
Glyma.16G205100.1	yes	1	416	677	412	677	PF07714.12	Pkinase_Tyr	5	259	259	132.4	1.4e-38	98.4556
Glyma.17G055900.1	yes	1	120	387	116	387	PF07714.12	Pkinase_Tyr	5	259	259	163.1	6e-48	98.4556
Glyma.17G105100.1	yes	1	1095	1354	1091	1354	PF07714.12	Pkinase_Tyr	5	259	259	200.7	2e-59	98.4556
Glyma.17G112100.1	yes	1	112	387	108	387	PF07714.12	Pkinase_Tyr	5	259	259	164.8	1.9e-48	98.4556
Glyma.17G135000.1	yes	1	413	674	409	674	PF07714.12	Pkinase_Tyr	5	259	259	117	7.2e-34	98.4556
Glyma.17G149900.1	yes	1	70	348	66	348	PF07714.12	Pkinase_Tyr	5	259	259	165.4	1.2e-48	98.4556
Glyma.18G123800.1	yes	1	97	373	93	373	PF07714.12	Pkinase_Tyr	5	259	259	160.2	4.6e-47	98.4556
Glyma.18G138700.1	yes	1	259	528	257	530	PF07714.12	Pkinase_Tyr	3	257	259	163.7	4e-48	98.4556
Glyma.18G175700.1	yes	1	403	674	400	674	PF07714.12	Pkinase_Tyr	5	259	259	90.3	9.9e-26	98.4556
Glyma.18G269300.1	yes	1	29	292	26	293	PF07714.12	Pkinase_Tyr	4	258	259	154.2	3.1e-45	98.4556
Glyma.18G269400.1	yes	1	47	310	44	311	PF07714.12	Pkinase_Tyr	4	258	259	158.8	1.3e-46	98.4556
Glyma.18G272800.1	yes	1	41	298	39	300	PF07714.12	Pkinase_Tyr	3	257	259	146.7	6.2e-43	98.4556
Glyma.18G275700.1	yes	1	118	373	116	375	PF07714.12	Pkinase_Tyr	3	257	259	177.1	3.1e-52	98.4556
Glyma.20G149000.1	yes	1	81	352	77	352	PF07714.12	Pkinase_Tyr	5	259	259	197.5	1.9e-58	98.4556
Glyma.20G212800.1	yes	1	409	670	405	670	PF07714.12	Pkinase_Tyr	5	259	259	126.3	1e-36	98.4556
Glyma.U005600.1	yes	1	16	286	13	287	PF07714.12	Pkinase_Tyr	4	258	259	132.4	1.4e-38	98.4556
Glyma.01G006600.1	yes	1	29	293	27	295	PF00069.20	Pkinase	3	257	260	81.2	6.3e-23	98.0769
Glyma.02G138800.1	yes	1	64	344	61	344	PF00069.20	Pkinase	6	260	260	251.7	5.9e-75	98.0769
Glyma.03G027200.1	yes	1	533	797	532	800	PF00069.20	Pkinase	2	256	260	162.4	1.1e-47	98.0769
Glyma.04G165400.1	yes	1	800	1071	799	1073	PF00069.20	Pkinase	2	256	260	162.5	9.5e-48	98.0769
Glyma.05G159400.1	yes	1	46	317	41	317	PF00069.20	Pkinase	6	260	260	200.2	3e-59	98.0769
Glyma.06G064400.1	yes	1	126	393	125	396	PF00069.20	Pkinase	2	256	260	166.4	6.4e-49	98.0769
Glyma.06G147600.1	yes	1	872	1141	871	1143	PF00069.20	Pkinase	2	256	260	152.2	1.4e-44	98.0769
Glyma.06G197600.1	yes	1	824	1095	823	1097	PF00069.20	Pkinase	2	256	260	161.9	1.5e-47	98.0769
Glyma.07G046800.1	yes	1	409	678	408	681	PF00069.20	Pkinase	2	256	260	145.4	1.7e-42	98.0769
Glyma.07G125200.1	yes	1	29	293	27	295	PF00069.20	Pkinase	3	257	260	82	3.6e-23	98.0769
Glyma.07G135400.1	yes	1	341	608	340	610	PF00069.20	Pkinase	2	256	260	159.9	6.1e-47	98.0769
Glyma.07G206200.1	yes	1	106	386	103	386	PF00069.20	Pkinase	6	260	260	252	5e-75	98.0769
Glyma.09G116300.1	yes	1	329	598	328	600	PF00069.20	Pkinase	2	256	260	176.3	6e-52	98.0769
Glyma.10G241200.1	yes	1	46	314	45	315	PF00069.20	Pkinase	2	256	260	153	8e-45	98.0769
Glyma.12G073000.1	yes	1	44	325	41	325	PF00069.20	Pkinase	6	260	260	256.3	2.3e-76	98.0769
Glyma.13G309900.1	yes	1	8	257	3	257	PF00069.20	Pkinase	6	260	260	186.5	4.8e-55	98.0769
Glyma.16G015400.1	yes	1	410	679	409	682	PF00069.20	Pkinase	2	256	260	138.4	2.2e-40	98.0769
Glyma.17G102600.1	yes	1	530	795	528	796	PF00069.20	Pkinase	3	257	260	157.2	4e-46	98.0769
Glyma.17G215900.1	yes	1	151	418	150	421	PF00069.20	Pkinase	2	256	260	174.8	1.7e-51	98.0769
Glyma.18G185400.1	yes	1	341	608	340	610	PF00069.20	Pkinase	2	256	260	157.5	3.3e-46	98.0769
Glyma.19G073200.1	yes	1	333	602	332	604	PF00069.20	Pkinase	2	256	260	181.2	1.9e-53	98.0769
Glyma.19G217300.1	yes	1	379	651	377	653	PF00069.20	Pkinase	3	257	260	158	2.3e-46	98.0769
Glyma.20G120100.1	yes	1	328	597	327	600	PF00069.20	Pkinase	2	256	260	174.1	2.8e-51	98.0769
Glyma.20G153100.1	yes	1	47	315	46	316	PF00069.20	Pkinase	2	256	260	149.8	7.4e-44	98.0769
Glyma.20G169400.1	yes	1	18	295	14	295	PF00069.20	Pkinase	6	260	260	221.2	1.2e-65	98.0769
Glyma.U021800.1	yes	1	44	325	41	325	PF00069.20	Pkinase	6	260	260	253.3	1.9e-75	98.0769
Glyma.01G004800.1	yes	1	577	853	575	855	PF07714.12	Pkinase_Tyr	4	257	259	155.1	1.7e-45	98.0695
Glyma.01G044100.1	yes	1	81	356	77	357	PF07714.12	Pkinase_Tyr	5	258	259	159.8	6.2e-47	98.0695
Glyma.01G151100.1	yes	1	119	390	114	390	PF07714.12	Pkinase_Tyr	6	259	259	161.4	2e-47	98.0695
Glyma.01G240900.1	yes	1	353	619	350	621	PF07714.12	Pkinase_Tyr	4	257	259	160.2	4.8e-47	98.0695
Glyma.02G019500.1	yes	1	81	356	77	357	PF07714.12	Pkinase_Tyr	5	258	259	159.8	6.2e-47	98.0695
Glyma.02G121900.1	yes	1	535	803	530	803	PF07714.12	Pkinase_Tyr	6	259	259	164.8	1.9e-48	98.0695
Glyma.02G203600.1	yes	1	552	845	548	846	PF07714.12	Pkinase_Tyr	5	258	259	98.5	3.1e-28	98.0695
Glyma.02G229500.1	yes	1	399	655	395	655	PF07714.12	Pkinase_Tyr	6	259	259	105.5	2.4e-30	98.0695
Glyma.03G105500.1	yes	1	80	356	75	356	PF07714.12	Pkinase_Tyr	6	259	259	161.4	2e-47	98.0695
Glyma.03G146400.1	yes	1	78	351	74	351	PF07714.12	Pkinase_Tyr	6	259	259	156.6	5.9e-46	98.0695
Glyma.03G177600.1	yes	1	606	873	605	876	PF07714.12	Pkinase_Tyr	3	256	259	151.2	2.5e-44	98.0695
Glyma.03G202000.1	yes	1	601	873	598	875	PF07714.12	Pkinase_Tyr	4	257	259	162.7	8e-48	98.0695
Glyma.03G223100.1	yes	1	74	345	70	345	PF07714.12	Pkinase_Tyr	6	259	259	153.1	6.6e-45	98.0695
Glyma.05G011600.1	yes	1	336	597	333	598	PF07714.12	Pkinase_Tyr	5	258	259	116.3	1.1e-33	98.0695
Glyma.05G144400.1	yes	1	607	872	606	875	PF07714.12	Pkinase_Tyr	3	256	259	172.2	1e-50	98.0695
Glyma.05G206300.1	yes	1	362	630	358	630	PF07714.12	Pkinase_Tyr	6	259	259	69.8	1.8e-19	98.0695
Glyma.05G220900.1	yes	1	338	604	335	605	PF07714.12	Pkinase_Tyr	5	258	259	97.6	5.7e-28	98.0695
Glyma.06G081800.1	yes	1	319	589	315	590	PF07714.12	Pkinase_Tyr	5	258	259	150.1	5.8e-44	98.0695
Glyma.06G255900.1	yes	1	517	786	513	787	PF07714.12	Pkinase_Tyr	5	258	259	164.7	2e-48	98.0695
Glyma.06G257000.1	yes	1	497	763	494	765	PF07714.12	Pkinase_Tyr	4	257	259	163.2	5.5e-48	98.0695
Glyma.06G260900.1	yes	1	503	769	500	771	PF07714.12	Pkinase_Tyr	4	257	259	159.7	6.7e-47	98.0695
Glyma.06G261200.1	yes	1	431	697	428	699	PF07714.12	Pkinase_Tyr	4	257	259	153.3	5.8e-45	98.0695
Glyma.06G261900.1	yes	1	503	774	500	776	PF07714.12	Pkinase_Tyr	4	257	259	164.4	2.4e-48	98.0695
Glyma.06G312700.1	yes	1	64	323	60	323	PF07714.12	Pkinase_Tyr	6	259	259	184.5	1.8e-54	98.0695
Glyma.07G011300.1	yes	1	407	672	403	673	PF07714.12	Pkinase_Tyr	5	258	259	142.3	1.4e-41	98.0695
Glyma.07G068800.1	yes	1	737	1007	733	1007	PF07714.12	Pkinase_Tyr	6	259	259	155.9	9.2e-46	98.0695
Glyma.07G117400.1	yes	1	80	356	75	356	PF07714.12	Pkinase_Tyr	6	259	259	163.6	4.3e-48	98.0695
Glyma.08G027400.1	yes	1	338	604	334	605	PF07714.12	Pkinase_Tyr	5	258	259	89.6	1.7e-25	98.0695
Glyma.08G060800.1	yes	1	537	803	534	805	PF07714.12	Pkinase_Tyr	4	257	259	165.9	8.6e-49	98.0695
Glyma.08G100800.1	yes	1	609	874	608	877	PF07714.12	Pkinase_Tyr	3	256	259	172.7	7e-51	98.0695
Glyma.08G194500.1	yes	1	407	672	403	673	PF07714.12	Pkinase_Tyr	5	258	259	142.4	1.3e-41	98.0695
Glyma.08G247800.1	yes	1	47	309	44	311	PF07714.12	Pkinase_Tyr	4	257	259	148.3	2.1e-43	98.0695
Glyma.09G062500.1	yes	1	120	386	116	387	PF07714.12	Pkinase_Tyr	5	258	259	163.2	5.6e-48	98.0695
Glyma.09G079700.1	yes	1	11	277	7	278	PF07714.12	Pkinase_Tyr	5	258	259	109.9	1.1e-31	98.0695
Glyma.09G198700.1	yes	1	89	366	86	368	PF07714.12	Pkinase_Tyr	4	257	259	163.9	3.4e-48	98.0695
Glyma.09G216100.1	yes	1	98	369	93	369	PF07714.12	Pkinase_Tyr	6	259	259	161.6	1.8e-47	98.0695
Glyma.10G009100.1	yes	1	74	345	70	345	PF07714.12	Pkinase_Tyr	6	259	259	159.5	7.4e-47	98.0695
Glyma.10G253000.1	yes	1	328	594	325	596	PF07714.12	Pkinase_Tyr	4	257	259	170.6	3.1e-50	98.0695
Glyma.10G253800.1	yes	1	342	607	339	609	PF07714.12	Pkinase_Tyr	4	257	259	164.9	1.7e-48	98.0695
Glyma.10G295700.1	yes	1	117	390	113	390	PF07714.12	Pkinase_Tyr	6	259	259	155.9	9.8e-46	98.0695
Glyma.11G167100.1	yes	1	409	664	405	664	PF07714.12	Pkinase_Tyr	6	259	259	100.6	7e-29	98.0695
Glyma.11G232200.1	yes	1	351	605	349	607	PF07714.12	Pkinase_Tyr	4	257	259	85.6	2.8e-24	98.0695
Glyma.11G246200.1	yes	1	609	874	608	877	PF07714.12	Pkinase_Tyr	3	256	259	169.6	6.2e-50	98.0695
Glyma.12G103700.1	yes	1	725	991	722	993	PF07714.12	Pkinase_Tyr	4	257	259	160.7	3.4e-47	98.0695
Glyma.12G140800.1	yes	1	424	690	422	693	PF07714.12	Pkinase_Tyr	3	256	259	159.5	7.8e-47	98.0695
Glyma.12G142300.1	yes	1	510	775	507	777	PF07714.12	Pkinase_Tyr	4	257	259	164.3	2.7e-48	98.0695
Glyma.12G142400.1	yes	1	510	776	507	778	PF07714.12	Pkinase_Tyr	4	257	259	165.7	9.9e-49	98.0695
Glyma.12G143000.1	yes	1	514	780	511	782	PF07714.12	Pkinase_Tyr	4	257	259	152.8	8.2e-45	98.0695
Glyma.12G144500.1	yes	1	507	773	504	775	PF07714.12	Pkinase_Tyr	4	257	259	166.8	4.5e-49	98.0695
Glyma.12G144800.1	yes	1	498	764	495	766	PF07714.12	Pkinase_Tyr	4	257	259	153.9	3.9e-45	98.0695
Glyma.12G145300.1	yes	1	503	793	500	795	PF07714.12	Pkinase_Tyr	4	257	259	146.9	5.3e-43	98.0695
Glyma.12G145400.1	yes	1	527	796	524	798	PF07714.12	Pkinase_Tyr	4	257	259	167.2	3.4e-49	98.0695
Glyma.12G152400.1	yes	1	452	719	448	720	PF07714.12	Pkinase_Tyr	5	258	259	84.4	6.2e-24	98.0695
Glyma.12G233000.1	yes	1	671	937	668	938	PF07714.12	Pkinase_Tyr	5	258	259	168.6	1.3e-49	98.0695
Glyma.13G054200.1	yes	1	499	768	496	770	PF07714.12	Pkinase_Tyr	4	257	259	157.1	4e-46	98.0695
Glyma.13G073900.1	yes	1	75	351	72	353	PF07714.12	Pkinase_Tyr	4	257	259	165.3	1.3e-48	98.0695
Glyma.13G110700.1	yes	1	79	351	75	352	PF07714.12	Pkinase_Tyr	5	258	259	155.5	1.2e-45	98.0695
Glyma.13G161700.1	yes	1	217	484	212	484	PF07714.12	Pkinase_Tyr	6	259	259	169.3	7.8e-50	98.0695
Glyma.13G166900.1	yes	1	510	763	509	766	PF07714.12	Pkinase_Tyr	3	256	259	122.7	1.3e-35	98.0695
Glyma.13G187600.1	yes	1	311	569	307	570	PF07714.12	Pkinase_Tyr	5	258	259	158.6	1.4e-46	98.0695
Glyma.13G212600.1	yes	1	190	450	187	452	PF07714.12	Pkinase_Tyr	4	257	259	136.4	8.6e-40	98.0695
Glyma.13G234800.1	yes	1	67	326	63	327	PF07714.12	Pkinase_Tyr	5	258	259	97.4	6.7e-28	98.0695
Glyma.13G238400.1	yes	1	162	413	157	413	PF07714.12	Pkinase_Tyr	6	259	259	214	1.8e-63	98.0695
Glyma.13G248800.1	yes	1	539	804	536	806	PF07714.12	Pkinase_Tyr	4	257	259	165.7	9.5e-49	98.0695
Glyma.13G249300.1	yes	1	534	800	532	803	PF07714.12	Pkinase_Tyr	3	256	259	175.1	1.3e-51	98.0695
Glyma.13G283200.1	yes	1	508	774	505	776	PF07714.12	Pkinase_Tyr	4	257	259	161.7	1.6e-47	98.0695
Glyma.13G300000.1	yes	1	498	767	495	769	PF07714.12	Pkinase_Tyr	4	257	259	146.8	5.8e-43	98.0695
Glyma.13G303800.1	yes	1	686	952	683	954	PF07714.12	Pkinase_Tyr	4	257	259	155.2	1.6e-45	98.0695
Glyma.13G330200.1	yes	1	91	360	87	361	PF07714.12	Pkinase_Tyr	5	258	259	150.7	3.7e-44	98.0695
Glyma.13G351500.1	yes	1	397	662	393	663	PF07714.12	Pkinase_Tyr	5	258	259	140.5	4.7e-41	98.0695
Glyma.14G054500.1	yes	1	506	773	503	775	PF07714.12	Pkinase_Tyr	4	257	259	165.8	9e-49	98.0695
Glyma.14G074700.1	yes	1	493	765	489	766	PF07714.12	Pkinase_Tyr	5	258	259	70.5	1.1e-19	98.0695
Glyma.15G023200.1	yes	1	411	676	407	677	PF07714.12	Pkinase_Tyr	5	258	259	137	5.5e-40	98.0695
Glyma.15G074900.1	yes	1	161	412	156	412	PF07714.12	Pkinase_Tyr	6	259	259	213.5	2.5e-63	98.0695
Glyma.15G161600.1	yes	1	78	344	74	344	PF07714.12	Pkinase_Tyr	6	259	259	154	3.7e-45	98.0695
Glyma.15G169000.1	yes	1	121	387	117	388	PF07714.12	Pkinase_Tyr	5	258	259	162.8	7.6e-48	98.0695
Glyma.16G034600.1	yes	1	606	876	602	876	PF07714.12	Pkinase_Tyr	6	259	259	161.6	1.7e-47	98.0695
Glyma.16G047100.1	yes	1	82	346	78	347	PF07714.12	Pkinase_Tyr	5	258	259	140.4	5.1e-41	98.0695
Glyma.16G140700.1	yes	1	259	526	256	528	PF07714.12	Pkinase_Tyr	4	257	259	161.2	2.3e-47	98.0695
Glyma.17G048900.1	yes	1	79	351	75	352	PF07714.12	Pkinase_Tyr	5	258	259	156.2	7.8e-46	98.0695
Glyma.17G088000.1	yes	1	325	588	322	589	PF07714.12	Pkinase_Tyr	5	258	259	150.9	3.3e-44	98.0695
Glyma.17G109600.1	yes	1	218	485	213	485	PF07714.12	Pkinase_Tyr	6	259	259	171.1	2.3e-50	98.0695
Glyma.17G166200.1	yes	1	502	767	500	770	PF07714.12	Pkinase_Tyr	3	256	259	169.8	5.3e-50	98.0695
Glyma.18G011000.1	yes	1	609	874	608	877	PF07714.12	Pkinase_Tyr	3	256	259	169.1	8.8e-50	98.0695
Glyma.18G025100.1	yes	1	357	611	355	613	PF07714.12	Pkinase_Tyr	4	257	259	86.2	1.8e-24	98.0695
Glyma.18G046200.1	yes	1	329	598	326	600	PF07714.12	Pkinase_Tyr	4	257	259	162.5	9.5e-48	98.0695
Glyma.18G046400.1	yes	1	328	596	325	598	PF07714.12	Pkinase_Tyr	4	257	259	162.8	7.7e-48	98.0695
Glyma.18G059600.1	yes	1	408	663	404	663	PF07714.12	Pkinase_Tyr	6	259	259	96.3	1.5e-27	98.0695
Glyma.18G246400.1	yes	1	310	579	306	580	PF07714.12	Pkinase_Tyr	5	258	259	134.4	3.5e-39	98.0695
Glyma.18G271400.1	yes	1	67	325	65	328	PF07714.12	Pkinase_Tyr	3	256	259	138.4	2.1e-40	98.0695
Glyma.19G074900.1	yes	1	482	742	480	745	PF07714.12	Pkinase_Tyr	3	256	259	74.7	5.8e-21	98.0695
Glyma.19G149700.1	yes	1	77	350	73	350	PF07714.12	Pkinase_Tyr	6	259	259	156.9	4.8e-46	98.0695
Glyma.19G152100.1	yes	1	119	379	116	380	PF07714.12	Pkinase_Tyr	5	258	259	136.7	6.9e-40	98.0695
Glyma.19G190200.1	yes	1	419	687	416	688	PF07714.12	Pkinase_Tyr	5	258	259	117	7e-34	98.0695
Glyma.19G220300.1	yes	1	74	345	70	345	PF07714.12	Pkinase_Tyr	6	259	259	156.2	7.9e-46	98.0695
Glyma.20G048300.1	yes	1	118	394	115	396	PF07714.12	Pkinase_Tyr	4	257	259	162.1	1.2e-47	98.0695
Glyma.20G118200.1	yes	1	391	656	388	657	PF07714.12	Pkinase_Tyr	5	258	259	98.8	2.6e-28	98.0695
Glyma.20G137700.1	yes	1	348	613	345	615	PF07714.12	Pkinase_Tyr	4	257	259	166.3	6.4e-49	98.0695
Glyma.20G138100.1	yes	1	358	623	355	625	PF07714.12	Pkinase_Tyr	4	257	259	163.6	4.2e-48	98.0695
Glyma.20G138700.1	yes	1	397	671	394	673	PF07714.12	Pkinase_Tyr	4	257	259	159	1.1e-46	98.0695
Glyma.20G139700.1	yes	1	349	615	346	617	PF07714.12	Pkinase_Tyr	4	257	259	172.7	7.1e-51	98.0695
Glyma.20G139900.1	yes	1	337	603	334	605	PF07714.12	Pkinase_Tyr	4	257	259	171.5	1.6e-50	98.0695
Glyma.20G140200.1	yes	1	385	651	382	653	PF07714.12	Pkinase_Tyr	4	257	259	167.9	2.1e-49	98.0695
Glyma.20G220400.1	yes	1	71	340	66	340	PF07714.12	Pkinase_Tyr	6	259	259	129.4	1.2e-37	98.0695
Glyma.20G245600.1	yes	1	76	349	72	349	PF07714.12	Pkinase_Tyr	6	259	259	155.2	1.6e-45	98.0695
Glyma.U027000.1	yes	1	499	768	496	770	PF07714.12	Pkinase_Tyr	4	257	259	157.1	4e-46	98.0695
Glyma.01G007500.1	yes	1	693	970	691	972	PF00069.20	Pkinase	3	256	260	157.9	2.6e-46	97.6923
Glyma.01G028700.1	yes	1	304	573	302	575	PF00069.20	Pkinase	3	256	260	149.9	6.7e-44	97.6923
Glyma.01G034100.1	yes	1	68	341	65	344	PF00069.20	Pkinase	4	257	260	168.3	1.7e-49	97.6923
Glyma.01G125800.1	yes	1	573	837	570	838	PF00069.20	Pkinase	4	257	260	148.4	2e-43	97.6923
Glyma.01G182400.1	yes	1	327	595	325	597	PF00069.20	Pkinase	3	256	260	162.3	1.2e-47	97.6923
Glyma.02G024400.1	yes	1	326	600	324	602	PF00069.20	Pkinase	3	256	260	148.2	2.3e-43	97.6923
Glyma.02G032200.1	yes	1	68	341	65	344	PF00069.20	Pkinase	4	257	260	168.2	1.8e-49	97.6923
Glyma.02G036500.1	yes	1	305	574	303	576	PF00069.20	Pkinase	3	256	260	149.9	6.7e-44	97.6923
Glyma.02G097400.1	yes	1	722	991	720	993	PF00069.20	Pkinase	3	256	260	140	7e-41	97.6923
Glyma.02G177000.1	yes	1	434	706	432	709	PF00069.20	Pkinase	3	256	260	109.7	1.2e-31	97.6923
Glyma.02G246000.1	yes	1	176	452	175	454	PF00069.20	Pkinase	2	255	260	147.9	2.7e-43	97.6923
Glyma.02G261400.1	yes	1	545	809	542	810	PF00069.20	Pkinase	4	257	260	149.8	7.2e-44	97.6923
Glyma.02G281100.1	yes	1	717	985	715	987	PF00069.20	Pkinase	3	256	260	159.9	6e-47	97.6923
Glyma.03G023700.1	yes	1	775	1038	774	1041	PF00069.20	Pkinase	2	255	260	157.9	2.5e-46	97.6923
Glyma.03G047100.1	yes	1	573	837	570	838	PF00069.20	Pkinase	4	257	260	148.3	2.1e-43	97.6923
Glyma.03G188700.1	yes	1	344	616	341	618	PF00069.20	Pkinase	4	257	260	163.1	6.4e-48	97.6923
Glyma.03G220500.1	yes	1	398	669	395	671	PF00069.20	Pkinase	4	257	260	158.3	1.8e-46	97.6923
Glyma.03G228800.1	yes	1	192	459	191	462	PF00069.20	Pkinase	2	255	260	159.6	7.8e-47	97.6923
Glyma.03G262700.1	yes	1	419	698	417	701	PF00069.20	Pkinase	3	256	260	129.3	1.3e-37	97.6923
Glyma.04G012900.1	yes	1	125	392	123	394	PF00069.20	Pkinase	3	256	260	156.3	7.8e-46	97.6923
Glyma.04G035100.1	yes	1	340	610	339	613	PF00069.20	Pkinase	2	255	260	149.7	7.8e-44	97.6923
Glyma.04G218300.1	yes	1	875	1143	874	1146	PF00069.20	Pkinase	2	255	260	155.6	1.3e-45	97.6923
Glyma.05G041300.1	yes	1	359	624	358	627	PF00069.20	Pkinase	2	255	260	177.6	2.4e-52	97.6923
Glyma.05G119500.1	yes	1	297	567	295	569	PF00069.20	Pkinase	3	256	260	155.7	1.1e-45	97.6923
Glyma.05G119600.1	yes	1	298	568	296	570	PF00069.20	Pkinase	3	256	260	154.2	3.3e-45	97.6923
Glyma.05G150800.1	yes	1	574	846	572	848	PF00069.20	Pkinase	3	256	260	163.9	3.7e-48	97.6923
Glyma.05G196400.1	yes	1	276	545	274	547	PF00069.20	Pkinase	3	256	260	145.2	1.9e-42	97.6923
Glyma.06G012800.1	yes	1	124	391	122	393	PF00069.20	Pkinase	3	256	260	154.1	3.7e-45	97.6923
Glyma.06G035000.1	yes	1	338	608	337	611	PF00069.20	Pkinase	2	255	260	152.8	9.1e-45	97.6923
Glyma.06G055300.1	yes	1	167	431	166	434	PF00069.20	Pkinase	2	255	260	165.7	1e-48	97.6923
Glyma.06G090800.1	yes	1	667	954	665	956	PF00069.20	Pkinase	3	256	260	152.9	8.2e-45	97.6923
Glyma.07G173100.1	yes	1	580	852	578	854	PF00069.20	Pkinase	3	256	260	161.1	2.7e-47	97.6923
Glyma.07G234500.1	yes	1	184	451	182	453	PF00069.20	Pkinase	3	256	260	167.5	3e-49	97.6923
Glyma.08G004200.1	yes	1	295	564	293	566	PF00069.20	Pkinase	3	256	260	145.2	1.9e-42	97.6923
Glyma.08G048700.1	yes	1	559	832	557	834	PF00069.20	Pkinase	3	256	260	165.9	8.8e-49	97.6923
Glyma.08G065800.1	yes	1	362	627	361	630	PF00069.20	Pkinase	2	255	260	175	1.5e-51	97.6923
Glyma.08G065900.1	yes	1	370	635	369	638	PF00069.20	Pkinase	2	255	260	176.8	4.4e-52	97.6923
Glyma.08G066000.1	yes	1	369	635	368	638	PF00069.20	Pkinase	2	255	260	180.1	4.2e-53	97.6923
Glyma.08G066100.1	yes	1	349	614	347	616	PF00069.20	Pkinase	3	256	260	165.7	1e-48	97.6923
Glyma.08G066200.1	yes	1	345	611	344	614	PF00069.20	Pkinase	2	255	260	180	4.5e-53	97.6923
Glyma.08G074500.1	yes	1	297	567	295	570	PF00069.20	Pkinase	3	256	260	156.5	6.8e-46	97.6923
Glyma.08G302900.1	yes	1	712	980	710	982	PF00069.20	Pkinase	3	256	260	158.7	1.4e-46	97.6923
Glyma.09G027700.1	yes	1	387	651	386	654	PF00069.20	Pkinase	2	255	260	165.9	8.9e-49	97.6923
Glyma.09G149800.1	yes	1	47	314	46	316	PF00069.20	Pkinase	2	255	260	155.1	1.8e-45	97.6923
Glyma.09G253200.1	yes	1	354	620	353	623	PF00069.20	Pkinase	2	255	260	164.3	2.7e-48	97.6923
Glyma.09G272300.1	yes	1	619	887	618	890	PF00069.20	Pkinase	2	255	260	157.4	3.5e-46	97.6923
Glyma.10G012000.1	yes	1	356	627	353	629	PF00069.20	Pkinase	4	257	260	154.6	2.6e-45	97.6923
Glyma.10G023300.1	yes	1	118	379	116	381	PF00069.20	Pkinase	3	256	260	142.7	1.1e-41	97.6923
Glyma.10G069500.1	yes	1	612	877	610	879	PF00069.20	Pkinase	3	256	260	158.5	1.7e-46	97.6923
Glyma.10G091400.1	yes	1	412	684	410	687	PF00069.20	Pkinase	3	256	260	113.7	7.9e-33	97.6923
Glyma.10G144200.1	yes	1	198	465	197	467	PF00069.20	Pkinase	2	255	260	165.8	9.9e-49	97.6923
Glyma.11G085400.1	yes	1	99	377	96	378	PF00069.20	Pkinase	4	257	260	165.1	1.6e-48	97.6923
Glyma.11G211100.1	yes	1	611	876	609	878	PF00069.20	Pkinase	3	256	260	158.9	1.3e-46	97.6923
Glyma.11G214400.1	yes	1	580	837	578	839	PF00069.20	Pkinase	3	256	260	155.9	9.9e-46	97.6923
Glyma.11G217400.1	yes	1	173	446	172	448	PF00069.20	Pkinase	2	255	260	148.9	1.4e-43	97.6923
Glyma.11G233500.1	yes	1	566	830	563	831	PF00069.20	Pkinase	4	257	260	139.7	9.1e-41	97.6923
Glyma.12G002400.1	yes	1	461	743	459	745	PF00069.20	Pkinase	3	256	260	145.3	1.7e-42	97.6923
Glyma.12G175300.1	yes	1	227	502	225	504	PF00069.20	Pkinase	3	256	260	150.7	4e-44	97.6923
Glyma.12G192500.1	yes	1	8	254	3	255	PF00069.20	Pkinase	6	259	260	183.5	3.8e-54	97.6923
Glyma.12G211800.1	yes	1	92	364	90	368	PF00069.20	Pkinase	3	256	260	156.7	5.7e-46	97.6923
Glyma.13G093600.1	yes	1	44	311	42	313	PF00069.20	Pkinase	3	256	260	151.5	2.2e-44	97.6923
Glyma.13G228000.1	yes	1	303	571	301	573	PF00069.20	Pkinase	3	256	260	147.4	4.1e-43	97.6923
Glyma.13G238700.1	yes	1	354	618	352	620	PF00069.20	Pkinase	3	256	260	146.4	7.9e-43	97.6923
Glyma.13G289900.1	yes	1	92	369	90	373	PF00069.20	Pkinase	3	256	260	152.8	9e-45	97.6923
Glyma.13G296200.1	yes	1	351	614	349	616	PF00069.20	Pkinase	3	256	260	152	1.6e-44	97.6923
Glyma.13G352700.1	yes	1	577	839	575	841	PF00069.20	Pkinase	3	256	260	158.9	1.2e-46	97.6923
Glyma.13G366000.1	yes	1	42	309	40	311	PF00069.20	Pkinase	3	256	260	152.7	9.5e-45	97.6923
Glyma.14G033500.1	yes	1	704	972	702	974	PF00069.20	Pkinase	3	256	260	159.9	6.1e-47	97.6923
Glyma.14G055900.1	yes	1	538	802	535	803	PF00069.20	Pkinase	4	257	260	147.7	3.3e-43	97.6923
Glyma.14G059100.1	yes	1	453	734	452	737	PF00069.20	Pkinase	2	255	260	155.3	1.5e-45	97.6923
Glyma.14G118800.1	yes	1	386	653	385	655	PF00069.20	Pkinase	3	256	260	157.7	2.9e-46	97.6923
Glyma.14G216100.1	yes	1	175	448	174	450	PF00069.20	Pkinase	2	255	260	150.3	5.2e-44	97.6923
Glyma.15G007200.1	yes	1	42	309	40	311	PF00069.20	Pkinase	3	256	260	155.1	1.8e-45	97.6923
Glyma.15G074600.1	yes	1	351	615	349	617	PF00069.20	Pkinase	3	256	260	148.1	2.5e-43	97.6923
Glyma.15G084500.1	yes	1	270	515	268	517	PF00069.20	Pkinase	3	256	260	115.7	1.9e-33	97.6923
Glyma.15G206400.1	yes	1	446	713	445	716	PF00069.20	Pkinase	2	255	260	163.4	5.2e-48	97.6923
Glyma.16G015000.1	yes	1	784	1051	782	1052	PF00069.20	Pkinase	3	256	260	140.9	3.9e-41	97.6923
Glyma.16G064400.1	yes	1	482	752	479	755	PF00069.20	Pkinase	4	257	260	159.4	8.8e-47	97.6923
Glyma.16G064800.1	yes	1	841	1111	838	1114	PF00069.20	Pkinase	4	257	260	155.3	1.6e-45	97.6923
Glyma.16G064900.1	yes	1	995	1265	992	1268	PF00069.20	Pkinase	4	257	260	154.7	2.3e-45	97.6923
Glyma.16G065000.1	yes	1	895	1165	892	1168	PF00069.20	Pkinase	4	257	260	157.3	3.9e-46	97.6923
Glyma.16G065400.1	yes	1	1283	1553	1280	1556	PF00069.20	Pkinase	4	257	260	159.3	9.6e-47	97.6923
Glyma.16G065500.1	yes	1	595	853	592	856	PF00069.20	Pkinase	4	257	260	125.4	2.1e-36	97.6923
Glyma.16G092600.1	yes	1	652	919	650	921	PF00069.20	Pkinase	3	256	260	158.6	1.5e-46	97.6923
Glyma.17G040000.1	yes	1	183	450	181	452	PF00069.20	Pkinase	3	256	260	167.3	3.4e-49	97.6923
Glyma.17G056900.1	yes	1	129	405	127	407	PF00069.20	Pkinase	3	256	260	173	6.2e-51	97.6923
Glyma.17G085000.1	yes	1	364	629	363	632	PF00069.20	Pkinase	2	255	260	178.6	1.2e-52	97.6923
Glyma.17G150600.1	yes	1	354	620	352	622	PF00069.20	Pkinase	3	256	260	160.5	4.1e-47	97.6923
Glyma.17G218500.1	yes	1	359	622	357	624	PF00069.20	Pkinase	3	256	260	173	6e-51	97.6923
Glyma.17G261800.1	yes	1	51	325	50	328	PF00069.20	Pkinase	2	255	260	172.6	8.1e-51	97.6923
Glyma.18G023500.1	yes	1	571	835	568	836	PF00069.20	Pkinase	4	257	260	141.7	2.1e-41	97.6923
Glyma.18G039400.1	yes	1	176	449	175	451	PF00069.20	Pkinase	2	255	260	145.4	1.6e-42	97.6923
Glyma.18G042200.1	yes	1	632	904	630	906	PF00069.20	Pkinase	3	256	260	171.4	1.8e-50	97.6923
Glyma.18G116800.1	yes	1	708	976	706	978	PF00069.20	Pkinase	3	256	260	156.6	6.3e-46	97.6923
Glyma.18G217000.1	yes	1	621	889	620	892	PF00069.20	Pkinase	2	255	260	161.5	2e-47	97.6923
Glyma.18G239600.1	yes	1	355	621	354	624	PF00069.20	Pkinase	2	255	260	164.8	1.9e-48	97.6923
Glyma.18G257800.1	yes	1	508	771	506	774	PF00069.20	Pkinase	3	256	260	154.3	3.2e-45	97.6923
Glyma.18G284100.1	yes	1	722	991	720	993	PF00069.20	Pkinase	3	256	260	139.7	9e-41	97.6923
Glyma.19G188900.1	yes	1	343	616	340	618	PF00069.20	Pkinase	4	257	260	164.4	2.7e-48	97.6923
Glyma.19G261700.1	yes	1	417	685	415	688	PF00069.20	Pkinase	3	256	260	141.8	2.1e-41	97.6923
Glyma.20G093200.1	yes	1	189	456	188	459	PF00069.20	Pkinase	2	255	260	166.7	5.1e-49	97.6923
Glyma.20G140500.1	yes	1	344	611	343	613	PF00069.20	Pkinase	2	255	260	173.7	3.6e-51	97.6923
Glyma.01G013500.1	yes	1	346	610	343	613	PF07714.12	Pkinase_Tyr	4	256	259	162.2	1.1e-47	97.6834
Glyma.01G240800.1	yes	1	324	589	320	591	PF07714.12	Pkinase_Tyr	5	257	259	163.8	3.7e-48	97.6834
Glyma.02G035300.1	yes	1	316	583	313	586	PF07714.12	Pkinase_Tyr	4	256	259	157	4.5e-46	97.6834
Glyma.02G175500.1	yes	1	342	638	338	638	PF07714.12	Pkinase_Tyr	7	259	259	90.1	1.1e-25	97.6834
Glyma.02G196000.1	yes	1	493	759	490	759	PF07714.12	Pkinase_Tyr	7	259	259	170.5	3.3e-50	97.6834
Glyma.03G247800.1	yes	1	530	796	526	798	PF07714.12	Pkinase_Tyr	5	257	259	160.3	4.4e-47	97.6834
Glyma.04G126000.1	yes	1	324	580	320	581	PF07714.12	Pkinase_Tyr	6	258	259	161	2.7e-47	97.6834
Glyma.04G139100.1	yes	1	511	778	507	780	PF07714.12	Pkinase_Tyr	5	257	259	163.7	4e-48	97.6834
Glyma.05G220600.1	yes	1	72	343	68	343	PF07714.12	Pkinase_Tyr	7	259	259	161.9	1.4e-47	97.6834
Glyma.06G256700.1	yes	1	508	773	505	776	PF07714.12	Pkinase_Tyr	4	256	259	158.2	1.9e-46	97.6834
Glyma.06G257500.1	yes	1	500	765	498	769	PF07714.12	Pkinase_Tyr	3	255	259	158.2	1.8e-46	97.6834
Glyma.06G258400.1	yes	1	531	796	528	799	PF07714.12	Pkinase_Tyr	4	256	259	150.3	4.8e-44	97.6834
Glyma.06G262700.1	yes	1	502	766	499	769	PF07714.12	Pkinase_Tyr	4	256	259	169	9.8e-50	97.6834
Glyma.07G188800.1	yes	1	536	800	533	803	PF07714.12	Pkinase_Tyr	4	256	259	172.6	7.8e-51	97.6834
Glyma.07G197200.1	yes	1	197	447	191	447	PF07714.12	Pkinase_Tyr	7	259	259	211.7	9.3e-63	97.6834
Glyma.07G234300.1	yes	1	73	343	68	343	PF07714.12	Pkinase_Tyr	7	259	259	158.2	2e-46	97.6834
Glyma.07G270800.1	yes	1	638	904	634	906	PF07714.12	Pkinase_Tyr	5	257	259	162.7	7.9e-48	97.6834
Glyma.08G060500.1	yes	1	596	860	593	863	PF07714.12	Pkinase_Tyr	4	256	259	169.9	5.1e-50	97.6834
Glyma.08G061000.1	yes	1	525	790	521	792	PF07714.12	Pkinase_Tyr	5	257	259	168.2	1.7e-49	97.6834
Glyma.08G251100.1	yes	1	43	312	39	314	PF07714.12	Pkinase_Tyr	5	257	259	119	1.7e-34	97.6834
Glyma.09G226300.1	yes	1	53	325	49	327	PF07714.12	Pkinase_Tyr	5	257	259	121	4.3e-35	97.6834
Glyma.10G057600.1	yes	1	90	349	85	350	PF07714.12	Pkinase_Tyr	6	258	259	122.6	1.4e-35	97.6834
Glyma.10G169200.1	yes	1	71	339	66	340	PF07714.12	Pkinase_Tyr	6	258	259	133.5	6.7e-39	97.6834
Glyma.10G252700.1	yes	1	353	618	350	621	PF07714.12	Pkinase_Tyr	4	256	259	165.8	9.3e-49	97.6834
Glyma.11G002800.1	yes	1	303	568	299	570	PF07714.12	Pkinase_Tyr	5	257	259	161.4	2e-47	97.6834
Glyma.11G152200.1	yes	1	503	768	500	771	PF07714.12	Pkinase_Tyr	4	256	259	166.8	4.5e-49	97.6834
Glyma.11G207300.1	yes	1	334	601	331	604	PF07714.12	Pkinase_Tyr	4	256	259	163.3	5.2e-48	97.6834
Glyma.12G010500.1	yes	1	52	326	48	328	PF07714.12	Pkinase_Tyr	5	257	259	122.6	1.4e-35	97.6834
Glyma.12G140200.1	yes	1	494	758	491	761	PF07714.12	Pkinase_Tyr	4	256	259	168.7	1.2e-49	97.6834
Glyma.12G198100.1	yes	1	674	939	671	942	PF07714.12	Pkinase_Tyr	4	256	259	154.4	2.7e-45	97.6834
Glyma.12G233300.1	yes	1	665	930	660	931	PF07714.12	Pkinase_Tyr	6	258	259	164.3	2.5e-48	97.6834
Glyma.13G032000.1	yes	1	306	573	303	576	PF07714.12	Pkinase_Tyr	4	256	259	143.3	6.7e-42	97.6834
Glyma.13G179000.1	yes	1	193	443	187	443	PF07714.12	Pkinase_Tyr	7	259	259	209.7	3.6e-62	97.6834
Glyma.13G188900.1	yes	1	327	592	324	595	PF07714.12	Pkinase_Tyr	4	256	259	164.3	2.6e-48	97.6834
Glyma.13G248900.1	yes	1	534	799	531	802	PF07714.12	Pkinase_Tyr	4	256	259	166.7	5e-49	97.6834
Glyma.13G283100.1	yes	1	500	765	497	768	PF07714.12	Pkinase_Tyr	4	256	259	159.3	8.9e-47	97.6834
Glyma.13G283400.1	yes	1	507	769	504	772	PF07714.12	Pkinase_Tyr	4	256	259	158.6	1.5e-46	97.6834
Glyma.13G344400.1	yes	1	513	779	510	782	PF07714.12	Pkinase_Tyr	4	256	259	146.5	7.2e-43	97.6834
Glyma.13G354400.1	yes	1	352	623	348	625	PF07714.12	Pkinase_Tyr	5	257	259	163.3	5.2e-48	97.6834
Glyma.14G078800.1	yes	1	423	696	418	697	PF07714.12	Pkinase_Tyr	6	258	259	142.9	9e-42	97.6834
Glyma.14G197000.1	yes	1	406	661	401	661	PF07714.12	Pkinase_Tyr	7	259	259	101	5.4e-29	97.6834
Glyma.15G019800.1	yes	1	359	630	355	632	PF07714.12	Pkinase_Tyr	5	257	259	160.7	3.2e-47	97.6834
Glyma.15G021900.1	yes	1	583	846	581	850	PF07714.12	Pkinase_Tyr	3	255	259	151.1	2.7e-44	97.6834
Glyma.15G048500.1	yes	1	218	463	215	465	PF07714.12	Pkinase_Tyr	4	256	259	109.9	1e-31	97.6834
Glyma.15G065100.1	yes	1	528	793	525	796	PF07714.12	Pkinase_Tyr	4	256	259	163.2	5.5e-48	97.6834
Glyma.15G065200.1	yes	1	544	808	541	811	PF07714.12	Pkinase_Tyr	4	256	259	164.8	1.9e-48	97.6834
Glyma.15G161500.1	yes	1	107	371	102	371	PF07714.12	Pkinase_Tyr	7	259	259	164.6	2.2e-48	97.6834
Glyma.15G202000.1	yes	1	1125	1382	1121	1384	PF07714.12	Pkinase_Tyr	5	257	259	200.9	1.8e-59	97.6834
Glyma.17G039800.1	yes	1	73	343	68	343	PF07714.12	Pkinase_Tyr	7	259	259	157.9	2.4e-46	97.6834
Glyma.17G250800.1	yes	1	487	758	482	759	PF07714.12	Pkinase_Tyr	6	258	259	69.1	2.9e-19	97.6834
Glyma.18G237900.1	yes	1	331	595	328	598	PF07714.12	Pkinase_Tyr	4	256	259	160.6	3.6e-47	97.6834
Glyma.18G269900.1	yes	1	526	792	521	792	PF07714.12	Pkinase_Tyr	7	259	259	179.9	4.6e-53	97.6834
Glyma.18G270100.1	yes	1	525	791	520	791	PF07714.12	Pkinase_Tyr	7	259	259	180.7	2.5e-53	97.6834
Glyma.18G270700.1	yes	1	529	795	524	795	PF07714.12	Pkinase_Tyr	7	259	259	176.7	4.3e-52	97.6834
Glyma.18G273100.1	yes	1	49	306	44	307	PF07714.12	Pkinase_Tyr	6	258	259	156.8	5e-46	97.6834
Glyma.19G104600.1	yes	1	82	345	78	347	PF07714.12	Pkinase_Tyr	5	257	259	140.1	6.3e-41	97.6834
Glyma.19G115800.1	yes	1	481	748	477	750	PF07714.12	Pkinase_Tyr	5	257	259	82.9	1.8e-23	97.6834
Glyma.20G139300.1	yes	1	348	612	344	614	PF07714.12	Pkinase_Tyr	5	257	259	162.9	6.9e-48	97.6834
Glyma.01G027100.1	yes	1	317	588	315	591	PF00069.20	Pkinase	3	255	260	173	6.2e-51	97.3077
Glyma.01G052600.1	yes	1	155	408	151	409	PF00069.20	Pkinase	5	257	260	214	1.9e-63	97.3077
Glyma.01G093100.1	yes	1	400	668	398	671	PF00069.20	Pkinase	3	255	260	158.6	1.5e-46	97.3077
Glyma.01G140700.1	yes	1	27	281	23	284	PF00069.20	Pkinase	5	257	260	138.7	1.8e-40	97.3077
Glyma.01G150700.1	yes	1	313	575	310	577	PF00069.20	Pkinase	4	256	260	153.2	6.6e-45	97.3077
Glyma.01G203500.1	yes	1	79	356	75	357	PF00069.20	Pkinase	5	257	260	171.3	2e-50	97.3077
Glyma.01G206400.1	yes	1	459	726	456	728	PF00069.20	Pkinase	4	256	260	163	6.9e-48	97.3077
Glyma.01G213600.1	yes	1	599	872	596	874	PF00069.20	Pkinase	4	256	260	124.1	4.9e-36	97.3077
Glyma.02G011400.1	yes	1	354	624	351	626	PF00069.20	Pkinase	4	256	260	152.2	1.4e-44	97.3077
Glyma.02G042900.1	yes	1	346	607	343	609	PF00069.20	Pkinase	4	256	260	171.7	1.6e-50	97.3077
Glyma.02G061700.1	yes	1	340	607	338	610	PF00069.20	Pkinase	3	255	260	163.2	5.9e-48	97.3077
Glyma.02G075600.1	yes	1	489	758	487	760	PF00069.20	Pkinase	4	256	260	170.6	3.4e-50	97.3077
Glyma.02G076100.1	yes	1	303	572	301	575	PF00069.20	Pkinase	3	255	260	150.8	3.7e-44	97.3077
Glyma.02G100400.1	yes	1	295	558	293	560	PF00069.20	Pkinase	4	256	260	143.8	5.2e-42	97.3077
Glyma.02G129300.1	yes	1	415	683	413	686	PF00069.20	Pkinase	3	255	260	156.3	7.4e-46	97.3077
Glyma.02G172200.1	yes	1	341	619	338	621	PF00069.20	Pkinase	4	256	260	168.2	1.8e-49	97.3077
Glyma.02G197000.1	yes	1	614	885	611	887	PF00069.20	Pkinase	4	256	260	159.1	1e-46	97.3077
Glyma.02G206300.1	yes	1	679	962	676	964	PF00069.20	Pkinase	4	256	260	164.3	2.7e-48	97.3077
Glyma.02G257300.1	yes	1	488	768	486	771	PF00069.20	Pkinase	3	255	260	152.9	8.5e-45	97.3077
Glyma.02G286000.1	yes	1	201	467	198	469	PF00069.20	Pkinase	4	256	260	163.4	5.3e-48	97.3077
Glyma.03G003000.1	yes	1	531	809	529	812	PF00069.20	Pkinase	4	256	260	182.6	7.1e-54	97.3077
Glyma.03G090200.1	yes	1	517	782	515	784	PF00069.20	Pkinase	4	256	260	156	9.7e-46	97.3077
Glyma.03G090500.1	yes	1	517	782	515	784	PF00069.20	Pkinase	4	256	260	154.4	2.9e-45	97.3077
Glyma.03G106400.1	yes	1	129	418	127	421	PF00069.20	Pkinase	3	255	260	146.9	5.6e-43	97.3077
Glyma.03G137300.1	yes	1	610	880	607	882	PF00069.20	Pkinase	4	256	260	101.9	3.1e-29	97.3077
Glyma.03G262500.1	yes	1	709	975	706	976	PF00069.20	Pkinase	4	256	260	148.4	1.9e-43	97.3077
Glyma.04G017000.1	yes	1	78	346	77	350	PF00069.20	Pkinase	2	254	260	159.9	6e-47	97.3077
Glyma.04G017200.1	yes	1	75	350	71	351	PF00069.20	Pkinase	5	257	260	168	2.1e-49	97.3077
Glyma.04G042400.1	yes	1	549	821	547	824	PF00069.20	Pkinase	4	256	260	171.2	2.2e-50	97.3077
Glyma.04G042500.1	yes	1	494	764	492	766	PF00069.20	Pkinase	4	256	260	181.7	1.4e-53	97.3077
Glyma.04G088700.1	yes	1	659	934	656	936	PF00069.20	Pkinase	4	256	260	176.3	6e-52	97.3077
Glyma.04G088800.1	yes	1	668	953	666	956	PF00069.20	Pkinase	3	255	260	153.1	7.3e-45	97.3077
Glyma.04G115700.1	yes	1	907	1176	904	1178	PF00069.20	Pkinase	4	256	260	155.7	1.2e-45	97.3077
Glyma.04G244100.1	yes	1	417	679	416	682	PF00069.20	Pkinase	2	254	260	164.8	1.9e-48	97.3077
Glyma.05G009900.1	yes	1	107	356	105	357	PF00069.20	Pkinase	5	257	260	125.1	2.5e-36	97.3077
Glyma.05G030100.1	yes	1	316	581	313	583	PF00069.20	Pkinase	4	256	260	159.5	8.3e-47	97.3077
Glyma.05G071100.1	yes	1	102	371	100	373	PF00069.20	Pkinase	4	256	260	169.7	6.1e-50	97.3077
Glyma.05G128200.1	yes	1	869	1152	866	1155	PF00069.20	Pkinase	4	256	260	142.8	9.7e-42	97.3077
Glyma.05G177500.1	yes	1	289	558	287	561	PF00069.20	Pkinase	3	255	260	144.7	2.7e-42	97.3077
Glyma.06G017500.1	yes	1	63	331	62	335	PF00069.20	Pkinase	2	254	260	156.5	6.7e-46	97.3077
Glyma.06G088400.1	yes	1	704	975	701	983	PF00069.20	Pkinase	4	256	260	167	4.3e-49	97.3077
Glyma.06G090700.1	yes	1	656	931	653	933	PF00069.20	Pkinase	4	256	260	177.6	2.4e-52	97.3077
Glyma.06G119200.1	yes	1	417	679	416	682	PF00069.20	Pkinase	2	254	260	167.7	2.6e-49	97.3077
Glyma.06G120400.1	yes	1	323	589	321	591	PF00069.20	Pkinase	3	255	260	141.5	2.5e-41	97.3077
Glyma.06G220200.1	yes	1	672	956	669	958	PF00069.20	Pkinase	4	256	260	154.8	2.3e-45	97.3077
Glyma.06G292100.1	yes	1	357	618	354	620	PF00069.20	Pkinase	4	256	260	162.2	1.2e-47	97.3077
Glyma.06G300600.1	yes	1	499	764	497	766	PF00069.20	Pkinase	4	256	260	160.3	4.8e-47	97.3077
Glyma.06G320600.1	yes	1	915	1184	912	1186	PF00069.20	Pkinase	4	256	260	154.2	3.3e-45	97.3077
Glyma.07G029600.1	yes	1	40	306	38	309	PF00069.20	Pkinase	3	255	260	153	8e-45	97.3077
Glyma.07G066600.1	yes	1	122	388	119	390	PF00069.20	Pkinase	4	256	260	158.2	2e-46	97.3077
Glyma.07G080700.1	yes	1	523	798	521	800	PF00069.20	Pkinase	4	256	260	177.3	3e-52	97.3077
Glyma.07G108200.1	yes	1	520	799	518	802	PF00069.20	Pkinase	4	256	260	176.4	5.8e-52	97.3077
Glyma.07G132500.1	yes	1	76	353	73	355	PF00069.20	Pkinase	4	256	260	158.2	2.1e-46	97.3077
Glyma.07G135600.1	yes	1	335	600	334	603	PF00069.20	Pkinase	2	254	260	162.1	1.3e-47	97.3077
Glyma.07G136900.1	yes	1	354	628	352	631	PF00069.20	Pkinase	3	255	260	148.5	1.9e-43	97.3077
Glyma.07G137000.1	yes	1	337	610	335	613	PF00069.20	Pkinase	3	255	260	160	5.5e-47	97.3077
Glyma.07G228000.1	yes	1	149	402	145	403	PF00069.20	Pkinase	5	257	260	216.5	3.4e-64	97.3077
Glyma.07G270700.1	yes	1	632	895	629	897	PF00069.20	Pkinase	4	256	260	162.9	7.5e-48	97.3077
Glyma.08G083300.1	yes	1	871	1154	868	1157	PF00069.20	Pkinase	4	256	260	143.1	7.9e-42	97.3077
Glyma.08G107700.1	yes	1	638	909	636	912	PF00069.20	Pkinase	3	255	260	166.2	7.1e-49	97.3077
Glyma.08G134600.1	yes	1	289	558	287	561	PF00069.20	Pkinase	3	255	260	143.3	7.3e-42	97.3077
Glyma.08G150000.1	yes	1	28	289	27	292	PF00069.20	Pkinase	2	254	260	139.4	1.1e-40	97.3077
Glyma.08G180800.1	yes	1	294	563	292	566	PF00069.20	Pkinase	3	255	260	152.2	1.4e-44	97.3077
Glyma.08G199400.1	yes	1	603	863	601	865	PF00069.20	Pkinase	4	256	260	159.4	8.5e-47	97.3077
Glyma.08G213200.1	yes	1	40	306	38	309	PF00069.20	Pkinase	3	255	260	145.7	1.3e-42	97.3077
Glyma.08G231100.1	yes	1	74	349	71	350	PF00069.20	Pkinase	5	257	260	116.8	8.5e-34	97.3077
Glyma.08G255300.1	yes	1	305	569	303	572	PF00069.20	Pkinase	3	255	260	148.1	2.3e-43	97.3077
Glyma.08G275400.1	yes	1	376	640	374	642	PF00069.20	Pkinase	3	255	260	174	3.1e-51	97.3077
Glyma.08G278700.1	yes	1	166	428	163	430	PF00069.20	Pkinase	4	256	260	144.9	2.3e-42	97.3077
Glyma.08G283300.1	yes	1	313	584	311	586	PF00069.20	Pkinase	3	255	260	174.7	1.9e-51	97.3077
Glyma.08G296400.1	yes	1	134	409	131	411	PF00069.20	Pkinase	4	256	260	157.2	4e-46	97.3077
Glyma.08G307300.1	yes	1	491	762	489	764	PF00069.20	Pkinase	4	256	260	173.1	5.7e-51	97.3077
Glyma.08G354900.1	yes	1	514	784	512	786	PF00069.20	Pkinase	4	256	260	180	4.4e-53	97.3077
Glyma.08G355000.1	yes	1	512	781	510	784	PF00069.20	Pkinase	4	256	260	179	9.1e-53	97.3077
Glyma.08G355100.1	yes	1	513	782	511	784	PF00069.20	Pkinase	4	256	260	178.6	1.2e-52	97.3077
Glyma.08G355200.1	yes	1	512	781	510	783	PF00069.20	Pkinase	4	256	260	177.7	2.3e-52	97.3077
Glyma.09G014900.1	yes	1	264	527	263	530	PF00069.20	Pkinase	2	254	260	162.7	8.7e-48	97.3077
Glyma.09G027500.1	yes	1	396	659	395	662	PF00069.20	Pkinase	2	254	260	173.3	5e-51	97.3077
Glyma.09G027600.1	yes	1	410	673	409	676	PF00069.20	Pkinase	2	254	260	166.1	7.6e-49	97.3077
Glyma.09G027900.1	yes	1	417	680	416	683	PF00069.20	Pkinase	2	254	260	167.1	3.8e-49	97.3077
Glyma.09G081800.1	yes	1	233	499	231	502	PF00069.20	Pkinase	3	255	260	165.7	1.1e-48	97.3077
Glyma.09G150500.1	yes	1	587	854	585	857	PF00069.20	Pkinase	3	255	260	168	2e-49	97.3077
Glyma.09G199900.1	yes	1	141	403	138	405	PF00069.20	Pkinase	4	256	260	145.1	2e-42	97.3077
Glyma.09G215700.1	yes	1	313	575	310	577	PF00069.20	Pkinase	4	256	260	153.3	6.4e-45	97.3077
Glyma.09G240700.1	yes	1	125	401	122	403	PF00069.20	Pkinase	4	256	260	160.9	3.1e-47	97.3077
Glyma.09G272900.1	yes	1	336	598	333	599	PF00069.20	Pkinase	5	257	260	127	6.6e-37	97.3077
Glyma.10G098400.1	yes	1	309	579	306	581	PF00069.20	Pkinase	4	256	260	156.5	6.9e-46	97.3077
Glyma.10G195700.1	yes	1	811	1082	807	1083	PF00069.20	Pkinase	5	257	260	153.1	7.3e-45	97.3077
Glyma.10G218800.1	yes	1	303	572	301	575	PF00069.20	Pkinase	3	255	260	149.4	9.4e-44	97.3077
Glyma.10G252800.1	yes	1	376	642	374	645	PF00069.20	Pkinase	3	255	260	172.6	8.1e-51	97.3077
Glyma.10G271200.1	yes	1	521	788	518	790	PF00069.20	Pkinase	4	256	260	166.2	7.2e-49	97.3077
Glyma.10G271600.1	yes	1	341	611	339	613	PF00069.20	Pkinase	4	256	260	160.7	3.4e-47	97.3077
Glyma.11G028300.1	yes	1	599	872	596	874	PF00069.20	Pkinase	4	256	260	122.8	1.3e-35	97.3077
Glyma.11G039300.1	yes	1	76	353	72	354	PF00069.20	Pkinase	5	257	260	167.8	2.4e-49	97.3077
Glyma.11G085300.1	yes	1	76	353	73	355	PF00069.20	Pkinase	4	256	260	166.1	7.8e-49	97.3077
Glyma.11G144800.1	yes	1	230	504	227	506	PF00069.20	Pkinase	4	256	260	151.4	2.4e-44	97.3077
Glyma.11G213100.1	yes	1	344	615	342	618	PF00069.20	Pkinase	3	255	260	164	3.5e-48	97.3077
Glyma.11G240900.1	yes	1	312	581	310	584	PF00069.20	Pkinase	3	255	260	144.2	3.7e-42	97.3077
Glyma.11G254000.1	yes	1	582	853	580	855	PF00069.20	Pkinase	3	255	260	167.3	3.3e-49	97.3077
Glyma.12G077300.1	yes	1	230	504	227	506	PF00069.20	Pkinase	4	256	260	150.5	4.5e-44	97.3077
Glyma.12G104100.1	yes	1	500	766	498	768	PF00069.20	Pkinase	4	256	260	159.3	9.4e-47	97.3077
Glyma.12G114100.1	yes	1	359	620	356	622	PF00069.20	Pkinase	4	256	260	159.7	7e-47	97.3077
Glyma.12G198600.1	yes	1	477	742	475	744	PF00069.20	Pkinase	4	256	260	158	2.4e-46	97.3077
Glyma.12G198800.1	yes	1	496	761	494	762	PF00069.20	Pkinase	4	256	260	158.8	1.3e-46	97.3077
Glyma.12G205100.1	yes	1	131	395	128	397	PF00069.20	Pkinase	4	256	260	157	4.7e-46	97.3077
Glyma.13G032600.1	yes	1	354	616	352	618	PF00069.20	Pkinase	4	256	260	164	3.3e-48	97.3077
Glyma.13G032700.1	yes	1	310	574	308	576	PF00069.20	Pkinase	4	256	260	146.9	5.8e-43	97.3077
Glyma.13G032800.1	yes	1	6	272	4	274	PF00069.20	Pkinase	4	256	260	163.3	5.7e-48	97.3077
Glyma.13G033000.1	yes	1	374	639	372	641	PF00069.20	Pkinase	4	256	260	165.8	9.5e-49	97.3077
Glyma.13G033400.1	yes	1	383	648	381	650	PF00069.20	Pkinase	4	256	260	154.6	2.6e-45	97.3077
Glyma.13G033500.1	yes	1	370	632	368	634	PF00069.20	Pkinase	4	256	260	163.5	4.8e-48	97.3077
Glyma.13G036300.1	yes	1	314	577	312	579	PF00069.20	Pkinase	3	255	260	151.2	2.8e-44	97.3077
Glyma.13G050200.1	yes	1	306	570	304	573	PF00069.20	Pkinase	3	255	260	143.7	5.4e-42	97.3077
Glyma.13G079100.1	yes	1	32	297	30	299	PF00069.20	Pkinase	4	256	260	165.8	9.6e-49	97.3077
Glyma.13G296300.1	yes	1	348	612	345	614	PF00069.20	Pkinase	4	256	260	150.7	3.9e-44	97.3077
Glyma.13G365400.1	yes	1	494	759	492	761	PF00069.20	Pkinase	4	256	260	163.3	5.7e-48	97.3077
Glyma.13G373000.1	yes	1	461	717	460	721	PF00069.20	Pkinase	2	254	260	144.4	3.3e-42	97.3077
Glyma.14G013300.1	yes	1	335	600	332	602	PF00069.20	Pkinase	4	256	260	165.2	1.5e-48	97.3077
Glyma.14G029000.1	yes	1	201	467	198	469	PF00069.20	Pkinase	4	256	260	163	6.9e-48	97.3077
Glyma.14G099300.1	yes	1	181	443	180	448	PF00069.20	Pkinase	2	254	260	165.2	1.5e-48	97.3077
Glyma.14G100300.1	yes	1	183	446	180	448	PF00069.20	Pkinase	4	256	260	169.1	9.2e-50	97.3077
Glyma.14G100700.1	yes	1	340	603	337	605	PF00069.20	Pkinase	4	256	260	162.5	1e-47	97.3077
Glyma.14G113200.1	yes	1	64	329	62	331	PF00069.20	Pkinase	4	256	260	164.5	2.3e-48	97.3077
Glyma.14G144300.1	yes	1	696	977	693	979	PF00069.20	Pkinase	4	256	260	157.9	2.4e-46	97.3077
Glyma.14G212100.1	yes	1	589	860	587	863	PF00069.20	Pkinase	3	255	260	161.9	1.5e-47	97.3077
Glyma.15G000600.1	yes	1	367	633	364	634	PF00069.20	Pkinase	5	257	260	90	1.3e-25	97.3077
Glyma.15G051600.1	yes	1	294	563	292	566	PF00069.20	Pkinase	3	255	260	152.6	1e-44	97.3077
Glyma.15G161700.1	yes	1	135	400	132	402	PF00069.20	Pkinase	4	256	260	160.1	5.4e-47	97.3077
Glyma.15G189200.1	yes	1	184	450	182	453	PF00069.20	Pkinase	3	255	260	166.5	5.9e-49	97.3077
Glyma.15G218200.1	yes	1	73	348	70	349	PF00069.20	Pkinase	5	257	260	116.1	1.4e-33	97.3077
Glyma.15G237200.1	yes	1	837	1106	834	1108	PF00069.20	Pkinase	4	256	260	159	1.1e-46	97.3077
Glyma.15G269800.1	yes	1	28	289	27	292	PF00069.20	Pkinase	2	254	260	140.2	6.1e-41	97.3077
Glyma.16G032700.1	yes	1	165	431	162	433	PF00069.20	Pkinase	4	256	260	157.2	4.1e-46	97.3077
Glyma.16G052200.1	yes	1	85	353	82	357	PF00069.20	Pkinase	4	256	260	167.5	3e-49	97.3077
Glyma.16G065600.1	yes	1	918	1187	914	1190	PF00069.20	Pkinase	5	257	260	158	2.4e-46	97.3077
Glyma.16G065700.1	yes	1	923	1192	920	1194	PF00069.20	Pkinase	4	256	260	156	9.4e-46	97.3077
Glyma.16G078800.1	yes	1	690	967	687	969	PF00069.20	Pkinase	4	256	260	165.6	1.1e-48	97.3077
Glyma.16G078900.1	yes	1	696	972	694	975	PF00069.20	Pkinase	3	255	260	164.9	1.8e-48	97.3077
Glyma.16G096900.1	yes	1	215	483	213	486	PF00069.20	Pkinase	3	255	260	164.2	3e-48	97.3077
Glyma.16G144000.1	yes	1	348	615	346	618	PF00069.20	Pkinase	3	255	260	165.2	1.5e-48	97.3077
Glyma.16G157400.1	yes	1	489	758	487	760	PF00069.20	Pkinase	4	256	260	168.3	1.7e-49	97.3077
Glyma.16G201200.1	yes	1	48	314	46	316	PF00069.20	Pkinase	3	255	260	157.3	3.8e-46	97.3077
Glyma.17G071700.1	yes	1	674	957	671	959	PF00069.20	Pkinase	4	256	260	161.4	2.2e-47	97.3077
Glyma.17G096500.1	yes	1	317	582	314	584	PF00069.20	Pkinase	4	256	260	158.4	1.8e-46	97.3077
Glyma.17G103400.1	yes	1	802	1071	800	1074	PF00069.20	Pkinase	3	255	260	157.4	3.6e-46	97.3077
Glyma.17G214200.1	yes	1	301	565	299	567	PF00069.20	Pkinase	4	256	260	149.8	7.6e-44	97.3077
Glyma.17G214400.1	yes	1	352	617	350	619	PF00069.20	Pkinase	4	256	260	162.8	8e-48	97.3077
Glyma.17G214500.1	yes	1	301	565	299	567	PF00069.20	Pkinase	4	256	260	150.2	5.6e-44	97.3077
Glyma.17G214600.1	yes	1	289	554	287	556	PF00069.20	Pkinase	4	256	260	163.3	5.6e-48	97.3077
Glyma.17G214700.1	yes	1	301	565	299	567	PF00069.20	Pkinase	4	256	260	150.2	5.6e-44	97.3077
Glyma.17G225400.1	yes	1	181	443	180	447	PF00069.20	Pkinase	2	254	260	166.4	6.2e-49	97.3077
Glyma.18G003000.1	yes	1	583	854	581	856	PF00069.20	Pkinase	3	255	260	167.3	3.3e-49	97.3077
Glyma.18G016400.1	yes	1	284	553	282	556	PF00069.20	Pkinase	3	255	260	144.1	4.2e-42	97.3077
Glyma.18G076200.1	yes	1	265	535	262	537	PF00069.20	Pkinase	4	256	260	167.2	3.5e-49	97.3077
Glyma.18G125800.1	yes	1	134	409	131	411	PF00069.20	Pkinase	4	256	260	157.9	2.4e-46	97.3077
Glyma.18G150300.1	yes	1	353	617	351	620	PF00069.20	Pkinase	3	255	260	174.1	2.9e-51	97.3077
Glyma.18G181500.1	yes	1	76	353	73	355	PF00069.20	Pkinase	4	256	260	166	8.3e-49	97.3077
Glyma.18G198000.1	yes	1	602	871	599	874	PF00069.20	Pkinase	4	256	260	150.9	3.5e-44	97.3077
Glyma.18G198800.1	yes	1	817	1085	814	1087	PF00069.20	Pkinase	4	256	260	151.9	1.7e-44	97.3077
Glyma.18G199000.1	yes	1	823	1091	820	1093	PF00069.20	Pkinase	4	256	260	149.8	7.5e-44	97.3077
Glyma.18G219600.1	yes	1	581	849	579	852	PF00069.20	Pkinase	3	255	260	170.8	2.8e-50	97.3077
Glyma.18G219700.1	yes	1	579	847	577	850	PF00069.20	Pkinase	3	255	260	168.5	1.5e-49	97.3077
Glyma.18G239700.1	yes	1	327	573	326	575	PF00069.20	Pkinase	2	254	260	126.8	7.8e-37	97.3077
Glyma.18G255600.1	yes	1	125	401	122	403	PF00069.20	Pkinase	4	256	260	162.8	7.9e-48	97.3077
Glyma.18G268000.1	yes	1	556	818	553	821	PF00069.20	Pkinase	4	256	260	157	4.6e-46	97.3077
Glyma.18G278200.1	yes	1	305	569	303	572	PF00069.20	Pkinase	3	255	260	146	1.1e-42	97.3077
Glyma.18G294800.1	yes	1	355	623	352	624	PF00069.20	Pkinase	4	256	260	167.3	3.3e-49	97.3077
Glyma.19G010700.1	yes	1	255	515	252	517	PF00069.20	Pkinase	4	256	260	147.6	3.4e-43	97.3077
Glyma.19G019900.1	yes	1	137	412	134	414	PF00069.20	Pkinase	4	256	260	159.9	5.9e-47	97.3077
Glyma.19G036600.1	yes	1	119	373	117	375	PF00069.20	Pkinase	4	256	260	175.9	8.1e-52	97.3077
Glyma.19G039100.1	yes	1	306	570	304	573	PF00069.20	Pkinase	3	255	260	145.3	1.7e-42	97.3077
Glyma.19G098600.1	yes	1	75	343	72	347	PF00069.20	Pkinase	4	256	260	170.7	3.2e-50	97.3077
Glyma.19G140100.1	yes	1	609	879	606	881	PF00069.20	Pkinase	4	256	260	100.1	1.1e-28	97.3077
Glyma.20G031300.1	yes	1	151	404	147	405	PF00069.20	Pkinase	5	257	260	217.3	1.9e-64	97.3077
Glyma.20G054500.1	yes	1	320	587	318	591	PF00069.20	Pkinase	3	255	260	155	1.9e-45	97.3077
Glyma.20G119300.1	yes	1	320	574	317	576	PF00069.20	Pkinase	4	256	260	133.7	5.9e-39	97.3077
Glyma.20G119400.1	yes	1	336	603	333	605	PF00069.20	Pkinase	4	256	260	166.3	6.6e-49	97.3077
Glyma.20G119700.1	yes	1	310	578	307	580	PF00069.20	Pkinase	4	256	260	170.5	3.5e-50	97.3077
Glyma.20G120200.1	yes	1	349	616	346	618	PF00069.20	Pkinase	4	256	260	163.9	3.7e-48	97.3077
Glyma.20G139600.1	yes	1	328	594	326	596	PF00069.20	Pkinase	3	255	260	167.5	2.9e-49	97.3077
Glyma.20G140400.1	yes	1	354	620	352	623	PF00069.20	Pkinase	3	255	260	171.6	1.7e-50	97.3077
Glyma.20G173000.1	yes	1	303	572	301	575	PF00069.20	Pkinase	3	255	260	150.8	3.8e-44	97.3077
Glyma.20G173600.1	yes	1	497	767	495	769	PF00069.20	Pkinase	4	256	260	165.9	9.1e-49	97.3077
Glyma.U024800.1	yes	1	387	656	384	658	PF00069.20	Pkinase	4	256	260	160.7	3.6e-47	97.3077
Glyma.02G274500.1	yes	1	724	996	721	999	PF07714.12	Pkinase_Tyr	5	256	259	101.1	5.2e-29	97.2973
Glyma.07G015300.1	yes	1	362	637	358	639	PF07714.12	Pkinase_Tyr	6	257	259	166.3	6.3e-49	97.2973
Glyma.08G093100.1	yes	1	70	330	65	331	PF07714.12	Pkinase_Tyr	7	258	259	161.4	2e-47	97.2973
Glyma.08G200800.1	yes	1	360	635	356	637	PF07714.12	Pkinase_Tyr	6	257	259	171.8	1.3e-50	97.2973
Glyma.08G248900.1	yes	1	519	784	514	785	PF07714.12	Pkinase_Tyr	7	258	259	173.8	3.3e-51	97.2973
Glyma.09G024700.1	yes	1	529	792	526	794	PF07714.12	Pkinase_Tyr	6	257	259	168.3	1.6e-49	97.2973
Glyma.09G072500.1	yes	1	268	536	262	536	PF07714.12	Pkinase_Tyr	8	259	259	144.4	3.2e-42	97.2973
Glyma.11G139300.1	yes	1	88	363	81	363	PF07714.12	Pkinase_Tyr	8	259	259	141.9	1.8e-41	97.2973
Glyma.11G179200.1	yes	1	626	895	623	899	PF07714.12	Pkinase_Tyr	4	255	259	157	4.4e-46	97.2973
Glyma.12G188100.1	yes	1	623	892	620	896	PF07714.12	Pkinase_Tyr	4	255	259	160.1	4.8e-47	97.2973
Glyma.13G283000.1	yes	1	336	600	332	603	PF07714.12	Pkinase_Tyr	5	256	259	159.7	6.4e-47	97.2973
Glyma.14G041600.1	yes	1	724	996	721	999	PF07714.12	Pkinase_Tyr	5	256	259	101.1	5e-29	97.2973
Glyma.16G037500.1	yes	1	483	749	478	751	PF07714.12	Pkinase_Tyr	6	257	259	78.3	4.5e-22	97.2973
Glyma.16G106800.1	yes	1	118	387	116	387	PF07714.12	Pkinase_Tyr	8	259	259	160.7	3.4e-47	97.2973
Glyma.18G270600.1	yes	1	780	1045	776	1046	PF07714.12	Pkinase_Tyr	7	258	259	173.4	4.4e-51	97.2973
Glyma.18G270800.1	yes	1	574	842	570	843	PF07714.12	Pkinase_Tyr	7	258	259	180.5	2.9e-53	97.2973
Glyma.18G270900.1	yes	1	531	796	527	797	PF07714.12	Pkinase_Tyr	7	258	259	171.8	1.3e-50	97.2973
Glyma.18G271000.1	yes	1	528	796	523	797	PF07714.12	Pkinase_Tyr	7	258	259	178.2	1.5e-52	97.2973
Glyma.18G271100.1	yes	1	537	802	533	803	PF07714.12	Pkinase_Tyr	7	258	259	174.9	1.5e-51	97.2973
Glyma.18G272500.1	yes	1	42	299	37	301	PF07714.12	Pkinase_Tyr	6	257	259	147.6	3.2e-43	97.2973
Glyma.19G033100.1	yes	2	843	1108	839	1109	PF07714.12	Pkinase_Tyr	7	258	259	166	7.7e-49	97.2973
Glyma.19G245800.1	yes	1	527	792	523	795	PF07714.12	Pkinase_Tyr	5	256	259	159.5	7.7e-47	97.2973
Glyma.20G137300.1	yes	1	362	625	358	628	PF07714.12	Pkinase_Tyr	5	256	259	165.7	9.8e-49	97.2973
Glyma.20G138900.1	yes	1	333	596	329	599	PF07714.12	Pkinase_Tyr	5	256	259	160.6	3.6e-47	97.2973
Glyma.01G001800.1	yes	1	333	597	330	600	PF00069.20	Pkinase	5	256	260	93.2	1.3e-26	96.9231
Glyma.01G007400.1	yes	1	700	971	697	974	PF00069.20	Pkinase	4	255	260	157.9	2.5e-46	96.9231
Glyma.01G042400.1	yes	1	139	413	135	415	PF00069.20	Pkinase	5	256	260	160.6	3.6e-47	96.9231
Glyma.01G071700.1	yes	1	304	567	301	570	PF00069.20	Pkinase	4	255	260	143.5	6.2e-42	96.9231
Glyma.01G224000.1	yes	1	340	602	337	604	PF00069.20	Pkinase	5	256	260	124.2	4.9e-36	96.9231
Glyma.02G021700.1	yes	1	133	430	129	432	PF00069.20	Pkinase	5	256	260	146.9	5.5e-43	96.9231
Glyma.02G044600.1	yes	1	76	345	71	346	PF00069.20	Pkinase	6	257	260	147.8	3e-43	96.9231
Glyma.02G102600.1	yes	1	328	590	325	593	PF00069.20	Pkinase	5	256	260	161.8	1.7e-47	96.9231
Glyma.02G127800.1	yes	1	304	567	301	570	PF00069.20	Pkinase	4	255	260	144.7	2.6e-42	96.9231
Glyma.02G237000.1	yes	1	362	624	359	627	PF00069.20	Pkinase	5	256	260	133	9.6e-39	96.9231
Glyma.02G269200.1	yes	1	752	1016	747	1019	PF00069.20	Pkinase	6	257	260	158.7	1.4e-46	96.9231
Glyma.03G003100.1	yes	1	502	780	499	782	PF00069.20	Pkinase	5	256	260	179.7	5.4e-53	96.9231
Glyma.03G003300.1	yes	1	529	807	526	809	PF00069.20	Pkinase	5	256	260	177.4	2.7e-52	96.9231
Glyma.03G032300.1	yes	1	26	296	22	298	PF00069.20	Pkinase	5	256	260	48	8.6e-13	96.9231
Glyma.03G065100.1	yes	1	77	353	73	355	PF00069.20	Pkinase	5	256	260	163.9	3.8e-48	96.9231
Glyma.04G041400.1	yes	1	374	626	372	628	PF00069.20	Pkinase	5	256	260	117.6	5e-34	96.9231
Glyma.04G066700.1	yes	1	495	759	492	761	PF00069.20	Pkinase	5	256	260	161.3	2.3e-47	96.9231
Glyma.04G086700.1	yes	1	704	974	701	976	PF00069.20	Pkinase	4	255	260	168.6	1.4e-49	96.9231
Glyma.04G174700.1	yes	1	296	558	292	560	PF00069.20	Pkinase	5	256	260	166.8	4.7e-49	96.9231
Glyma.04G239700.1	yes	1	766	1035	763	1038	PF00069.20	Pkinase	4	255	260	148.6	1.7e-43	96.9231
Glyma.05G085500.1	yes	1	375	627	372	629	PF00069.20	Pkinase	5	256	260	122	2.2e-35	96.9231
Glyma.05G214300.1	yes	1	331	593	328	595	PF00069.20	Pkinase	5	256	260	128.2	3e-37	96.9231
Glyma.05G247300.1	yes	1	371	631	368	633	PF00069.20	Pkinase	5	256	260	129.2	1.4e-37	96.9231
Glyma.06G043200.1	yes	1	497	769	494	771	PF00069.20	Pkinase	5	256	260	177.5	2.6e-52	96.9231
Glyma.06G068100.1	yes	1	497	761	494	763	PF00069.20	Pkinase	5	256	260	163.4	5.2e-48	96.9231
Glyma.06G124200.1	yes	1	767	1036	764	1039	PF00069.20	Pkinase	4	255	260	152.1	1.5e-44	96.9231
Glyma.06G190000.1	yes	1	320	582	316	584	PF00069.20	Pkinase	5	256	260	166.9	4.6e-49	96.9231
Glyma.06G211600.1	yes	1	350	609	347	611	PF00069.20	Pkinase	5	256	260	122.2	1.9e-35	96.9231
Glyma.07G041200.1	yes	1	373	637	370	639	PF00069.20	Pkinase	5	256	260	104.8	3.9e-30	96.9231
Glyma.07G095900.1	yes	1	383	649	380	652	PF00069.20	Pkinase	4	255	260	172	1.2e-50	96.9231
Glyma.07G103500.1	yes	1	391	651	388	653	PF00069.20	Pkinase	5	256	260	134.3	3.9e-39	96.9231
Glyma.07G108400.1	yes	1	530	809	528	813	PF00069.20	Pkinase	4	255	260	181.9	1.2e-53	96.9231
Glyma.07G117700.1	yes	1	123	411	121	416	PF00069.20	Pkinase	3	254	260	150.4	5e-44	96.9231
Glyma.07G213900.1	yes	1	328	590	325	593	PF00069.20	Pkinase	5	256	260	161.3	2.2e-47	96.9231
Glyma.08G020800.1	yes	1	331	593	328	595	PF00069.20	Pkinase	5	256	260	126.4	1e-36	96.9231
Glyma.08G055700.1	yes	1	363	623	360	625	PF00069.20	Pkinase	5	256	260	129.6	1.1e-37	96.9231
Glyma.08G075200.1	yes	1	354	620	350	622	PF00069.20	Pkinase	5	256	260	178.1	1.7e-52	96.9231
Glyma.08G094400.1	yes	1	343	609	339	611	PF00069.20	Pkinase	5	256	260	163.7	4.1e-48	96.9231
Glyma.08G128800.1	yes	1	705	993	703	996	PF00069.20	Pkinase	3	254	260	145.6	1.4e-42	96.9231
Glyma.08G174500.1	yes	1	814	1082	811	1085	PF00069.20	Pkinase	4	255	260	161.2	2.4e-47	96.9231
Glyma.08G290200.1	yes	1	67	338	63	342	PF00069.20	Pkinase	5	256	260	160.7	3.6e-47	96.9231
Glyma.08G340300.1	yes	1	121	412	119	416	PF00069.20	Pkinase	3	254	260	153.7	4.9e-45	96.9231
Glyma.09G110500.1	yes	1	341	618	338	621	PF00069.20	Pkinase	4	255	260	169.1	9.7e-50	96.9231
Glyma.09G173800.1	yes	1	365	621	362	626	PF00069.20	Pkinase	5	256	260	121.5	3.2e-35	96.9231
Glyma.09G243600.1	yes	1	724	988	719	991	PF00069.20	Pkinase	6	257	260	150.2	5.6e-44	96.9231
Glyma.09G270200.1	yes	1	91	362	87	364	PF00069.20	Pkinase	5	256	260	164.6	2.3e-48	96.9231
Glyma.09G274600.1	yes	1	686	949	684	952	PF00069.20	Pkinase	3	254	260	141.4	2.8e-41	96.9231
Glyma.10G065200.1	yes	1	426	700	423	702	PF00069.20	Pkinase	5	256	260	112.8	1.4e-32	96.9231
Glyma.10G126700.1	yes	1	823	1090	820	1092	PF00069.20	Pkinase	4	255	260	175.6	9.8e-52	96.9231
Glyma.10G220700.1	yes	1	787	1053	784	1056	PF00069.20	Pkinase	4	255	260	159	1.1e-46	96.9231
Glyma.10G228900.1	yes	1	534	800	531	802	PF00069.20	Pkinase	4	255	260	154.8	2.1e-45	96.9231
Glyma.10G271700.1	yes	1	51	320	48	323	PF00069.20	Pkinase	5	256	260	157.4	3.4e-46	96.9231
Glyma.11G019100.1	yes	1	294	556	291	558	PF00069.20	Pkinase	5	256	260	124	5.6e-36	96.9231
Glyma.11G036600.1	yes	1	444	698	441	701	PF00069.20	Pkinase	4	255	260	127.6	4.4e-37	96.9231
Glyma.11G105000.1	yes	1	352	615	349	617	PF00069.20	Pkinase	5	256	260	137.3	4.8e-40	96.9231
Glyma.11G174800.1	yes	1	522	802	520	806	PF00069.20	Pkinase	3	254	260	160.6	3.9e-47	96.9231
Glyma.12G002500.1	yes	1	684	949	680	952	PF00069.20	Pkinase	5	256	260	175.2	1.3e-51	96.9231
Glyma.12G007000.1	yes	1	673	935	669	938	PF00069.20	Pkinase	5	256	260	166	8.3e-49	96.9231
Glyma.12G007300.1	yes	1	672	934	668	937	PF00069.20	Pkinase	5	256	260	167.1	4e-49	96.9231
Glyma.12G030000.1	yes	1	366	629	363	631	PF00069.20	Pkinase	5	256	260	137.2	5.2e-40	96.9231
Glyma.12G225800.1	yes	1	779	1044	777	1047	PF00069.20	Pkinase	3	254	260	158.6	1.5e-46	96.9231
Glyma.13G111800.1	yes	1	334	599	331	601	PF00069.20	Pkinase	5	256	260	89.5	1.8e-25	96.9231
Glyma.13G150000.1	yes	1	379	653	376	655	PF00069.20	Pkinase	5	256	260	118.7	2.2e-34	96.9231
Glyma.13G174800.1	yes	1	65	320	63	323	PF00069.20	Pkinase	3	254	260	94.4	5.7e-27	96.9231
Glyma.13G253300.1	yes	1	665	944	662	947	PF00069.20	Pkinase	4	255	260	150	6.2e-44	96.9231
Glyma.13G275100.1	yes	1	779	1044	777	1047	PF00069.20	Pkinase	3	254	260	157	4.6e-46	96.9231
Glyma.13G303400.1	yes	1	546	810	544	812	PF00069.20	Pkinase	4	255	260	160.3	4.6e-47	96.9231
Glyma.14G047900.1	yes	1	746	1006	741	1008	PF00069.20	Pkinase	6	257	260	148.9	1.4e-43	96.9231
Glyma.14G048100.1	yes	1	690	954	685	957	PF00069.20	Pkinase	6	257	260	149.5	9.3e-44	96.9231
Glyma.14G048300.1	yes	1	812	1076	807	1079	PF00069.20	Pkinase	6	257	260	148.4	1.9e-43	96.9231
Glyma.14G100800.1	yes	1	334	596	331	598	PF00069.20	Pkinase	4	255	260	166.4	6.6e-49	96.9231
Glyma.14G116500.1	yes	1	495	759	492	761	PF00069.20	Pkinase	5	256	260	162.4	1e-47	96.9231
Glyma.14G206000.1	yes	1	363	625	360	628	PF00069.20	Pkinase	5	256	260	134.2	4.2e-39	96.9231
Glyma.14G206200.1	yes	1	617	880	614	883	PF00069.20	Pkinase	4	255	260	164	3.5e-48	96.9231
Glyma.14G206300.1	yes	1	620	883	617	886	PF00069.20	Pkinase	4	255	260	157.4	3.5e-46	96.9231
Glyma.15G007800.1	yes	1	496	760	493	762	PF00069.20	Pkinase	5	256	260	160.9	3.1e-47	96.9231
Glyma.15G052900.1	yes	1	94	359	91	361	PF00069.20	Pkinase	5	256	260	102	2.9e-29	96.9231
Glyma.15G111300.1	yes	1	332	596	329	600	PF00069.20	Pkinase	4	255	260	160.1	5.4e-47	96.9231
Glyma.15G161200.1	yes	1	60	321	57	324	PF00069.20	Pkinase	4	255	260	147.7	3.3e-43	96.9231
Glyma.15G179300.1	yes	1	344	608	341	610	PF00069.20	Pkinase	5	256	260	93.6	1e-26	96.9231
Glyma.15G242800.1	yes	1	75	338	72	340	PF00069.20	Pkinase	4	255	260	167.3	3.3e-49	96.9231
Glyma.15G252600.1	yes	1	810	1078	807	1081	PF00069.20	Pkinase	4	255	260	160.1	5.4e-47	96.9231
Glyma.15G258400.1	yes	1	600	861	598	863	PF00069.20	Pkinase	4	255	260	162.2	1.2e-47	96.9231
Glyma.16G009900.1	yes	1	395	659	392	662	PF00069.20	Pkinase	5	256	260	100.9	6.3e-29	96.9231
Glyma.16G117700.1	yes	1	109	407	105	409	PF00069.20	Pkinase	5	256	260	151.1	2.9e-44	96.9231
Glyma.16G122100.1	yes	1	81	350	76	351	PF00069.20	Pkinase	6	257	260	141.6	2.4e-41	96.9231
Glyma.16G202200.1	yes	1	607	873	604	876	PF00069.20	Pkinase	4	255	260	158.9	1.2e-46	96.9231
Glyma.17G047900.1	yes	1	337	602	334	604	PF00069.20	Pkinase	5	256	260	90.7	8e-26	96.9231
Glyma.17G119800.1	yes	1	347	607	344	609	PF00069.20	Pkinase	5	256	260	116.3	1.2e-33	96.9231
Glyma.17G156300.1	yes	1	688	953	686	956	PF00069.20	Pkinase	3	254	260	154.4	2.9e-45	96.9231
Glyma.17G169300.1	yes	1	381	632	378	634	PF00069.20	Pkinase	5	256	260	124.9	2.8e-36	96.9231
Glyma.17G224300.1	yes	1	623	884	619	886	PF00069.20	Pkinase	5	256	260	168.7	1.3e-49	96.9231
Glyma.17G224500.1	yes	1	349	608	346	611	PF00069.20	Pkinase	4	255	260	162.4	1.1e-47	96.9231
Glyma.18G051100.1	yes	1	380	642	377	664	PF00069.20	Pkinase	5	256	260	143.2	7.7e-42	96.9231
Glyma.18G107600.1	yes	1	192	457	188	459	PF00069.20	Pkinase	5	256	260	165.1	1.6e-48	96.9231
Glyma.18G148100.1	yes	1	174	435	170	437	PF00069.20	Pkinase	5	256	260	148	2.6e-43	96.9231
Glyma.18G187500.1	yes	1	243	515	241	519	PF00069.20	Pkinase	3	254	260	151.7	2e-44	96.9231
Glyma.18G213600.1	yes	1	649	912	647	915	PF00069.20	Pkinase	3	254	260	142.5	1.2e-41	96.9231
Glyma.18G216200.1	yes	1	336	597	333	599	PF00069.20	Pkinase	5	256	260	125.1	2.6e-36	96.9231
Glyma.18G219200.1	yes	1	592	858	590	862	PF00069.20	Pkinase	3	254	260	162	1.4e-47	96.9231
Glyma.18G249900.1	yes	1	785	1050	780	1052	PF00069.20	Pkinase	6	257	260	154.5	2.6e-45	96.9231
Glyma.18G250500.1	yes	1	787	1052	782	1054	PF00069.20	Pkinase	6	257	260	155.9	1e-45	96.9231
Glyma.18G250900.1	yes	1	797	1061	792	1064	PF00069.20	Pkinase	6	257	260	158	2.4e-46	96.9231
Glyma.18G294400.1	yes	1	347	612	344	615	PF00069.20	Pkinase	4	255	260	162.4	1.1e-47	96.9231
Glyma.19G002800.1	yes	1	18	256	15	259	PF00069.20	Pkinase	5	256	260	150.3	5e-44	96.9231
Glyma.19G069400.1	yes	1	290	554	287	556	PF00069.20	Pkinase	5	256	260	145.8	1.2e-42	96.9231
Glyma.20G078100.1	yes	1	819	1086	816	1088	PF00069.20	Pkinase	4	255	260	174.5	2.2e-51	96.9231
Glyma.20G118500.1	yes	1	315	583	312	585	PF00069.20	Pkinase	5	256	260	155.6	1.2e-45	96.9231
Glyma.20G118600.1	yes	1	316	584	312	586	PF00069.20	Pkinase	5	256	260	155.3	1.5e-45	96.9231
Glyma.20G118900.1	yes	1	319	587	316	589	PF00069.20	Pkinase	5	256	260	155.8	1.1e-45	96.9231
Glyma.20G119000.1	yes	1	232	500	229	502	PF00069.20	Pkinase	5	256	260	156.3	7.5e-46	96.9231
Glyma.20G137400.1	yes	1	614	879	612	883	PF00069.20	Pkinase	3	254	260	166.6	5.4e-49	96.9231
Glyma.20G139500.1	yes	1	341	606	339	609	PF00069.20	Pkinase	3	254	260	163.5	4.8e-48	96.9231
Glyma.20G140600.1	yes	1	584	849	582	853	PF00069.20	Pkinase	3	254	260	165.6	1.1e-48	96.9231
Glyma.20G140700.1	yes	1	348	613	346	616	PF00069.20	Pkinase	3	254	260	166.1	8.1e-49	96.9231
Glyma.20G164200.1	yes	1	534	800	531	802	PF00069.20	Pkinase	4	255	260	154.9	2e-45	96.9231
Glyma.20G170900.1	yes	1	785	1051	782	1054	PF00069.20	Pkinase	4	255	260	158.3	1.9e-46	96.9231
Glyma.20G190000.1	yes	1	47	301	47	314	PF00069.20	Pkinase	1	252	260	221.1	1.3e-65	96.9231
Glyma.20G194400.1	yes	1	812	1081	807	1082	PF00069.20	Pkinase	6	257	260	157.1	4.3e-46	96.9231
Glyma.20G246600.1	yes	1	467	728	465	730	PF00069.20	Pkinase	4	255	260	157.1	4.5e-46	96.9231
Glyma.U032400.1	yes	1	331	588	329	592	PF00069.20	Pkinase	3	254	260	171.4	1.9e-50	96.9231
Glyma.02G122000.1	yes	1	336	598	331	600	PF07714.12	Pkinase_Tyr	7	257	259	147.4	3.9e-43	96.9112
Glyma.04G012800.1	yes	1	520	792	515	794	PF07714.12	Pkinase_Tyr	7	257	259	68.9	3.4e-19	96.9112
Glyma.06G012700.1	yes	1	519	791	514	793	PF07714.12	Pkinase_Tyr	7	257	259	71.2	6.5e-20	96.9112
Glyma.06G257200.1	yes	1	53	289	51	295	PF07714.12	Pkinase_Tyr	3	253	259	97.9	4.7e-28	96.9112
Glyma.06G258300.1	yes	1	28	264	25	268	PF07714.12	Pkinase_Tyr	4	254	259	126	1.3e-36	96.9112
Glyma.08G249200.1	yes	1	526	790	521	792	PF07714.12	Pkinase_Tyr	7	257	259	169.1	8.7e-50	96.9112
Glyma.09G133000.1	yes	1	484	747	479	750	PF07714.12	Pkinase_Tyr	6	256	259	159.2	9.5e-47	96.9112
Glyma.09G160600.1	yes	1	332	598	329	602	PF07714.12	Pkinase_Tyr	5	255	259	113.1	1.1e-32	96.9112
Glyma.11G030000.1	yes	1	425	682	418	682	PF07714.12	Pkinase_Tyr	9	259	259	113.6	8e-33	96.9112
Glyma.12G148200.1	yes	1	510	772	505	775	PF07714.12	Pkinase_Tyr	6	256	259	164.1	3.1e-48	96.9112
Glyma.13G053600.1	yes	1	539	803	536	805	PF07714.12	Pkinase_Tyr	7	257	259	169.1	9.2e-50	96.9112
Glyma.13G053700.1	yes	1	523	787	520	789	PF07714.12	Pkinase_Tyr	7	257	259	172.1	1.1e-50	96.9112
Glyma.13G054300.1	yes	1	548	812	545	814	PF07714.12	Pkinase_Tyr	7	257	259	167.9	2.1e-49	96.9112
Glyma.13G054400.1	yes	1	541	805	538	807	PF07714.12	Pkinase_Tyr	7	257	259	169.1	9.2e-50	96.9112
Glyma.15G030000.1	yes	1	513	777	507	779	PF07714.12	Pkinase_Tyr	7	257	259	145.5	1.4e-42	96.9112
Glyma.16G210100.1	yes	1	355	621	352	625	PF07714.12	Pkinase_Tyr	5	255	259	111.1	4.6e-32	96.9112
Glyma.U027100.1	yes	1	523	787	520	789	PF07714.12	Pkinase_Tyr	7	257	259	172.9	6.4e-51	96.9112
Glyma.01G043700.1	yes	1	442	721	438	724	PF00069.20	Pkinase	5	255	260	61.5	6.6e-17	96.5385
Glyma.01G062900.1	yes	1	787	1058	784	1061	PF00069.20	Pkinase	5	255	260	152.9	8.6e-45	96.5385
Glyma.01G187300.1	yes	1	174	438	170	441	PF00069.20	Pkinase	5	255	260	160.6	3.8e-47	96.5385
Glyma.01G206500.1	yes	1	458	723	455	726	PF00069.20	Pkinase	5	255	260	153.6	5e-45	96.5385
Glyma.02G120800.1	yes	1	789	1061	786	1065	PF00069.20	Pkinase	4	254	260	151.6	2.1e-44	96.5385
Glyma.02G212000.1	yes	1	55	316	50	318	PF00069.20	Pkinase	6	256	260	120	9.2e-35	96.5385
Glyma.02G219800.1	yes	1	359	621	356	624	PF00069.20	Pkinase	5	255	260	110.8	6e-32	96.5385
Glyma.03G002700.1	yes	1	515	791	512	796	PF00069.20	Pkinase	5	255	260	181.2	2e-53	96.5385
Glyma.03G002900.1	yes	1	527	803	525	808	PF00069.20	Pkinase	4	254	260	178.5	1.3e-52	96.5385
Glyma.03G051100.1	yes	1	358	617	355	621	PF00069.20	Pkinase	4	254	260	166.1	8e-49	96.5385
Glyma.03G167500.1	yes	1	715	984	713	995	PF00069.20	Pkinase	3	253	260	167.5	2.9e-49	96.5385
Glyma.03G182400.1	yes	1	122	396	117	398	PF00069.20	Pkinase	6	256	260	167.3	3.3e-49	96.5385
Glyma.03G253800.1	yes	1	73	340	69	345	PF00069.20	Pkinase	5	255	260	160	5.6e-47	96.5385
Glyma.04G053100.1	yes	1	412	667	409	671	PF00069.20	Pkinase	4	254	260	148.9	1.4e-43	96.5385
Glyma.04G056200.1	yes	1	653	912	649	915	PF00069.20	Pkinase	5	255	260	149.4	9.9e-44	96.5385
Glyma.04G190400.1	yes	1	345	627	342	631	PF00069.20	Pkinase	4	254	260	155.4	1.4e-45	96.5385
Glyma.05G126400.1	yes	1	924	1189	921	1193	PF00069.20	Pkinase	4	254	260	147.8	3e-43	96.5385
Glyma.06G017600.1	yes	1	51	324	47	327	PF00069.20	Pkinase	5	255	260	165.5	1.2e-48	96.5385
Glyma.06G056400.1	yes	1	652	911	648	913	PF00069.20	Pkinase	5	255	260	150.2	5.7e-44	96.5385
Glyma.06G141100.1	yes	1	351	612	348	615	PF00069.20	Pkinase	5	255	260	121.9	2.5e-35	96.5385
Glyma.06G175100.1	yes	1	340	622	337	626	PF00069.20	Pkinase	4	254	260	154.8	2.3e-45	96.5385
Glyma.06G215600.1	yes	1	107	387	105	390	PF00069.20	Pkinase	5	255	260	156.4	7.2e-46	96.5385
Glyma.06G221400.1	yes	1	552	845	548	847	PF00069.20	Pkinase	5	255	260	106.7	1.1e-30	96.5385
Glyma.06G238700.1	yes	1	769	1033	767	1037	PF00069.20	Pkinase	3	253	260	155.7	1.1e-45	96.5385
Glyma.07G173000.1	yes	1	490	782	487	785	PF00069.20	Pkinase	5	255	260	153.4	5.8e-45	96.5385
Glyma.08G027100.1	yes	1	71	341	66	343	PF00069.20	Pkinase	6	256	260	158.3	1.8e-46	96.5385
Glyma.08G229100.1	yes	1	541	805	537	810	PF00069.20	Pkinase	5	255	260	65.2	4.9e-18	96.5385
Glyma.08G253100.1	yes	1	123	375	120	378	PF00069.20	Pkinase	4	254	260	173.2	5.4e-51	96.5385
Glyma.08G257700.1	yes	1	131	400	126	402	PF00069.20	Pkinase	6	256	260	105.1	3.2e-30	96.5385
Glyma.08G308900.1	yes	1	192	456	188	459	PF00069.20	Pkinase	5	255	260	163.8	4e-48	96.5385
Glyma.08G313600.1	yes	1	82	349	78	355	PF00069.20	Pkinase	5	255	260	165.5	1.2e-48	96.5385
Glyma.08G355300.1	yes	1	96	363	92	368	PF00069.20	Pkinase	5	255	260	167.4	3.1e-49	96.5385
Glyma.08G357400.1	yes	1	815	1091	811	1094	PF00069.20	Pkinase	5	255	260	141.6	2.4e-41	96.5385
Glyma.09G007200.1	yes	1	408	675	403	678	PF00069.20	Pkinase	6	256	260	157.2	4e-46	96.5385
Glyma.09G255700.1	yes	1	176	440	172	443	PF00069.20	Pkinase	5	255	260	158.4	1.8e-46	96.5385
Glyma.10G200600.1	yes	1	47	300	47	314	PF00069.20	Pkinase	1	251	260	218.9	6.1e-65	96.5385
Glyma.10G222600.1	yes	1	92	361	87	362	PF00069.20	Pkinase	6	256	260	165.3	1.4e-48	96.5385
Glyma.10G242300.1	yes	1	666	924	662	927	PF00069.20	Pkinase	5	255	260	153.3	6.5e-45	96.5385
Glyma.10G261600.1	yes	1	482	768	479	770	PF00069.20	Pkinase	6	256	260	110	1e-31	96.5385
Glyma.11G054800.1	yes	1	170	434	166	437	PF00069.20	Pkinase	5	255	260	160.3	4.6e-47	96.5385
Glyma.11G139200.1	yes	1	96	364	90	365	PF00069.20	Pkinase	7	257	260	163.9	3.7e-48	96.5385
Glyma.12G062800.1	yes	1	98	366	92	367	PF00069.20	Pkinase	7	257	260	165.9	9e-49	96.5385
Glyma.12G168400.1	yes	1	21	279	18	282	PF00069.20	Pkinase	4	254	260	151.4	2.4e-44	96.5385
Glyma.13G039700.1	yes	1	764	1032	760	1035	PF00069.20	Pkinase	5	255	260	151.5	2.3e-44	96.5385
Glyma.13G039900.1	yes	1	293	550	290	553	PF00069.20	Pkinase	5	255	260	113.9	6.7e-33	96.5385
Glyma.13G127100.1	yes	1	678	936	675	940	PF00069.20	Pkinase	4	254	260	164.3	2.7e-48	96.5385
Glyma.13G144400.1	yes	1	143	425	138	427	PF00069.20	Pkinase	6	256	260	155	1.9e-45	96.5385
Glyma.14G098600.1	yes	1	651	910	647	912	PF00069.20	Pkinase	5	255	260	150.9	3.5e-44	96.5385
Glyma.14G124400.1	yes	1	325	582	322	585	PF00069.20	Pkinase	5	255	260	116.9	8e-34	96.5385
Glyma.14G124700.1	yes	1	763	1031	759	1034	PF00069.20	Pkinase	5	255	260	146.3	8.7e-43	96.5385
Glyma.14G157800.1	yes	1	222	485	219	492	PF00069.20	Pkinase	4	254	260	166.7	5.2e-49	96.5385
Glyma.14G158200.1	yes	1	439	703	436	719	PF00069.20	Pkinase	4	254	260	165.2	1.5e-48	96.5385
Glyma.15G001500.1	yes	1	801	1072	796	1074	PF00069.20	Pkinase	6	256	260	151.8	1.8e-44	96.5385
Glyma.15G111600.1	yes	1	407	674	402	677	PF00069.20	Pkinase	6	256	260	154.7	2.4e-45	96.5385
Glyma.15G215600.1	yes	1	541	805	537	810	PF00069.20	Pkinase	5	255	260	68.4	5.2e-19	96.5385
Glyma.15G253500.1	yes	1	47	311	43	314	PF00069.20	Pkinase	5	255	260	163.5	4.9e-48	96.5385
Glyma.16G064100.1	yes	1	668	934	663	937	PF00069.20	Pkinase	6	256	260	158.6	1.5e-46	96.5385
Glyma.16G064200.1	yes	1	664	925	659	928	PF00069.20	Pkinase	6	256	260	157.4	3.4e-46	96.5385
Glyma.16G117500.1	yes	1	103	362	99	364	PF00069.20	Pkinase	6	256	260	116.4	1.1e-33	96.5385
Glyma.17G117800.1	yes	1	107	384	105	387	PF00069.20	Pkinase	5	255	260	158.7	1.4e-46	96.5385
Glyma.17G211200.1	yes	1	498	761	494	763	PF00069.20	Pkinase	6	256	260	165.4	1.3e-48	96.5385
Glyma.17G226100.1	yes	1	651	910	647	912	PF00069.20	Pkinase	5	255	260	152.8	8.9e-45	96.5385
Glyma.17G246300.1	yes	1	394	665	390	667	PF00069.20	Pkinase	5	255	260	143.8	5e-42	96.5385
Glyma.18G038500.1	yes	1	80	355	76	358	PF00069.20	Pkinase	5	255	260	160.5	4.1e-47	96.5385
Glyma.18G171700.1	yes	1	140	407	136	412	PF00069.20	Pkinase	5	255	260	165.8	9.8e-49	96.5385
Glyma.18G176000.1	yes	1	810	1086	806	1091	PF00069.20	Pkinase	5	255	260	141.7	2.2e-41	96.5385
Glyma.18G219800.1	yes	1	589	854	587	862	PF00069.20	Pkinase	3	253	260	164.9	1.8e-48	96.5385
Glyma.18G219900.1	yes	1	101	371	96	373	PF00069.20	Pkinase	6	256	260	164.2	3.1e-48	96.5385
Glyma.18G237100.1	yes	1	172	436	168	439	PF00069.20	Pkinase	5	255	260	158.7	1.4e-46	96.5385
Glyma.18G249700.1	yes	1	795	1060	790	1062	PF00069.20	Pkinase	6	256	260	149.8	7.2e-44	96.5385
Glyma.18G254000.1	yes	1	535	795	530	798	PF00069.20	Pkinase	6	256	260	148.1	2.5e-43	96.5385
Glyma.18G254300.1	yes	1	493	753	488	756	PF00069.20	Pkinase	6	256	260	151.4	2.5e-44	96.5385
Glyma.18G254400.1	yes	1	610	870	605	873	PF00069.20	Pkinase	6	256	260	151.4	2.4e-44	96.5385
Glyma.18G254500.1	yes	1	497	757	492	760	PF00069.20	Pkinase	6	256	260	153	7.8e-45	96.5385
Glyma.18G254600.1	yes	1	582	842	577	845	PF00069.20	Pkinase	6	256	260	146.5	7.3e-43	96.5385
Glyma.18G254700.1	yes	1	580	840	575	843	PF00069.20	Pkinase	6	256	260	152.3	1.3e-44	96.5385
Glyma.19G081200.1	yes	1	673	940	668	943	PF00069.20	Pkinase	6	256	260	155.7	1.2e-45	96.5385
Glyma.19G143300.1	yes	1	597	859	593	862	PF00069.20	Pkinase	5	255	260	133.6	6.3e-39	96.5385
Glyma.19G168600.1	yes	1	712	981	710	986	PF00069.20	Pkinase	3	253	260	167.1	3.8e-49	96.5385
Glyma.19G183000.1	yes	1	105	379	100	381	PF00069.20	Pkinase	6	256	260	166.4	6.2e-49	96.5385
Glyma.19G251300.1	yes	1	73	340	69	345	PF00069.20	Pkinase	5	255	260	150.5	4.4e-44	96.5385
Glyma.20G138400.1	yes	1	371	634	368	637	PF00069.20	Pkinase	4	254	260	162.4	1e-47	96.5385
Glyma.20G138600.1	yes	1	335	598	332	601	PF00069.20	Pkinase	4	254	260	162.9	7.5e-48	96.5385
Glyma.20G138800.1	yes	1	370	665	367	669	PF00069.20	Pkinase	4	254	260	165.6	1.1e-48	96.5385
Glyma.20G139000.1	yes	1	357	621	354	624	PF00069.20	Pkinase	4	254	260	165.3	1.4e-48	96.5385
Glyma.20G140100.1	yes	1	344	608	341	611	PF00069.20	Pkinase	4	254	260	170.1	4.8e-50	96.5385
Glyma.20G151800.1	yes	1	670	928	666	931	PF00069.20	Pkinase	5	255	260	154.4	2.9e-45	96.5385
Glyma.20G169000.1	yes	1	91	356	86	357	PF00069.20	Pkinase	6	256	260	168	2e-49	96.5385
Glyma.U025000.1	yes	1	770	1034	768	1038	PF00069.20	Pkinase	3	253	260	155.2	1.6e-45	96.5385
Glyma.04G085200.1	yes	1	719	972	711	973	PF07714.12	Pkinase_Tyr	9	258	259	58.6	4.6e-16	96.5251
Glyma.06G171700.1	yes	1	492	747	487	750	PF07714.12	Pkinase_Tyr	7	256	259	73.7	1.1e-20	96.5251
Glyma.07G035500.1	yes	1	445	698	440	701	PF07714.12	Pkinase_Tyr	6	255	259	135.9	1.2e-39	96.5251
Glyma.08G249400.1	yes	1	496	761	492	764	PF07714.12	Pkinase_Tyr	7	256	259	173.8	3.4e-51	96.5251
Glyma.09G273300.1	yes	1	547	809	542	812	PF07714.12	Pkinase_Tyr	7	256	259	164	3.3e-48	96.5251
Glyma.17G003100.1	yes	1	275	522	272	528	PF07714.12	Pkinase_Tyr	4	253	259	147.9	2.6e-43	96.5251
Glyma.18G215800.1	yes	1	545	807	540	810	PF07714.12	Pkinase_Tyr	7	256	259	161.1	2.4e-47	96.5251
Glyma.01G022400.1	yes	1	141	400	138	403	PF00069.20	Pkinase	4	253	260	139	1.4e-40	96.1538
Glyma.02G244400.1	yes	1	311	569	308	578	PF00069.20	Pkinase	5	254	260	127.3	5.3e-37	96.1538
Glyma.02G289800.1	yes	1	82	348	78	352	PF00069.20	Pkinase	5	254	260	166.7	5.1e-49	96.1538
Glyma.03G049300.1	yes	1	420	704	416	706	PF00069.20	Pkinase	7	256	260	123.6	7e-36	96.1538
Glyma.04G149800.1	yes	1	107	372	105	375	PF00069.20	Pkinase	5	254	260	147.9	2.8e-43	96.1538
Glyma.05G039900.1	yes	1	762	1029	759	1034	PF00069.20	Pkinase	4	253	260	154.3	3.2e-45	96.1538
Glyma.06G095000.1	yes	1	50	323	45	326	PF00069.20	Pkinase	6	255	260	125.1	2.6e-36	96.1538
Glyma.06G256600.1	yes	1	506	769	505	775	PF00069.20	Pkinase	2	251	260	162.6	9.2e-48	96.1538
Glyma.06G288600.1	yes	1	685	953	682	970	PF00069.20	Pkinase	4	253	260	160.6	3.8e-47	96.1538
Glyma.06G312600.1	yes	1	235	489	230	492	PF00069.20	Pkinase	6	255	260	158.4	1.8e-46	96.1538
Glyma.07G001400.1	yes	1	454	711	452	716	PF00069.20	Pkinase	3	252	260	141.6	2.4e-41	96.1538
Glyma.07G154100.1	yes	1	356	616	352	620	PF00069.20	Pkinase	5	254	260	162	1.4e-47	96.1538
Glyma.08G090000.1	yes	1	975	1253	971	1256	PF00069.20	Pkinase	7	256	260	155.6	1.3e-45	96.1538
Glyma.08G297400.1	yes	1	456	715	451	718	PF00069.20	Pkinase	6	255	260	63.5	1.6e-17	96.1538
Glyma.09G048300.1	yes	1	960	1235	955	1238	PF00069.20	Pkinase	6	255	260	151.5	2.2e-44	96.1538
Glyma.09G065200.1	yes	1	9	265	9	276	PF00069.20	Pkinase	1	250	260	131	3.9e-38	96.1538
Glyma.09G151400.1	yes	1	592	855	590	865	PF00069.20	Pkinase	3	252	260	168.7	1.3e-49	96.1538
Glyma.09G151700.1	yes	1	592	855	590	865	PF00069.20	Pkinase	3	252	260	168.5	1.4e-49	96.1538
Glyma.09G230300.1	yes	1	716	984	713	987	PF00069.20	Pkinase	5	254	260	162.3	1.1e-47	96.1538
Glyma.10G109200.1	yes	1	335	598	333	602	PF00069.20	Pkinase	3	252	260	168.1	1.9e-49	96.1538
Glyma.10G253900.1	yes	1	339	601	336	605	PF00069.20	Pkinase	4	253	260	162.9	7.5e-48	96.1538
Glyma.11G036700.1	yes	1	514	779	511	782	PF00069.20	Pkinase	5	254	260	156.6	6.1e-46	96.1538
Glyma.12G006300.1	yes	1	712	979	709	982	PF00069.20	Pkinase	5	254	260	159.9	6.3e-47	96.1538
Glyma.14G025200.1	yes	1	82	348	78	352	PF00069.20	Pkinase	5	254	260	166.2	7.3e-49	96.1538
Glyma.14G100600.1	yes	1	344	603	340	607	PF00069.20	Pkinase	5	254	260	171.1	2.3e-50	96.1538
Glyma.14G157900.1	yes	1	260	522	255	531	PF00069.20	Pkinase	6	255	260	173.4	4.7e-51	96.1538
Glyma.14G158300.1	yes	1	417	679	412	688	PF00069.20	Pkinase	6	255	260	170.9	2.6e-50	96.1538
Glyma.14G187900.1	yes	1	361	622	358	626	PF00069.20	Pkinase	5	254	260	110.6	6.9e-32	96.1538
Glyma.14G214700.1	yes	1	323	581	320	590	PF00069.20	Pkinase	5	254	260	125.9	1.5e-36	96.1538
Glyma.15G155600.1	yes	1	960	1235	955	1238	PF00069.20	Pkinase	6	255	260	158.5	1.6e-46	96.1538
Glyma.15G171100.1	yes	1	9	265	9	275	PF00069.20	Pkinase	1	250	260	126.3	1.1e-36	96.1538
Glyma.16G203300.1	yes	1	681	939	677	942	PF00069.20	Pkinase	5	254	260	162.9	7.7e-48	96.1538
Glyma.17G087000.1	yes	1	781	1049	778	1053	PF00069.20	Pkinase	4	253	260	149.4	1e-43	96.1538
Glyma.17G224600.1	yes	1	367	627	363	630	PF00069.20	Pkinase	5	254	260	169.9	5.3e-50	96.1538
Glyma.18G073600.1	yes	1	769	1036	765	1040	PF00069.20	Pkinase	5	254	260	139.6	9.3e-41	96.1538
Glyma.18G124500.1	yes	1	455	714	450	717	PF00069.20	Pkinase	6	255	260	60.2	1.6e-16	96.1538
Glyma.18G205000.1	yes	1	361	622	358	626	PF00069.20	Pkinase	4	253	260	161.3	2.3e-47	96.1538
Glyma.18G282100.1	yes	1	132	400	127	402	PF00069.20	Pkinase	7	256	260	111.5	3.7e-32	96.1538
Glyma.19G070600.1	yes	1	344	599	341	603	PF00069.20	Pkinase	5	254	260	113.7	7.7e-33	96.1538
Glyma.19G144100.1	yes	1	349	644	345	646	PF00069.20	Pkinase	7	256	260	106.6	1.2e-30	96.1538
Glyma.20G035400.1	yes	1	485	748	481	751	PF00069.20	Pkinase	5	254	260	164.8	2e-48	96.1538
Glyma.20G118700.1	yes	1	275	542	271	545	PF00069.20	Pkinase	6	255	260	147	5.2e-43	96.1538
Glyma.20G129200.1	yes	1	481	763	477	765	PF00069.20	Pkinase	7	256	260	103.5	9.7e-30	96.1538
Glyma.20G244000.1	yes	1	113	375	113	392	PF00069.20	Pkinase	1	250	260	88.8	2.9e-25	96.1538
Glyma.U022900.1	yes	1	360	605	357	608	PF00069.20	Pkinase	5	254	260	88.2	4.5e-25	96.1538
Glyma.05G075800.1	yes	1	496	751	489	754	PF07714.12	Pkinase_Tyr	8	256	259	68.1	5.8e-19	96.139
Glyma.16G179600.1	yes	1	498	759	493	764	PF07714.12	Pkinase_Tyr	6	254	259	156.4	6.7e-46	96.139
Glyma.01G125200.1	yes	1	420	703	416	706	PF00069.20	Pkinase	7	255	260	118.1	3.4e-34	95.7692
Glyma.01G146100.1	yes	1	9	264	9	276	PF00069.20	Pkinase	1	249	260	132.1	1.8e-38	95.7692
Glyma.03G141600.1	yes	1	346	638	343	641	PF00069.20	Pkinase	7	255	260	101.6	3.6e-29	95.7692
Glyma.03G253600.1	yes	1	170	427	167	431	PF00069.20	Pkinase	6	254	260	160.3	4.7e-47	95.7692
Glyma.04G086000.1	yes	1	142	410	142	418	PF00069.20	Pkinase	1	249	260	79.7	1.8e-22	95.7692
Glyma.05G134800.1	yes	1	971	1248	967	1253	PF00069.20	Pkinase	7	255	260	157	4.7e-46	95.7692
Glyma.05G228700.1	yes	1	9	264	9	276	PF00069.20	Pkinase	1	249	260	130.9	4.3e-38	95.7692
Glyma.06G087500.1	yes	1	38	306	38	314	PF00069.20	Pkinase	1	249	260	82.2	3e-23	95.7692
Glyma.06G184400.1	yes	1	354	604	351	608	PF00069.20	Pkinase	6	254	260	83	1.7e-23	95.7692
Glyma.07G094100.1	yes	1	344	607	340	610	PF00069.20	Pkinase	6	254	260	155.9	1e-45	95.7692
Glyma.07G095400.1	yes	1	94	358	91	362	PF00069.20	Pkinase	5	253	260	155.3	1.6e-45	95.7692
Glyma.08G035700.1	yes	1	9	264	9	276	PF00069.20	Pkinase	1	249	260	129.9	8.8e-38	95.7692
Glyma.08G333200.1	yes	1	771	1037	767	1042	PF00069.20	Pkinase	5	253	260	136.4	8.8e-40	95.7692
Glyma.08G361700.1	yes	1	110	397	110	406	PF00069.20	Pkinase	1	249	260	85.9	2.3e-24	95.7692
Glyma.09G152400.1	yes	1	667	924	662	927	PF00069.20	Pkinase	6	254	260	159.1	1.1e-46	95.7692
Glyma.09G193600.1	yes	1	9	264	9	276	PF00069.20	Pkinase	1	249	260	133.5	6.9e-39	95.7692
Glyma.10G164700.1	yes	1	726	991	724	999	PF00069.20	Pkinase	3	251	260	177.4	2.8e-52	95.7692
Glyma.10G231500.1	yes	1	491	753	486	756	PF00069.20	Pkinase	6	254	260	158.1	2.2e-46	95.7692
Glyma.13G035700.1	yes	1	441	702	436	705	PF00069.20	Pkinase	6	254	260	166.7	5e-49	95.7692
Glyma.13G035800.1	yes	1	417	678	412	682	PF00069.20	Pkinase	6	254	260	172.1	1.2e-50	95.7692
Glyma.13G035900.1	yes	1	414	675	409	679	PF00069.20	Pkinase	6	254	260	175.6	9.7e-52	95.7692
Glyma.13G206300.1	yes	1	118	383	113	395	PF00069.20	Pkinase	6	254	260	169.3	8.2e-50	95.7692
Glyma.13G347300.1	yes	1	206	459	201	462	PF00069.20	Pkinase	6	254	260	145.3	1.7e-42	95.7692
Glyma.14G157600.1	yes	1	424	685	419	689	PF00069.20	Pkinase	6	254	260	170	5.2e-50	95.7692
Glyma.14G157700.1	yes	1	421	682	416	686	PF00069.20	Pkinase	6	254	260	171.1	2.3e-50	95.7692
Glyma.14G158600.1	yes	1	417	679	412	683	PF00069.20	Pkinase	6	254	260	172.1	1.2e-50	95.7692
Glyma.15G000700.1	yes	1	462	714	460	720	PF00069.20	Pkinase	3	251	260	142.9	9.4e-42	95.7692
Glyma.18G141500.1	yes	1	324	565	321	571	PF00069.20	Pkinase	4	252	260	166.4	6.5e-49	95.7692
Glyma.18G300100.1	yes	1	110	397	110	406	PF00069.20	Pkinase	1	249	260	86.9	1.2e-24	95.7692
Glyma.19G063800.1	yes	1	412	699	409	701	PF00069.20	Pkinase	7	255	260	118.8	2e-34	95.7692
Glyma.19G166100.1	yes	1	13	268	13	281	PF00069.20	Pkinase	1	249	260	128.5	2.3e-37	95.7692
Glyma.19G251100.1	yes	1	286	543	283	547	PF00069.20	Pkinase	6	254	260	159.5	7.8e-47	95.7692
Glyma.20G162300.1	yes	1	510	772	505	775	PF00069.20	Pkinase	6	254	260	158	2.3e-46	95.7692
Glyma.20G232100.1	yes	1	149	412	143	415	PF00069.20	Pkinase	8	256	260	135.3	2e-39	95.7692
Glyma.13G335700.1	yes	1	482	733	477	740	PF07714.12	Pkinase_Tyr	6	253	259	120.4	6.5e-35	95.7529
Glyma.15G181400.1	yes	1	272	538	262	538	PF07714.12	Pkinase_Tyr	12	259	259	139.4	1e-40	95.7529
Glyma.18G271200.1	yes	1	517	781	510	783	PF07714.12	Pkinase_Tyr	10	257	259	178.3	1.4e-52	95.7529
Glyma.09G241500.1	yes	1	159	399	156	400	PF00069.20	Pkinase	4	251	260	116.3	1.3e-33	95.3846
Glyma.12G062900.1	yes	1	135	419	128	422	PF00069.20	Pkinase	8	255	260	139.3	1.2e-40	95.3846
Glyma.12G148100.1	yes	1	16	292	14	292	PF00069.20	Pkinase	13	260	260	175	1.5e-51	95.3846
Glyma.13G167000.1	yes	1	535	796	516	799	PF00069.20	Pkinase	7	254	260	149.7	8e-44	95.3846
Glyma.15G026800.1	yes	1	413	665	408	669	PF00069.20	Pkinase	6	253	260	142.6	1.2e-41	95.3846
Glyma.15G043800.1	yes	1	102	366	96	371	PF00069.20	Pkinase	7	254	260	151.1	3.1e-44	95.3846
Glyma.17G195900.1	yes	1	9	263	9	277	PF00069.20	Pkinase	1	248	260	129.4	1.2e-37	95.3846
Glyma.01G118800.1	yes	1	521	784	516	791	PF07714.12	Pkinase_Tyr	6	252	259	159.2	9.6e-47	95.3668
Glyma.10G233500.1	yes	1	358	606	355	614	PF07714.12	Pkinase_Tyr	6	252	259	127.6	4.3e-37	95.3668
Glyma.11G139700.1	yes	1	448	698	443	705	PF07714.12	Pkinase_Tyr	7	253	259	116.8	8.4e-34	95.3668
Glyma.18G271300.1	yes	1	65	317	55	319	PF07714.12	Pkinase_Tyr	11	257	259	153.5	5e-45	95.3668
Glyma.20G160900.1	yes	1	391	639	388	646	PF07714.12	Pkinase_Tyr	6	252	259	126.9	6.7e-37	95.3668
Glyma.03G008800.1	yes	1	523	776	520	782	PF00069.20	Pkinase	4	250	260	150.8	3.6e-44	95
Glyma.05G097400.1	yes	1	466	752	460	754	PF00069.20	Pkinase	10	256	260	100.1	1.1e-28	95
Glyma.05G221000.1	yes	1	464	715	459	721	PF00069.20	Pkinase	6	252	260	135	2.5e-39	95
Glyma.07G016100.1	yes	1	160	424	160	433	PF00069.20	Pkinase	1	247	260	87.3	8.9e-25	95
Glyma.07G070300.1	yes	1	526	780	523	786	PF00069.20	Pkinase	4	250	260	150.4	4.9e-44	95
Glyma.07G156000.1	yes	1	416	697	412	701	PF00069.20	Pkinase	7	253	260	113.6	7.9e-33	95
Glyma.08G201600.1	yes	1	148	412	148	421	PF00069.20	Pkinase	1	247	260	86.9	1.1e-24	95
Glyma.09G259100.1	yes	1	528	781	525	787	PF00069.20	Pkinase	4	250	260	146.6	7.1e-43	95
Glyma.10G156200.1	yes	1	155	412	147	415	PF00069.20	Pkinase	10	256	260	143.4	6.5e-42	95
Glyma.13G216100.1	yes	1	98	361	93	367	PF00069.20	Pkinase	6	252	260	165.5	1.2e-48	95
Glyma.15G096800.1	yes	1	98	361	93	367	PF00069.20	Pkinase	6	252	260	164.9	1.8e-48	95
Glyma.17G167600.1	yes	1	456	742	450	744	PF00069.20	Pkinase	10	256	260	97.9	5e-28	95
Glyma.17G218900.1	yes	1	371	622	366	628	PF00069.20	Pkinase	6	252	260	138.1	2.7e-40	95
Glyma.18G233500.1	yes	1	528	781	525	787	PF00069.20	Pkinase	4	250	260	147.6	3.4e-43	95
Glyma.20G226900.1	yes	1	724	987	722	996	PF00069.20	Pkinase	3	249	260	175.5	1e-51	95
Glyma.03G140700.1	yes	1	606	862	598	865	PF00069.20	Pkinase	10	255	260	134.3	4e-39	94.6154
Glyma.11G199700.1	yes	1	380	657	377	665	PF00069.20	Pkinase	5	250	260	141.6	2.3e-41	94.6154
Glyma.14G107600.1	yes	1	400	650	395	658	PF00069.20	Pkinase	6	251	260	137.2	5e-40	94.6154
Glyma.02G310400.1	yes	1	88	326	79	326	PF07714.12	Pkinase_Tyr	15	259	259	95.3	2.9e-27	94.5946
Glyma.03G011000.1	yes	1	72	309	62	310	PF07714.12	Pkinase_Tyr	14	258	259	98.7	2.8e-28	94.5946
Glyma.05G207400.1	yes	1	74	311	64	312	PF07714.12	Pkinase_Tyr	14	258	259	95.9	1.9e-27	94.5946
Glyma.06G097700.1	yes	1	199	439	199	441	PF07714.12	Pkinase_Tyr	1	245	259	199.6	4.3e-59	94.5946
Glyma.08G014100.1	yes	1	74	311	64	312	PF07714.12	Pkinase_Tyr	14	258	259	96.5	1.3e-27	94.5946
Glyma.08G116600.1	yes	1	419	668	410	669	PF07714.12	Pkinase_Tyr	14	258	259	75.8	2.6e-21	94.5946
Glyma.09G275100.1	yes	1	184	445	172	445	PF07714.12	Pkinase_Tyr	15	259	259	94.2	6.4e-27	94.5946
Glyma.13G228700.1	yes	1	349	597	345	597	PF07714.12	Pkinase_Tyr	15	259	259	67.9	6.9e-19	94.5946
Glyma.13G341100.1	yes	1	70	307	60	307	PF07714.12	Pkinase_Tyr	15	259	259	99.3	1.8e-28	94.5946
Glyma.14G002400.1	yes	1	74	312	65	312	PF07714.12	Pkinase_Tyr	15	259	259	92.7	1.8e-26	94.5946
Glyma.15G038600.1	yes	1	481	729	475	736	PF07714.12	Pkinase_Tyr	9	253	259	114.3	4.6e-33	94.5946
Glyma.17G247800.1	yes	1	353	608	349	609	PF07714.12	Pkinase_Tyr	14	258	259	121.1	3.9e-35	94.5946
Glyma.18G214000.1	yes	1	183	444	171	444	PF07714.12	Pkinase_Tyr	15	259	259	94.2	6.3e-27	94.5946
Glyma.18G272700.1	yes	1	49	298	37	300	PF07714.12	Pkinase_Tyr	13	257	259	129.3	1.3e-37	94.5946
Glyma.U027700.1	yes	1	73	310	62	310	PF07714.12	Pkinase_Tyr	15	259	259	91.2	5.2e-26	94.5946
Glyma.01G001900.1	yes	1	466	716	461	725	PF00069.20	Pkinase	6	250	260	136.9	6.3e-40	94.2308
Glyma.07G130500.1	yes	1	469	719	464	726	PF00069.20	Pkinase	6	250	260	136.2	1.1e-39	94.2308
Glyma.08G027500.1	yes	1	464	713	459	720	PF00069.20	Pkinase	6	250	260	134	4.8e-39	94.2308
Glyma.10G270600.1	yes	1	419	702	412	704	PF00069.20	Pkinase	12	256	260	109.4	1.6e-31	94.2308
Glyma.12G074000.1	yes	1	99	360	94	371	PF00069.20	Pkinase	6	250	260	152.5	1.1e-44	94.2308
Glyma.16G059200.1	yes	1	373	649	371	650	PF00069.20	Pkinase	13	257	260	104.5	4.8e-30	94.2308
Glyma.18G202100.1	yes	1	53	296	49	296	PF00069.20	Pkinase	16	260	260	210.9	1.7e-62	94.2308
Glyma.18G206400.1	yes	1	416	695	412	701	PF00069.20	Pkinase	7	251	260	114.7	3.7e-33	94.2308
Glyma.19G040400.1	yes	1	35	273	30	279	PF00069.20	Pkinase	8	252	260	208	1.3e-61	94.2308
Glyma.19G088300.1	yes	1	380	655	379	656	PF00069.20	Pkinase	13	257	260	103.2	1.2e-29	94.2308
Glyma.20G120700.1	yes	1	417	700	410	702	PF00069.20	Pkinase	12	256	260	112.8	1.4e-32	94.2308
Glyma.U034300.1	yes	1	100	361	95	372	PF00069.20	Pkinase	6	250	260	150.7	4e-44	94.2308
Glyma.05G158800.1	yes	1	440	688	436	689	PF07714.12	Pkinase_Tyr	15	258	259	75.6	3.1e-21	94.2085
Glyma.07G072100.1	yes	1	72	308	62	310	PF07714.12	Pkinase_Tyr	14	257	259	99.9	1.1e-28	94.2085
Glyma.08G126000.1	yes	1	200	452	197	453	PF07714.12	Pkinase_Tyr	15	258	259	175	1.4e-51	94.2085
Glyma.12G058100.1	yes	1	74	310	64	311	PF07714.12	Pkinase_Tyr	15	258	259	96.6	1.2e-27	94.2085
Glyma.15G083800.1	yes	1	382	629	378	631	PF07714.12	Pkinase_Tyr	14	257	259	67.3	1e-18	94.2085
Glyma.20G047000.1	yes	1	820	1069	805	1069	PF07714.12	Pkinase_Tyr	16	259	259	139.9	7.5e-41	94.2085
Glyma.04G085900.1	yes	1	95	369	95	382	PF00069.20	Pkinase	1	244	260	77.6	8e-22	93.8462
Glyma.13G125000.1	yes	1	9	259	9	277	PF00069.20	Pkinase	1	244	260	126.3	1.1e-36	93.8462
Glyma.15G088500.1	yes	1	163	405	158	407	PF00069.20	Pkinase	13	256	260	197	2.8e-58	93.8462
Glyma.06G086800.1	yes	1	728	974	710	975	PF07714.12	Pkinase_Tyr	16	258	259	58.1	6.4e-16	93.8224
Glyma.01G146600.1	yes	1	801	1038	792	1038	PF00069.20	Pkinase	18	260	260	99.9	1.2e-28	93.4615
Glyma.03G164700.1	yes	1	14	263	14	281	PF00069.20	Pkinase	1	243	260	128.5	2.4e-37	93.4615
Glyma.06G078000.1	yes	1	473	720	468	729	PF00069.20	Pkinase	6	248	260	135.6	1.6e-39	93.4615
Glyma.06G290500.1	yes	1	226	484	226	526	PF00069.20	Pkinase	1	243	260	62.7	2.8e-17	93.4615
Glyma.10G038600.1	yes	1	9	258	9	277	PF00069.20	Pkinase	1	243	260	128.3	2.7e-37	93.4615
Glyma.13G223400.1	yes	1	164	404	159	406	PF00069.20	Pkinase	14	256	260	192.8	5.6e-57	93.4615
Glyma.13G348100.1	yes	1	9	258	9	275	PF00069.20	Pkinase	1	243	260	131.6	2.7e-38	93.4615
Glyma.05G070700.1	yes	1	77	311	67	314	PF07714.12	Pkinase_Tyr	15	256	259	99.6	1.4e-28	93.4363
Glyma.10G104500.1	yes	1	74	338	73	341	PF07714.12	Pkinase_Tyr	2	243	259	190.7	2.4e-56	93.4363
Glyma.13G053900.1	yes	1	55	320	48	324	PF07714.12	Pkinase_Tyr	14	255	259	130.4	5.8e-38	93.4363
Glyma.17G153400.1	yes	1	77	311	67	314	PF07714.12	Pkinase_Tyr	15	256	259	98.9	2.4e-28	93.4363
Glyma.02G269600.1	yes	1	353	612	350	615	PF00069.20	Pkinase	14	254	260	118	3.8e-34	92.6923
Glyma.11G230300.1	yes	1	190	450	188	453	PF00069.20	Pkinase	16	255	260	111.5	3.5e-32	92.3077
Glyma.12G226300.1	yes	1	19	251	14	251	PF00069.20	Pkinase	21	260	260	211.2	1.4e-62	92.3077
Glyma.15G038000.1	yes	1	91	363	75	365	PF00069.20	Pkinase	17	256	260	138.6	2e-40	92.3077
Glyma.12G108400.1	yes	1	519	773	516	777	PF07714.12	Pkinase_Tyr	4	242	259	135.8	1.3e-39	92.278
Glyma.02G288300.1	yes	1	165	406	159	409	PF00069.20	Pkinase	17	255	260	191	1.9e-56	91.9231
Glyma.07G007600.1	yes	1	9	239	9	264	PF00069.20	Pkinase	1	238	260	111.8	2.8e-32	91.5385
Glyma.08G190300.1	yes	1	9	253	9	278	PF00069.20	Pkinase	1	238	260	136	1.2e-39	91.5385
Glyma.10G294200.1	yes	1	116	366	116	404	PF00069.20	Pkinase	1	238	260	87	1.1e-24	91.5385
Glyma.05G167600.1	yes	1	209	450	199	453	PF00069.20	Pkinase	19	255	260	176	7.3e-52	91.1538
Glyma.07G130700.1	yes	1	344	594	329	596	PF00069.20	Pkinase	21	257	260	86.5	1.5e-24	91.1538
Glyma.10G040500.1	yes	1	709	953	706	980	PF00069.20	Pkinase	4	240	260	166.4	6.3e-49	91.1538
Glyma.12G004100.1	yes	1	746	1008	746	1010	PF00069.20	Pkinase	1	237	260	203.9	2.3e-60	91.1538
Glyma.12G176500.1	yes	1	112	397	106	402	PF00069.20	Pkinase	17	253	260	87	1.1e-24	91.1538
Glyma.01G132900.1	yes	1	128	359	115	359	PF07714.12	Pkinase_Tyr	24	259	259	75.4	3.4e-21	91.1197
Glyma.03G035300.1	yes	1	281	532	267	532	PF07714.12	Pkinase_Tyr	24	259	259	96.2	1.6e-27	91.1197
Glyma.06G296800.1	yes	1	360	615	352	617	PF07714.12	Pkinase_Tyr	23	257	259	139.7	8.3e-41	90.7336
Glyma.15G025900.1	yes	1	9	250	9	275	PF00069.20	Pkinase	1	235	260	130.4	5.9e-38	90.3846
Glyma.18G271500.1	yes	1	73	307	62	313	PF00069.20	Pkinase	20	254	260	147.9	2.7e-43	90.3846
Glyma.04G134700.1	yes	1	184	442	150	446	PF00069.20	Pkinase	22	255	260	114.7	3.9e-33	90
Glyma.09G097500.1	yes	1	714	938	703	940	PF00069.20	Pkinase	23	256	260	60.4	1.3e-16	90
Glyma.11G206100.1	yes	1	337	585	335	609	PF00069.20	Pkinase	3	236	260	166.7	5e-49	90
Glyma.14G026700.1	yes	1	169	405	158	408	PF00069.20	Pkinase	22	255	260	183.1	5.1e-54	90
Glyma.09G181500.1	yes	1	253	499	240	502	PF07714.12	Pkinase_Tyr	24	256	259	132	1.8e-38	89.9614
Glyma.15G203600.1	yes	1	714	944	703	944	PF07714.12	Pkinase_Tyr	27	259	259	62.5	3e-17	89.9614
Glyma.09G194200.1	yes	1	791	1017	779	1017	PF00069.20	Pkinase	29	260	260	97	9.2e-28	89.2308
Glyma.14G077700.1	yes	1	365	612	351	612	PF07714.12	Pkinase_Tyr	29	259	259	117.4	5.5e-34	89.1892
Glyma.11G157400.1	yes	1	171	437	147	440	PF00069.20	Pkinase	25	255	260	114.3	5.1e-33	88.8462
Glyma.16G156100.1	yes	1	686	926	672	929	PF00069.20	Pkinase	26	256	260	78.6	4e-22	88.8462
Glyma.20G208800.1	yes	1	9	244	9	278	PF00069.20	Pkinase	1	230	260	127.6	4.3e-37	88.4615
Glyma.06G084300.1	yes	1	9	243	9	282	PF00069.20	Pkinase	1	229	260	136	1.2e-39	88.0769
Glyma.10G181700.1	yes	1	9	243	9	278	PF00069.20	Pkinase	1	229	260	128.7	2e-37	88.0769
Glyma.10G243000.1	yes	1	804	1098	790	1101	PF00069.20	Pkinase	28	256	260	144.7	2.6e-42	88.0769
Glyma.13G105900.1	yes	1	9	243	9	275	PF00069.20	Pkinase	1	229	260	130.7	5e-38	88.0769
Glyma.17G053500.1	yes	1	9	243	9	275	PF00069.20	Pkinase	1	229	260	130.7	5e-38	88.0769
Glyma.04G082900.1	yes	1	9	241	9	279	PF00069.20	Pkinase	1	227	260	131.8	2.3e-38	87.3077
Glyma.09G006900.1	yes	1	9	287	3	292	PF00069.20	Pkinase	28	254	260	122.9	1.2e-35	87.3077
Glyma.10G239600.1	yes	1	42	248	41	279	PF00069.20	Pkinase	2	228	260	146.1	9.6e-43	87.3077
Glyma.11G205300.1	yes	1	329	561	327	599	PF00069.20	Pkinase	3	229	260	170.3	4.2e-50	87.3077
Glyma.02G000400.1	yes	1	365	599	349	601	PF00069.20	Pkinase	30	255	260	152.9	8.4e-45	86.9231
Glyma.16G074300.1	yes	1	3	249	1	249	PF00069.20	Pkinase	35	260	260	212	7.9e-63	86.9231
Glyma.13G324000.1	yes	1	122	393	102	398	PF00069.20	Pkinase	31	253	260	85.2	3.7e-24	85.7692
Glyma.18G008700.1	yes	1	396	620	395	625	PF00069.20	Pkinase	2	224	260	222.5	4.9e-66	85.7692
Glyma.20G072500.1	yes	1	346	565	344	593	PF00069.20	Pkinase	3	224	260	125.3	2.2e-36	85.3846
Glyma.16G041500.1	yes	1	148	387	148	421	PF00069.20	Pkinase	1	221	260	87	1e-24	85
Glyma.18G062500.1	yes	1	505	740	504	787	PF00069.20	Pkinase	2	222	260	163.5	5e-48	85
Glyma.15G004700.1	yes	1	152	370	140	411	PF07714.12	Pkinase_Tyr	15	234	259	147.8	2.7e-43	84.9421
Glyma.02G207400.1	yes	1	297	517	295	563	PF00069.20	Pkinase	3	222	260	141.2	3.2e-41	84.6154
Glyma.17G070300.1	yes	1	299	519	297	565	PF00069.20	Pkinase	3	222	260	141.5	2.6e-41	84.6154
Glyma.11G166000.1	yes	1	354	573	332	574	PF07714.12	Pkinase_Tyr	40	258	259	138.4	2.1e-40	84.556
Glyma.13G369100.1	yes	1	153	363	140	404	PF07714.12	Pkinase_Tyr	16	234	259	149	1.2e-43	84.556
Glyma.03G180600.1	yes	1	129	351	127	398	PF00069.20	Pkinase	3	221	260	159.6	7.4e-47	84.2308
Glyma.10G254300.1	yes	1	341	565	338	605	PF00069.20	Pkinase	4	222	260	162.8	8.2e-48	84.2308
Glyma.12G206800.1	yes	1	691	920	688	962	PF00069.20	Pkinase	4	222	260	161	2.8e-47	84.2308
Glyma.09G121700.1	yes	1	54	267	53	323	PF07714.12	Pkinase_Tyr	2	219	259	164.6	2.2e-48	84.1699
Glyma.02G150700.1	yes	1	130	347	128	393	PF00069.20	Pkinase	3	220	260	139.7	9.1e-41	83.8462
Glyma.04G239000.1	yes	1	332	556	329	596	PF07714.12	Pkinase_Tyr	5	221	259	109.5	1.4e-31	83.7838
Glyma.11G230400.1	yes	1	91	321	90	364	PF07714.12	Pkinase_Tyr	2	218	259	99.8	1.3e-28	83.7838
Glyma.14G196600.1	yes	1	364	581	333	582	PF07714.12	Pkinase_Tyr	42	258	259	143.2	6.9e-42	83.7838
Glyma.15G021300.1	yes	1	605	818	603	828	PF07714.12	Pkinase_Tyr	3	219	259	161.1	2.5e-47	83.7838
Glyma.11G218900.1	yes	1	15	234	6	236	PF00069.20	Pkinase	40	256	260	110.6	6.8e-32	83.4615
Glyma.16G156200.1	yes	1	718	946	690	946	PF07714.12	Pkinase_Tyr	44	259	259	84.2	7.1e-24	83.3977
Glyma.18G058800.1	yes	1	355	571	332	572	PF07714.12	Pkinase_Tyr	43	258	259	136.2	9.5e-40	83.3977
Glyma.09G217200.1	yes	1	664	898	663	961	PF00069.20	Pkinase	2	217	260	140	7.3e-41	83.0769
Glyma.19G129200.1	yes	1	10	224	3	224	PF00069.20	Pkinase	45	260	260	207.1	2.5e-61	83.0769
Glyma.10G271400.1	yes	1	328	553	325	597	PF07714.12	Pkinase_Tyr	4	218	259	161.3	2.1e-47	83.0116
Glyma.11G018800.1	yes	1	264	500	257	501	PF07714.12	Pkinase_Tyr	44	258	259	129.8	8.9e-38	83.0116
Glyma.13G033100.1	yes	1	9	242	1	242	PF07714.12	Pkinase_Tyr	45	259	259	124.3	4.3e-36	83.0116
Glyma.05G186100.1	yes	1	2	239	1	239	PF00069.20	Pkinase	46	260	260	192.6	6.2e-57	82.6923
Glyma.12G116400.1	yes	1	228	465	228	528	PF00069.20	Pkinase	1	215	260	60.3	1.5e-16	82.6923
Glyma.15G171500.1	yes	1	1	218	1	233	PF00069.20	Pkinase	7	221	260	122.7	1.4e-35	82.6923
Glyma.16G020600.1	yes	1	11	224	2	224	PF00069.20	Pkinase	46	260	260	204	2.1e-60	82.6923
Glyma.02G229900.1	yes	1	365	579	341	580	PF07714.12	Pkinase_Tyr	45	258	259	146.9	5.4e-43	82.6255
Glyma.06G243800.1	yes	1	451	652	448	683	PF07714.12	Pkinase_Tyr	4	217	259	119.6	1.1e-34	82.6255
Glyma.18G204100.1	yes	1	7	233	1	238	PF00069.20	Pkinase	40	253	260	119.5	1.3e-34	82.3077
Glyma.19G167300.1	yes	1	934	1154	930	1203	PF00069.20	Pkinase	5	218	260	153.1	7.2e-45	82.3077
Glyma.02G059700.1	yes	1	397	634	387	634	PF07714.12	Pkinase_Tyr	47	259	259	131.8	2.1e-38	82.2394
Glyma.07G166700.1	yes	1	54	278	53	323	PF07714.12	Pkinase_Tyr	2	214	259	166.9	4.3e-49	82.2394
Glyma.10G157500.1	yes	1	244	452	241	507	PF07714.12	Pkinase_Tyr	4	216	259	152.2	1.3e-44	82.2394
Glyma.16G027300.1	yes	1	269	503	262	504	PF07714.12	Pkinase_Tyr	46	258	259	126.5	8.7e-37	82.2394
Glyma.04G026700.1	yes	1	839	1055	836	1103	PF00069.20	Pkinase	4	216	260	109.7	1.3e-31	81.9231
Glyma.06G026600.1	yes	1	842	1058	839	1106	PF00069.20	Pkinase	4	216	260	112.5	1.7e-32	81.9231
Glyma.09G002400.1	yes	1	107	344	67	344	PF00069.20	Pkinase	48	260	260	76.1	2.2e-21	81.9231
Glyma.12G241900.1	yes	1	107	344	72	344	PF00069.20	Pkinase	48	260	260	80	1.4e-22	81.9231
Glyma.13G294100.1	yes	1	687	911	684	959	PF00069.20	Pkinase	4	216	260	164.2	3e-48	81.9231
Glyma.17G150400.1	yes	1	17	245	6	247	PF00069.20	Pkinase	44	256	260	138.5	2.1e-40	81.9231
Glyma.20G231000.1	yes	1	185	392	181	447	PF07714.12	Pkinase_Tyr	5	216	259	152.5	1.1e-44	81.8533
Glyma.01G179000.1	yes	1	396	629	373	630	PF00069.20	Pkinase	46	257	260	124.6	3.7e-36	81.5385
Glyma.02G069400.1	yes	1	79	305	74	339	PF00069.20	Pkinase	20	231	260	145.3	1.7e-42	81.5385
Glyma.11G063200.1	yes	1	381	614	358	615	PF00069.20	Pkinase	46	257	260	121.7	2.8e-35	81.5385
Glyma.13G174900.1	yes	1	697	926	694	973	PF00069.20	Pkinase	4	215	260	147.4	4.1e-43	81.5385
Glyma.15G059200.1	yes	1	368	593	342	596	PF00069.20	Pkinase	44	255	260	141.4	2.6e-41	81.5385
Glyma.20G139100.1	yes	1	308	539	305	575	PF00069.20	Pkinase	4	215	260	149.7	7.8e-44	81.5385
Glyma.06G243900.1	yes	1	4	224	4	244	PF00069.20	Pkinase	1	211	260	137.2	5.1e-40	81.1538
Glyma.07G184000.1	yes	1	368	580	367	635	PF00069.20	Pkinase	2	212	260	173.8	3.5e-51	81.1538
Glyma.12G160500.1	yes	1	71	285	68	339	PF00069.20	Pkinase	4	214	260	158.3	1.9e-46	81.1538
Glyma.13G255500.1	yes	1	375	587	373	642	PF00069.20	Pkinase	3	213	260	170	4.9e-50	81.1538
Glyma.12G235900.1	yes	1	528	733	525	794	PF07714.12	Pkinase_Tyr	4	213	259	157.4	3.3e-46	81.0811
Glyma.13G201400.1	yes	1	523	728	520	789	PF07714.12	Pkinase_Tyr	4	213	259	157.4	3.2e-46	81.0811
Glyma.01G083200.1	yes	1	499	698	491	721	PF00069.20	Pkinase	11	220	260	78.5	4e-22	80.7692
Glyma.01G101000.1	yes	1	348	560	347	615	PF00069.20	Pkinase	2	211	260	162.7	8.7e-48	80.7692
Glyma.03G068600.1	yes	1	381	593	379	648	PF00069.20	Pkinase	3	212	260	163.4	5.2e-48	80.7692
Glyma.06G042500.1	yes	1	358	564	335	566	PF00069.20	Pkinase	47	256	260	79.4	2.3e-22	80.7692
Glyma.15G106400.1	yes	1	83	298	78	354	PF00069.20	Pkinase	6	215	260	166	8.4e-49	80.7692
Glyma.16G117200.1	yes	1	3	230	1	232	PF00069.20	Pkinase	47	256	260	141	3.7e-41	80.7692
Glyma.07G004600.1	yes	1	126	329	124	341	PF07714.12	Pkinase_Tyr	4	212	259	151.1	2.8e-44	80.695
Glyma.08G357200.1	yes	1	406	612	403	642	PF07714.12	Pkinase_Tyr	5	213	259	83.4	1.3e-23	80.695
Glyma.10G163200.1	yes	1	523	730	519	791	PF07714.12	Pkinase_Tyr	5	213	259	159.3	8.8e-47	80.695
Glyma.10G209500.1	yes	1	118	370	100	376	PF07714.12	Pkinase_Tyr	45	253	259	74.8	5.3e-21	80.695
Glyma.18G273800.1	yes	1	17	233	5	235	PF07714.12	Pkinase_Tyr	49	257	259	120.3	6.8e-35	80.695
Glyma.20G225800.1	yes	1	524	731	520	792	PF07714.12	Pkinase_Tyr	5	213	259	160.9	2.8e-47	80.695
Glyma.03G165800.1	yes	1	935	1150	930	1203	PF00069.20	Pkinase	6	214	260	153.8	4.3e-45	80.3846
Glyma.07G183900.1	yes	1	371	581	368	636	PF00069.20	Pkinase	4	212	260	168.8	1.2e-49	80.3846
Glyma.08G065500.1	yes	1	361	571	359	626	PF00069.20	Pkinase	3	211	260	169.5	7.1e-50	80.3846
Glyma.10G047900.1	yes	1	82	296	77	354	PF00069.20	Pkinase	6	214	260	161.4	2.2e-47	80.3846
Glyma.15G065500.1	yes	1	292	516	290	519	PF00069.20	Pkinase	47	255	260	126	1.3e-36	80.3846
Glyma.18G026900.1	yes	1	183	416	165	419	PF00069.20	Pkinase	47	255	260	111.1	4.8e-32	80.3846
Glyma.18G185500.1	yes	1	335	546	334	603	PF00069.20	Pkinase	2	210	260	160.3	4.7e-47	80.3846
Glyma.01G030200.1	yes	1	323	525	320	593	PF07714.12	Pkinase_Tyr	4	211	259	150.9	3.2e-44	80.3089
Glyma.03G176500.1	yes	1	78	291	73	348	PF00069.20	Pkinase	6	213	260	159.9	6.1e-47	80
Glyma.04G210500.1	yes	1	358	568	355	623	PF00069.20	Pkinase	4	211	260	146.6	6.9e-43	80
Glyma.08G360600.1	yes	1	103	316	99	373	PF00069.20	Pkinase	5	212	260	161.9	1.5e-47	80
Glyma.11G108000.1	yes	1	312	523	309	578	PF00069.20	Pkinase	4	211	260	136.1	1.1e-39	80
Glyma.12G032900.1	yes	1	316	526	314	582	PF00069.20	Pkinase	3	210	260	137.5	4.2e-40	80
Glyma.13G139500.1	yes	1	82	293	81	352	PF00069.20	Pkinase	2	209	260	162.2	1.2e-47	80
Glyma.19G177300.1	yes	1	78	291	73	350	PF00069.20	Pkinase	6	213	260	159.7	6.9e-47	80
Glyma.20G181100.1	yes	1	147	392	119	395	PF00069.20	Pkinase	48	255	260	78.1	5.7e-22	80
Glyma.20G249600.1	yes	1	100	313	96	372	PF00069.20	Pkinase	5	212	260	161	2.9e-47	80
Glyma.04G123200.1	yes	1	144	358	142	429	PF00069.20	Pkinase	3	209	260	116.9	8.1e-34	79.6154
Glyma.04G151200.1	yes	1	2	220	1	222	PF00069.20	Pkinase	50	256	260	101.1	5.5e-29	79.6154
Glyma.04G242900.1	yes	1	298	504	296	559	PF00069.20	Pkinase	3	209	260	76.1	2.2e-21	79.6154
Glyma.06G117900.1	yes	1	401	611	397	668	PF00069.20	Pkinase	5	211	260	146.8	6.2e-43	79.6154
Glyma.06G124700.1	yes	1	332	538	329	595	PF00069.20	Pkinase	5	211	260	109.6	1.4e-31	79.6154
Glyma.06G230800.1	yes	1	108	318	105	376	PF00069.20	Pkinase	4	210	260	156.2	8.4e-46	79.6154
Glyma.10G298400.1	yes	1	96	308	91	367	PF00069.20	Pkinase	6	212	260	160.7	3.4e-47	79.6154
Glyma.13G033800.1	yes	1	100	312	98	346	PF00069.20	Pkinase	4	210	260	158.5	1.6e-46	79.6154
Glyma.13G135800.1	yes	1	82	294	77	350	PF00069.20	Pkinase	6	212	260	161.3	2.3e-47	79.6154
Glyma.13G235000.1	yes	1	688	912	685	966	PF00069.20	Pkinase	4	210	260	150.8	3.5e-44	79.6154
Glyma.14G111900.1	yes	1	150	358	149	419	PF00069.20	Pkinase	2	208	260	170.9	2.7e-50	79.6154
Glyma.18G219300.1	yes	1	350	560	348	619	PF00069.20	Pkinase	3	209	260	165.9	8.9e-49	79.6154
Glyma.01G175000.1	yes	1	296	496	292	564	PF07714.12	Pkinase_Tyr	6	211	259	156	8.8e-46	79.5367
Glyma.06G134700.1	yes	1	678	893	675	977	PF07714.12	Pkinase_Tyr	4	209	259	132.1	1.8e-38	79.5367
Glyma.07G096300.1	yes	3	49	267	38	311	PF07714.12	Pkinase_Tyr	13	218	259	112.3	2e-32	79.5367
Glyma.10G087800.1	yes	1	28	230	16	232	PF07714.12	Pkinase_Tyr	52	257	259	109.7	1.2e-31	79.5367
Glyma.11G067200.1	yes	1	294	494	290	562	PF07714.12	Pkinase_Tyr	6	211	259	156.2	7.7e-46	79.5367
Glyma.04G076800.1	yes	1	473	686	468	731	PF00069.20	Pkinase	6	211	260	137.1	5.4e-40	79.2308
Glyma.08G197800.1	yes	1	108	317	106	342	PF00069.20	Pkinase	4	209	260	159.3	9.3e-47	79.2308
Glyma.13G034500.1	yes	1	395	604	391	666	PF00069.20	Pkinase	6	211	260	153.4	5.7e-45	79.2308
Glyma.13G097300.1	yes	1	68	275	65	332	PF00069.20	Pkinase	4	209	260	147.3	4.3e-43	79.2308
Glyma.17G062300.1	yes	1	68	275	65	332	PF00069.20	Pkinase	4	209	260	145.3	1.7e-42	79.2308
Glyma.02G057700.1	yes	1	268	467	265	537	PF07714.12	Pkinase_Tyr	4	208	259	159.8	6.1e-47	79.1506
Glyma.04G245300.1	yes	1	409	617	405	676	PF00069.20	Pkinase	6	210	260	147.7	3.3e-43	78.8462
Glyma.11G220900.1	yes	1	357	564	355	623	PF00069.20	Pkinase	3	207	260	168.1	2e-49	78.8462
Glyma.13G266000.1	yes	1	686	894	685	953	PF00069.20	Pkinase	2	206	260	167.5	3e-49	78.8462
Glyma.14G155500.1	yes	1	394	602	390	658	PF00069.20	Pkinase	6	210	260	146.3	8.4e-43	78.8462
Glyma.16G130400.1	yes	1	820	1034	809	1084	PF00069.20	Pkinase	12	216	260	117	7.7e-34	78.8462
Glyma.02G037100.1	yes	1	326	534	324	601	PF07714.12	Pkinase_Tyr	3	206	259	161.8	1.5e-47	78.7645
Glyma.13G352800.1	yes	1	594	807	593	861	PF07714.12	Pkinase_Tyr	3	206	259	150.6	3.8e-44	78.7645
Glyma.04G117300.1	yes	1	23	228	17	264	PF00069.20	Pkinase	9	212	260	119.7	1.1e-34	78.4615
Glyma.09G182200.1	yes	1	304	514	301	571	PF00069.20	Pkinase	5	208	260	151.9	1.7e-44	78.4615
Glyma.11G205600.1	yes	1	161	348	159	412	PF00069.20	Pkinase	3	206	260	130.6	5.5e-38	78.4615
Glyma.13G033300.1	yes	1	36	244	34	289	PF00069.20	Pkinase	4	207	260	159.3	9.4e-47	78.4615
Glyma.15G221800.1	yes	1	503	710	502	771	PF00069.20	Pkinase	2	205	260	164.3	2.8e-48	78.4615
Glyma.19G019800.1	yes	1	277	478	276	526	PF00069.20	Pkinase	2	205	260	105.8	1.9e-30	78.4615
Glyma.19G167400.1	yes	1	934	1144	931	1205	PF00069.20	Pkinase	4	207	260	153.3	6.4e-45	78.4615
Glyma.04G230500.1	yes	1	679	896	676	983	PF07714.12	Pkinase_Tyr	4	206	259	141.8	1.9e-41	78.3784
Glyma.10G048800.1	yes	1	602	801	601	872	PF07714.12	Pkinase_Tyr	3	205	259	150.7	3.6e-44	78.3784
Glyma.13G136700.1	yes	1	629	828	628	899	PF07714.12	Pkinase_Tyr	3	205	259	152.6	9.5e-45	78.3784
Glyma.19G178400.1	yes	1	605	804	604	875	PF07714.12	Pkinase_Tyr	3	205	259	152.5	1.1e-44	78.3784
Glyma.05G024000.1	yes	1	867	1072	865	1138	PF00069.20	Pkinase	3	205	260	156	9.3e-46	78.0769
Glyma.06G257100.1	yes	1	445	691	444	742	PF00069.20	Pkinase	2	204	260	136.4	8.8e-40	78.0769
Glyma.08G235600.1	yes	1	51	257	47	317	PF00069.20	Pkinase	5	207	260	160.2	4.8e-47	78.0769
Glyma.11G021800.1	yes	1	4	231	1	231	PF00069.20	Pkinase	58	260	260	180.5	3.1e-53	78.0769
Glyma.13G093700.1	yes	1	295	501	294	559	PF00069.20	Pkinase	2	204	260	143.3	6.9e-42	78.0769
Glyma.13G248300.1	yes	1	503	709	501	771	PF00069.20	Pkinase	3	205	260	153.7	4.9e-45	78.0769
Glyma.18G134100.1	yes	1	67	278	63	290	PF00069.20	Pkinase	5	207	260	152.9	8.2e-45	78.0769
Glyma.02G050300.1	yes	1	847	1055	834	1105	PF00069.20	Pkinase	15	216	260	117.1	6.8e-34	77.6923
Glyma.03G189800.1	yes	1	371	573	368	638	PF00069.20	Pkinase	5	206	260	114	6.1e-33	77.6923
Glyma.07G201600.1	yes	1	696	915	693	973	PF00069.20	Pkinase	4	205	260	146.9	5.8e-43	77.6923
Glyma.09G050300.1	yes	1	715	935	714	987	PF00069.20	Pkinase	2	203	260	143.4	6.6e-42	77.6923
Glyma.15G202700.1	yes	1	716	936	714	1011	PF00069.20	Pkinase	3	204	260	145.6	1.4e-42	77.6923
Glyma.17G066700.1	yes	1	298	503	296	562	PF00069.20	Pkinase	3	204	260	141.7	2.3e-41	77.6923
Glyma.07G093000.1	yes	1	55	253	51	320	PF07714.12	Pkinase_Tyr	5	205	259	157.3	3.6e-46	77.6062
Glyma.10G253300.1	yes	1	347	552	343	612	PF07714.12	Pkinase_Tyr	6	206	259	157.9	2.4e-46	77.6062
Glyma.01G099900.1	yes	1	131	327	130	350	PF00069.20	Pkinase	2	202	260	136.7	7.3e-40	77.3077
Glyma.02G241500.1	yes	1	315	516	313	585	PF00069.20	Pkinase	3	203	260	171.3	2e-50	77.3077
Glyma.03G069300.1	yes	1	251	454	250	518	PF00069.20	Pkinase	2	202	260	161.9	1.4e-47	77.3077
Glyma.03G149000.1	yes	1	305	512	302	528	PF00069.20	Pkinase	4	204	260	155.1	1.8e-45	77.3077
Glyma.04G063100.1	yes	1	131	333	130	399	PF00069.20	Pkinase	2	202	260	164	3.5e-48	77.3077
Glyma.05G032000.1	yes	1	8	203	2	203	PF00069.20	Pkinase	60	260	260	171.7	1.6e-50	77.3077
Glyma.05G170600.1	yes	1	705	931	703	995	PF00069.20	Pkinase	3	203	260	142.8	1e-41	77.3077
Glyma.07G147800.1	yes	1	698	917	695	983	PF00069.20	Pkinase	4	204	260	141.7	2.1e-41	77.3077
Glyma.08G128900.1	yes	1	704	930	702	994	PF00069.20	Pkinase	3	203	260	146.1	9.6e-43	77.3077
Glyma.09G055400.1	yes	1	60	264	57	323	PF00069.20	Pkinase	4	204	260	145.1	2e-42	77.3077
Glyma.09G161100.1	yes	1	693	910	691	966	PF00069.20	Pkinase	3	203	260	163.6	4.5e-48	77.3077
Glyma.10G227000.1	yes	1	363	571	361	634	PF00069.20	Pkinase	3	203	260	146.5	7.6e-43	77.3077
Glyma.11G089100.1	yes	1	360	568	358	629	PF00069.20	Pkinase	3	203	260	173.8	3.5e-51	77.3077
Glyma.13G371200.1	yes	1	672	894	670	955	PF00069.20	Pkinase	3	203	260	146.4	7.8e-43	77.3077
Glyma.14G060400.1	yes	1	698	918	694	969	PF00069.20	Pkinase	5	205	260	127.6	4.5e-37	77.3077
Glyma.14G137200.1	yes	1	473	678	472	732	PF00069.20	Pkinase	2	202	260	136.6	8e-40	77.3077
Glyma.14G211200.1	yes	1	369	570	367	638	PF00069.20	Pkinase	3	203	260	168.9	1.1e-49	77.3077
Glyma.16G210500.1	yes	1	694	911	692	968	PF00069.20	Pkinase	3	203	260	163.6	4.5e-48	77.3077
Glyma.19G152200.1	yes	1	293	500	290	517	PF00069.20	Pkinase	4	204	260	154.2	3.4e-45	77.3077
Glyma.12G074600.1	yes	1	502	696	498	762	PF07714.12	Pkinase_Tyr	6	205	259	162.5	9.4e-48	77.2201
Glyma.18G142100.1	yes	1	115	300	110	332	PF07714.12	Pkinase_Tyr	6	205	259	115.5	2e-33	77.2201
Glyma.19G261000.1	yes	1	375	558	372	624	PF07714.12	Pkinase_Tyr	4	203	259	69.6	2e-19	77.2201
Glyma.01G043100.1	yes	1	53	244	3	244	PF00069.20	Pkinase	61	260	260	154.2	3.3e-45	76.9231
Glyma.01G155600.1	yes	1	363	576	360	633	PF00069.20	Pkinase	4	203	260	171	2.4e-50	76.9231
Glyma.02G150600.1	yes	1	283	489	280	553	PF00069.20	Pkinase	4	203	260	144.2	3.8e-42	76.9231
Glyma.02G302600.1	yes	1	771	988	768	1042	PF00069.20	Pkinase	4	203	260	142.8	1e-41	76.9231
Glyma.03G096600.1	yes	1	678	895	676	921	PF00069.20	Pkinase	3	202	260	149	1.3e-43	76.9231
Glyma.04G223800.1	yes	1	348	550	345	612	PF00069.20	Pkinase	5	204	260	113.7	7.7e-33	76.9231
Glyma.05G005100.1	yes	1	331	535	329	595	PF00069.20	Pkinase	3	202	260	157.9	2.5e-46	76.9231
Glyma.09G216400.1	yes	1	718	937	715	991	PF00069.20	Pkinase	4	203	260	137.9	3.2e-40	76.9231
Glyma.09G217500.1	yes	1	719	937	716	988	PF00069.20	Pkinase	4	203	260	147.8	3e-43	76.9231
Glyma.10G023400.1	yes	1	289	495	286	559	PF00069.20	Pkinase	4	203	260	144.2	3.8e-42	76.9231
Glyma.11G205400.1	yes	1	323	524	321	539	PF00069.20	Pkinase	3	202	260	168.1	2e-49	76.9231
Glyma.15G211200.1	yes	1	51	254	47	317	PF00069.20	Pkinase	5	204	260	159.7	6.9e-47	76.9231
Glyma.17G224200.1	yes	1	340	541	337	604	PF00069.20	Pkinase	4	203	260	158.2	2e-46	76.9231
Glyma.18G026700.1	yes	1	502	717	500	784	PF00069.20	Pkinase	3	202	260	147.7	3.2e-43	76.9231
Glyma.18G043500.1	yes	1	345	545	343	617	PF00069.20	Pkinase	3	202	260	160.9	3.1e-47	76.9231
Glyma.18G046600.1	yes	1	331	533	329	589	PF00069.20	Pkinase	3	202	260	169.7	6.4e-50	76.9231
Glyma.19G005700.1	yes	1	330	534	328	554	PF00069.20	Pkinase	3	202	260	157.6	3e-46	76.9231
Glyma.19G062300.1	yes	1	338	542	336	602	PF00069.20	Pkinase	3	202	260	155.2	1.7e-45	76.9231
Glyma.20G118300.1	yes	1	315	523	312	586	PF00069.20	Pkinase	5	204	260	153.8	4.4e-45	76.9231
Glyma.15G130900.1	yes	1	784	983	782	1059	PF07714.12	Pkinase_Tyr	5	203	259	100.4	8.1e-29	76.834
Glyma.01G197600.1	yes	1	687	895	683	970	PF00069.20	Pkinase	5	203	260	150.2	5.6e-44	76.5385
Glyma.06G110700.1	yes	1	519	718	517	800	PF00069.20	Pkinase	4	202	260	164.4	2.6e-48	76.5385
Glyma.06G155500.1	yes	1	360	561	356	622	PF00069.20	Pkinase	5	203	260	144.8	2.5e-42	76.5385
Glyma.07G155800.1	yes	1	692	907	689	949	PF00069.20	Pkinase	4	202	260	142.2	1.5e-41	76.5385
Glyma.07G201700.1	yes	1	68	267	65	324	PF00069.20	Pkinase	4	202	260	91.7	4e-26	76.5385
Glyma.09G115300.1	yes	1	353	555	350	618	PF00069.20	Pkinase	5	203	260	116.4	1.1e-33	76.5385
Glyma.10G253200.1	yes	1	365	567	362	631	PF00069.20	Pkinase	4	202	260	166.7	5e-49	76.5385
Glyma.11G114100.1	yes	1	692	894	690	964	PF00069.20	Pkinase	3	201	260	143.4	6.8e-42	76.5385
Glyma.11G230600.1	yes	1	497	710	496	780	PF00069.20	Pkinase	2	200	260	148.4	1.9e-43	76.5385
Glyma.13G032100.1	yes	1	291	496	288	559	PF00069.20	Pkinase	4	202	260	144.6	2.9e-42	76.5385
Glyma.14G011500.1	yes	1	771	975	768	1042	PF00069.20	Pkinase	4	202	260	140.2	6.3e-41	76.5385
Glyma.16G119800.1	yes	1	337	544	333	600	PF00069.20	Pkinase	5	203	260	167.9	2.3e-49	76.5385
Glyma.17G196300.1	yes	1	486	689	485	742	PF00069.20	Pkinase	2	200	260	140.3	6e-41	76.5385
Glyma.19G030400.1	yes	1	854	1054	852	1120	PF00069.20	Pkinase	3	201	260	148.4	2e-43	76.5385
Glyma.15G120600.1	yes	1	75	260	70	260	PF07714.12	Pkinase_Tyr	62	259	259	85.2	3.7e-24	76.4479
Glyma.01G118400.1	yes	1	294	499	290	564	PF00069.20	Pkinase	5	202	260	161.2	2.4e-47	76.1538
Glyma.01G118900.1	yes	1	661	866	657	930	PF00069.20	Pkinase	5	202	260	160	5.6e-47	76.1538
Glyma.02G043000.1	yes	1	255	450	250	506	PF00069.20	Pkinase	6	203	260	121.1	4.1e-35	76.1538
Glyma.03G166300.1	yes	1	934	1138	930	1203	PF00069.20	Pkinase	5	202	260	157.9	2.4e-46	76.1538
Glyma.03G241600.1	yes	1	30	230	27	288	PF00069.20	Pkinase	5	202	260	147.7	3.3e-43	76.1538
Glyma.08G284100.1	yes	1	338	538	336	602	PF00069.20	Pkinase	3	200	260	167	4.1e-49	76.1538
Glyma.09G252000.1	yes	1	44	261	37	302	PF00069.20	Pkinase	23	220	260	22	7.1e-05	76.1538
Glyma.10G271900.1	yes	1	369	567	366	638	PF00069.20	Pkinase	5	202	260	119.1	1.8e-34	76.1538
Glyma.11G044100.1	yes	1	553	751	549	783	PF00069.20	Pkinase	5	202	260	144.2	3.7e-42	76.1538
Glyma.11G206700.1	yes	1	331	531	329	599	PF00069.20	Pkinase	3	200	260	158.6	1.5e-46	76.1538
Glyma.13G031800.1	yes	1	302	483	298	500	PF00069.20	Pkinase	5	202	260	118.3	2.9e-34	76.1538
Glyma.13G056200.1	yes	1	863	1062	861	1131	PF00069.20	Pkinase	3	200	260	148.1	2.5e-43	76.1538
Glyma.13G268100.1	yes	1	718	935	714	1010	PF00069.20	Pkinase	6	203	260	141.3	2.8e-41	76.1538
Glyma.14G060300.1	yes	1	713	929	709	975	PF00069.20	Pkinase	5	202	260	138.1	2.8e-40	76.1538
Glyma.18G199200.1	yes	1	691	907	687	994	PF00069.20	Pkinase	5	202	260	139.9	7.9e-41	76.1538
Glyma.18G240600.1	yes	1	44	261	37	302	PF00069.20	Pkinase	23	220	260	25.2	7.9e-06	76.1538
Glyma.19G152300.1	yes	1	280	484	276	549	PF00069.20	Pkinase	5	202	260	152.2	1.4e-44	76.1538
Glyma.09G024900.1	yes	1	784	982	782	1059	PF07714.12	Pkinase_Tyr	5	201	259	102	2.6e-29	76.0618
Glyma.19G087800.1	yes	1	510	702	508	773	PF07714.12	Pkinase_Tyr	3	199	259	68.1	5.7e-19	76.0618
Glyma.07G069000.1	yes	1	486	682	484	763	PF00069.20	Pkinase	4	200	260	152.5	1.1e-44	75.7692
Glyma.08G187400.1	yes	1	318	534	315	589	PF00069.20	Pkinase	4	200	260	145.7	1.3e-42	75.7692
Glyma.08G246100.1	yes	1	860	1058	857	1122	PF00069.20	Pkinase	4	200	260	154.5	2.7e-45	75.7692
Glyma.12G132600.1	yes	1	4	207	1	225	PF00069.20	Pkinase	25	221	260	141.4	2.8e-41	75.7692
Glyma.13G248400.1	yes	1	507	707	505	750	PF00069.20	Pkinase	3	199	260	150.4	4.7e-44	75.7692
Glyma.15G045600.1	yes	1	311	523	308	572	PF00069.20	Pkinase	4	200	260	141.1	3.4e-41	75.7692
Glyma.16G047300.1	yes	1	770	968	766	1036	PF00069.20	Pkinase	5	201	260	147.3	4.1e-43	75.7692
Glyma.18G137600.1	yes	1	324	519	319	582	PF00069.20	Pkinase	6	202	260	145.5	1.5e-42	75.7692
Glyma.18G267000.1	yes	1	860	1058	857	1125	PF00069.20	Pkinase	4	200	260	154.2	3.5e-45	75.7692
Glyma.08G123800.1	yes	1	787	984	785	1007	PF07714.12	Pkinase_Tyr	5	200	259	97.9	4.8e-28	75.6757
Glyma.15G042900.1	yes	1	498	690	494	727	PF07714.12	Pkinase_Tyr	6	201	259	160.8	3.1e-47	75.6757
Glyma.U033500.1	yes	1	476	668	472	737	PF07714.12	Pkinase_Tyr	6	201	259	160.6	3.6e-47	75.6757
Glyma.03G165700.1	yes	1	522	724	518	773	PF00069.20	Pkinase	5	200	260	128.8	1.9e-37	75.3846
Glyma.04G077100.1	yes	1	369	562	366	607	PF00069.20	Pkinase	5	200	260	102.7	1.8e-29	75.3846
Glyma.04G150300.1	yes	1	27	229	22	250	PF00069.20	Pkinase	7	202	260	144.6	2.8e-42	75.3846
Glyma.14G026300.1	yes	1	683	882	681	950	PF00069.20	Pkinase	3	198	260	168.6	1.4e-49	75.3846
Glyma.17G196200.1	yes	1	346	540	343	609	PF00069.20	Pkinase	6	201	260	106	1.7e-30	75.3846
Glyma.18G141700.1	yes	1	337	535	335	568	PF00069.20	Pkinase	3	198	260	158.4	1.8e-46	75.3846
Glyma.04G121100.1	yes	1	459	658	454	712	PF00069.20	Pkinase	6	200	260	140.7	4.3e-41	75
Glyma.06G261000.1	yes	1	509	707	508	777	PF00069.20	Pkinase	2	196	260	162.3	1.1e-47	75
Glyma.06G317700.1	yes	1	448	647	443	699	PF00069.20	Pkinase	6	200	260	144.3	3.4e-42	75
Glyma.08G083000.1	yes	1	91	300	88	302	PF00069.20	Pkinase	4	198	260	137	5.7e-40	75
Glyma.08G127400.1	yes	1	339	551	335	569	PF00069.20	Pkinase	5	199	260	145.6	1.4e-42	75
Glyma.11G054400.1	yes	1	12	210	10	221	PF00069.20	Pkinase	3	197	260	136.8	7e-40	75
Glyma.12G144100.1	yes	1	502	700	501	725	PF00069.20	Pkinase	2	196	260	155.7	1.2e-45	75
Glyma.13G160900.1	yes	1	453	622	452	640	PF00069.20	Pkinase	2	196	260	102.1	2.7e-29	75
Glyma.13G224300.1	yes	1	2	205	1	248	PF00069.20	Pkinase	53	247	260	137.2	5.3e-40	75
Glyma.14G137700.1	yes	1	344	536	341	607	PF00069.20	Pkinase	6	200	260	97.6	6.3e-28	75
Glyma.16G034900.1	yes	1	483	677	481	760	PF00069.20	Pkinase	4	198	260	151.1	2.9e-44	75
Glyma.18G037600.1	yes	2	333	531	331	544	PF00069.20	Pkinase	3	197	260	159.2	1e-46	75
Glyma.20G137900.1	yes	1	356	561	354	622	PF00069.20	Pkinase	3	197	260	153.4	5.8e-45	75
Glyma.04G194400.1	yes	1	402	590	397	611	PF07714.12	Pkinase_Tyr	7	200	259	72.8	2.1e-20	74.9035
Glyma.02G037200.1	yes	1	327	522	324	561	PF00069.20	Pkinase	4	197	260	161.8	1.7e-47	74.6154
Glyma.05G168800.1	yes	1	277	473	272	486	PF00069.20	Pkinase	6	199	260	118.7	2.2e-34	74.6154
Glyma.10G253100.1	yes	1	348	545	345	611	PF00069.20	Pkinase	4	197	260	161.7	1.7e-47	74.6154
Glyma.13G195200.1	yes	1	4	223	2	226	PF00069.20	Pkinase	62	255	260	104	6.9e-30	74.6154
Glyma.03G096100.1	yes	1	252	457	226	459	PF07714.12	Pkinase_Tyr	62	254	259	55.6	3.9e-15	74.5174
Glyma.05G099900.1	yes	1	494	717	486	720	PF07714.12	Pkinase_Tyr	64	256	259	79.5	2e-22	74.5174
Glyma.02G297100.1	yes	1	321	511	316	592	PF00069.20	Pkinase	10	202	260	81.5	5e-23	74.2308
Glyma.04G220400.1	yes	1	763	962	761	981	PF00069.20	Pkinase	5	197	260	85.2	3.8e-24	74.2308
Glyma.06G145500.1	yes	1	763	962	761	981	PF00069.20	Pkinase	5	197	260	82.2	3e-23	74.2308
[truncated: 168 more rows]

## Sheet: Table S2
Supplemental Table 2: List of 186 atypical soybean kinases.
Gene ID	Typical kinase	Mach #	Alignment start	Alignment end	Envelope start	Envelope end	HMM accession #	HMM name	HMM start	HMM end	HMM length	Bit score	E-value	% Cover
Glyma.01G013400.1	no	1	22	101	19	107	PF07714.12	Pkinase_Tyr	4	89	259	45.6	4.3e-12	33.2046
Glyma.01G028000.1	no	2	268	357	259	368	PF07714.12	Pkinase_Tyr	14	106	259	34.3	1.2e-08	35.9073
Glyma.01G033600.1	no	1	2	91	1	97	PF00069.20	Pkinase	61	148	260	79.6	1.9e-22	33.8462
Glyma.01G053400.1	no	1	2	40	1	40	PF07714.12	Pkinase_Tyr	221	259	259	24.1	1.6e-05	15.0579
Glyma.01G071900.1	no	1	4	65	1	70	PF00069.20	Pkinase	71	126	260	32.8	3.8e-08	21.5385
Glyma.01G143400.1	no	1	22	110	11	122	PF00069.20	Pkinase	68	159	260	76.6	1.6e-21	35.3846
Glyma.01G152200.1	no	1	10	126	3	147	PF00069.20	Pkinase	94	202	260	93.4	1.2e-26	41.9231
Glyma.01G159300.1	no	1	25	138	22	174	PF00069.20	Pkinase	128	231	260	56.9	1.6e-15	40
Glyma.01G179100.1	no	2	259	381	228	385	PF07714.12	Pkinase_Tyr	43	154	259	86.5	1.5e-24	43.2432
Glyma.01G206300.1	no	1	325	403	324	411	PF07714.12	Pkinase_Tyr	3	84	259	40.4	1.7e-10	31.6602
Glyma.02G100500.1	no	1	279	393	240	467	PF00069.20	Pkinase	93	202	260	71.8	4.6e-20	42.3077
Glyma.02G156400.1	no	1	97	180	93	193	PF07714.12	Pkinase_Tyr	5	94	259	63.1	1.9e-17	34.749
Glyma.02G189800.1	no	1	261	342	258	357	PF00069.20	Pkinase	118	198	260	69.7	2.1e-19	31.1538
Glyma.02G191000.1	no	1	61	118	14	126	PF00069.20	Pkinase	75	130	260	21.2	0.00013	21.5385
Glyma.02G215300.1	no	1	679	728	678	729	PF00069.20	Pkinase	2	53	260	26.4	3.3e-06	20
Glyma.02G256200.1	no	1	136	202	118	207	PF07714.12	Pkinase_Tyr	63	122	259	23.3	2.7e-05	23.166
Glyma.03G020300.1	no	1	96	130	88	137	PF00069.20	Pkinase	134	171	260	26.2	3.9e-06	14.6154
Glyma.03G026800.1	no	2	527	639	523	643	PF00069.20	Pkinase	148	256	260	41.2	1e-10	41.9231
Glyma.03G036900.1	no	1	46	173	43	174	PF00069.20	Pkinase	58	184	260	147.1	5.1e-43	48.8462
Glyma.03G038900.1	no	1	12	53	12	105	PF00069.20	Pkinase	1	42	260	27.7	1.3e-06	16.1538
Glyma.03G046900.1	no	1	18	136	15	171	PF07714.12	Pkinase_Tyr	4	121	259	49.9	2.1e-13	45.5598
Glyma.03G090300.1	no	1	481	544	480	545	PF07714.12	Pkinase_Tyr	3	69	259	30.2	2.1e-07	25.8687
Glyma.03G090400.1	no	1	13	148	4	156	PF00069.20	Pkinase	72	200	260	99	2.4e-28	49.6154
Glyma.03G090600.1	no	1	518	581	517	582	PF07714.12	Pkinase_Tyr	3	69	259	30.7	1.5e-07	25.8687
Glyma.03G095800.1	no	1	6	130	1	134	PF07714.12	Pkinase_Tyr	57	175	259	64.3	8.6e-18	45.9459
Glyma.03G105600.1	no	1	117	217	87	232	PF00069.20	Pkinase	74	169	260	37	1.9e-09	36.9231
Glyma.03G122700.1	no	2	86	167	85	173	PF00069.20	Pkinase	124	203	260	81.2	6.4e-23	30.7692
Glyma.03G138400.1	no	1	514	640	505	655	PF07714.12	Pkinase_Tyr	28	153	259	68.4	4.7e-19	48.6486
Glyma.03G166100.1	no	1	6	93	4	97	PF07714.12	Pkinase_Tyr	175	254	259	22.2	5.8e-05	30.888
Glyma.03G166200.1	no	1	386	482	377	485	PF07714.12	Pkinase_Tyr	174	255	259	21.8	8e-05	31.6602
Glyma.04G080100.1	no	2	368	466	365	528	PF00069.20	Pkinase	113	207	260	84.6	5.6e-24	36.5385
Glyma.04G117000.1	no	1	55	150	52	152	PF00069.20	Pkinase	77	165	260	47.3	1.3e-12	34.2308
Glyma.04G117200.1	no	1	171	253	170	257	PF07714.12	Pkinase_Tyr	3	92	259	61.4	6.4e-17	34.749
Glyma.04G125900.1	no	1	43	157	38	159	PF07714.12	Pkinase_Tyr	6	125	259	84.5	5.9e-24	46.332
Glyma.04G130000.1	no	1	34	63	27	78	PF00069.20	Pkinase	122	149	260	22.8	4.1e-05	10.7692
Glyma.04G136100.1	no	1	36	81	18	82	PF00069.20	Pkinase	173	218	260	34.3	1.2e-08	17.6923
Glyma.04G137400.1	no	1	81	175	78	181	PF07714.12	Pkinase_Tyr	4	102	259	50.3	1.6e-13	38.2239
Glyma.04G244000.1	no	1	430	541	425	543	PF07714.12	Pkinase_Tyr	6	122	259	73.5	1.3e-20	45.1737
Glyma.05G046200.1	no	2	79	194	76	194	PF00069.20	Pkinase	166	260	260	63.2	1.9e-17	36.5385
Glyma.05G064900.1	no	1	87	121	50	123	PF00069.20	Pkinase	91	125	260	30.8	1.5e-07	13.4615
Glyma.05G088500.1	no	1	30	115	20	130	PF00069.20	Pkinase	96	164	260	45.5	4.9e-12	26.5385
Glyma.05G090300.1	no	2	16	138	13	141	PF00069.20	Pkinase	5	117	260	53	2.5e-14	43.4615
Glyma.05G098500.1	no	1	101	221	36	234	PF00069.20	Pkinase	67	193	260	87.4	7.8e-25	48.8462
Glyma.05G114100.1	no	1	85	145	71	147	PF00069.20	Pkinase	105	161	260	55.1	5.9e-15	21.9231
Glyma.05G116100.1	no	1	146	253	145	256	PF07714.12	Pkinase_Tyr	3	115	259	58.9	3.9e-16	43.6293
Glyma.06G020200.1	no	1	2	85	1	85	PF07714.12	Pkinase_Tyr	176	259	259	68.7	4e-19	32.4324
Glyma.06G088700.1	no	1	11	85	9	90	PF00069.20	Pkinase	18	91	260	50.7	1.3e-13	28.4615
Glyma.06G116800.1	no	1	319	443	306	451	PF00069.20	Pkinase	149	253	260	24.6	1.2e-05	40.3846
Glyma.06G150700.1	no	2	178	301	177	305	PF00069.20	Pkinase	127	250	260	83.6	1.1e-23	47.6923
Glyma.06G242100.1	no	1	164	257	149	257	PF00069.20	Pkinase	159	260	260	31.7	7.9e-08	39.2308
Glyma.06G244100.1	no	1	301	406	298	439	PF00069.20	Pkinase	120	224	260	65.8	3e-18	40.3846
Glyma.06G247800.1	no	1	16	116	11	125	PF00069.20	Pkinase	177	251	260	36.6	2.6e-09	28.8462
Glyma.06G256500.1	no	1	102	200	86	202	PF07714.12	Pkinase_Tyr	166	257	259	33.1	2.8e-08	35.5212
Glyma.06G257700.1	no	2	540	613	537	682	PF00069.20	Pkinase	124	196	260	64.1	1.1e-17	28.0769
Glyma.06G261300.1	no	1	170	238	142	244	PF00069.20	Pkinase	91	156	260	41.2	1e-10	25.3846
Glyma.06G262500.1	no	1	1	102	1	102	PF07714.12	Pkinase_Tyr	172	259	259	32.5	4.3e-08	33.9768
Glyma.06G262600.1	no	1	420	503	418	505	PF07714.12	Pkinase_Tyr	3	92	259	56.1	2.8e-15	34.749
Glyma.07G014000.1	no	2	165	238	162	287	PF00069.20	Pkinase	123	207	260	40.5	1.6e-10	32.6923
Glyma.07G029700.1	no	1	156	292	154	317	PF00069.20	Pkinase	110	236	260	67.4	1e-18	48.8462
Glyma.07G047200.1	no	2	770	862	767	874	PF07714.12	Pkinase_Tyr	4	102	259	39.5	3.2e-10	38.2239
Glyma.07G058200.1	no	1	434	521	417	523	PF00069.20	Pkinase	162	258	260	32	6.5e-08	37.3077
Glyma.07G094700.1	no	1	209	288	208	297	PF07714.12	Pkinase_Tyr	3	89	259	42.5	3.7e-11	33.5907
Glyma.07G105500.1	no	2	129	157	126	158	PF00069.20	Pkinase	107	135	260	35.3	6.5e-09	11.1538
Glyma.07G162500.1	no	1	5	89	2	101	PF00069.20	Pkinase	41	124	260	59.7	2.4e-16	32.3077
Glyma.07G186500.1	no	1	29	138	6	154	PF07714.12	Pkinase_Tyr	30	153	259	39.3	3.6e-10	47.8764
Glyma.07G188500.1	no	2	22	96	14	102	PF00069.20	Pkinase	73	142	260	37.4	1.4e-09	26.9231
Glyma.07G188600.1	no	1	1	33	1	103	PF07714.12	Pkinase_Tyr	172	204	259	30.4	1.9e-07	12.7413
Glyma.07G220700.1	no	1	49	117	14	126	PF00069.20	Pkinase	90	156	260	57.5	1.1e-15	25.7692
Glyma.08G019700.1	no	2	55	179	54	181	PF00069.20	Pkinase	2	124	260	96.5	1.4e-27	47.3077
Glyma.08G079400.1	no	1	245	320	240	385	PF07714.12	Pkinase_Tyr	7	87	259	26	4.2e-06	31.2741
Glyma.08G127000.1	no	2	106	212	101	212	PF00069.20	Pkinase	153	260	260	82.2	3e-23	41.5385
Glyma.08G167300.1	no	1	4	69	1	131	PF07714.12	Pkinase_Tyr	143	209	259	48.5	5.8e-13	25.8687
Glyma.08G220700.1	no	1	26	86	3	86	PF00069.20	Pkinase	219	260	260	22.4	5.3e-05	16.1538
Glyma.08G284200.1	no	2	328	399	314	461	PF00069.20	Pkinase	136	207	260	57.2	1.3e-15	27.6923
Glyma.08G287900.1	no	1	148	239	145	295	PF00069.20	Pkinase	93	202	260	25.8	5.1e-06	42.3077
Glyma.08G334300.1	no	2	82	139	76	173	PF00069.20	Pkinase	150	207	260	47.8	9.9e-13	22.3077
Glyma.08G352400.1	no	1	348	471	347	472	PF07714.12	Pkinase_Tyr	2	127	259	74	9.1e-21	48.6486
Glyma.08G357500.1	no	1	181	233	179	233	PF07714.12	Pkinase_Tyr	3	69	259	23.7	2.1e-05	25.8687
Glyma.09G066600.1	no	1	2	123	1	142	PF00069.20	Pkinase	81	200	260	125.8	1.6e-36	46.1538
Glyma.09G121300.1	no	1	3	56	1	64	PF07714.12	Pkinase_Tyr	106	157	259	21.8	7.8e-05	20.0772
Glyma.09G149700.1	no	1	862	953	854	963	PF00069.20	Pkinase	96	189	260	28.9	5.6e-07	36.1538
Glyma.09G181800.1	no	1	18	98	7	120	PF00069.20	Pkinase	75	147	260	57	1.5e-15	28.0769
Glyma.09G183200.1	no	1	4	54	2	54	PF07714.12	Pkinase_Tyr	28	79	259	32	6e-08	20.0772
Glyma.09G198600.1	no	1	8	92	1	93	PF07714.12	Pkinase_Tyr	177	258	259	42	5.4e-11	31.6602
Glyma.10G050900.1	no	1	43	128	37	130	PF00069.20	Pkinase	49	134	260	91.4	4.8e-26	33.0769
Glyma.10G071900.1	no	1	132	225	118	227	PF00069.20	Pkinase	50	134	260	57.4	1.1e-15	32.6923
Glyma.10G088300.1	no	1	22	55	17	66	PF00069.20	Pkinase	120	154	260	39.6	3.1e-10	13.4615
Glyma.10G096800.1	no	1	129	261	129	262	PF00069.20	Pkinase	1	127	260	102.3	2.3e-29	48.8462
Glyma.10G100600.1	no	1	486	613	476	628	PF07714.12	Pkinase_Tyr	27	153	259	64.6	6.8e-18	49.0347
Glyma.10G108000.1	no	1	1	73	1	80	PF00069.20	Pkinase	77	147	260	72.5	2.8e-20	27.3077
Glyma.10G113400.1	no	1	57	136	26	177	PF00069.20	Pkinase	152	225	260	41.8	6.7e-11	28.4615
Glyma.10G228500.1	no	1	215	337	202	347	PF00069.20	Pkinase	149	251	260	25.7	5.6e-06	39.6154
Glyma.10G243400.1	no	1	208	288	200	291	PF00069.20	Pkinase	54	133	260	34.8	9.3e-09	30.7692
Glyma.10G245600.1	no	1	20	115	9	117	PF00069.20	Pkinase	70	163	260	78.1	5.7e-22	36.1538
Glyma.10G254200.1	no	1	1	99	1	102	PF07714.12	Pkinase_Tyr	172	256	259	32.8	3.5e-08	32.8185
Glyma.11G039600.1	no	1	7	105	2	108	PF00069.20	Pkinase	153	252	260	66.2	2.3e-18	38.4615
Glyma.11G060700.1	no	1	2	132	1	139	PF00069.20	Pkinase	47	171	260	94.1	7.4e-27	48.0769
Glyma.11G063100.1	no	2	343	463	330	468	PF07714.12	Pkinase_Tyr	44	153	259	86.1	2e-24	42.471
Glyma.11G134000.1	no	2	159	282	157	282	PF07714.12	Pkinase_Tyr	134	259	259	35.1	7.1e-09	48.6486
Glyma.11G136900.1	no	1	7	63	3	72	PF00069.20	Pkinase	78	134	260	49.6	2.8e-13	21.9231
Glyma.11G156900.1	no	1	187	276	186	307	PF07714.12	Pkinase_Tyr	2	99	259	56.2	2.5e-15	37.8378
Glyma.11G158700.1	no	1	3	54	1	70	PF00069.20	Pkinase	157	208	260	54	1.2e-14	20
Glyma.11G162800.1	no	1	62	98	52	118	PF00069.20	Pkinase	113	148	260	22	7.2e-05	13.8462
Glyma.11G176700.1	no	1	84	116	82	121	PF00069.20	Pkinase	102	134	260	31.6	8.8e-08	12.6923
Glyma.11G180700.1	no	1	53	118	11	127	PF00069.20	Pkinase	91	152	260	52.9	2.7e-14	23.8462
Glyma.12G063300.1	no	1	14	79	8	109	PF07714.12	Pkinase_Tyr	51	115	259	24.6	1.1e-05	25.0965
Glyma.12G077500.1	no	1	390	510	374	517	PF07714.12	Pkinase_Tyr	28	148	259	50.3	1.5e-13	46.7181
Glyma.12G083800.1	no	2	327	490	321	490	PF00069.20	Pkinase	134	260	260	72.9	2.2e-20	48.8462
Glyma.12G143300.1	no	1	176	293	161	319	PF00069.20	Pkinase	52	162	260	60.7	1.1e-16	42.6923
Glyma.12G144200.1	no	2	368	433	366	438	PF07714.12	Pkinase_Tyr	3	68	259	23.3	2.7e-05	25.4826
Glyma.12G144300.1	no	1	3	58	1	61	PF07714.12	Pkinase_Tyr	35	91	259	28.6	6.4e-07	22.0077
Glyma.12G155600.1	no	1	125	229	117	230	PF00069.20	Pkinase	150	259	260	79.1	2.8e-22	42.3077
Glyma.12G155700.1	no	1	164	256	141	256	PF00069.20	Pkinase	159	260	260	26.2	3.8e-06	39.2308
Glyma.12G157300.1	no	1	7	59	3	62	PF00069.20	Pkinase	149	201	260	53.7	1.6e-14	20.3846
Glyma.12G161900.1	no	1	4	118	1	120	PF00069.20	Pkinase	67	169	260	69.1	3.1e-19	39.6154
Glyma.12G190200.1	no	1	77	191	63	253	PF07714.12	Pkinase_Tyr	44	153	259	49	4.1e-13	42.471
Glyma.12G198200.1	no	1	3	137	1	194	PF00069.20	Pkinase	82	207	260	104.3	5.7e-30	48.4615
Glyma.12G217600.1	no	1	4	65	1	94	PF07714.12	Pkinase_Tyr	143	205	259	40	2.2e-10	24.3243
Glyma.12G224600.1	no	1	275	364	270	364	PF00069.20	Pkinase	162	260	260	27.4	1.7e-06	38.0769
Glyma.13G106500.1	no	2	251	350	247	357	PF00069.20	Pkinase	105	196	260	76.4	1.8e-21	35.3846
Glyma.13G149200.1	no	2	288	451	282	451	PF00069.20	Pkinase	134	260	260	69.4	2.6e-19	48.8462
Glyma.13G251900.1	no	1	291	413	289	417	PF07714.12	Pkinase_Tyr	3	128	259	52.4	3.7e-14	48.6486
Glyma.13G276700.1	no	1	274	363	269	364	PF00069.20	Pkinase	162	259	260	20.8	0.00017	37.6923
Glyma.13G283800.1	no	2	31	146	30	148	PF07714.12	Pkinase_Tyr	2	122	259	68.9	3.4e-19	46.7181
Glyma.13G358100.1	no	1	36	101	20	105	PF07714.12	Pkinase_Tyr	26	92	259	48	8e-13	25.8687
Glyma.14G008800.1	no	1	5	86	1	87	PF00069.20	Pkinase	43	126	260	74.7	5.9e-21	32.3077
Glyma.14G016500.1	no	1	264	383	258	398	PF07714.12	Pkinase_Tyr	45	151	259	42	5.4e-11	41.3127
Glyma.14G026500.1	no	1	276	358	273	430	PF07714.12	Pkinase_Tyr	4	92	259	53.9	1.3e-14	34.3629
Glyma.14G046300.1	no	1	2	138	1	140	PF07714.12	Pkinase_Tyr	141	257	259	42.5	3.9e-11	45.1737
Glyma.14G128600.1	no	1	1	72	1	84	PF00069.20	Pkinase	55	126	260	60.8	1.1e-16	27.6923
Glyma.14G153400.1	no	1	13	96	2	107	PF00069.20	Pkinase	92	169	260	57.7	9.6e-16	30
Glyma.15G059300.1	no	2	97	181	93	189	PF07714.12	Pkinase_Tyr	5	95	259	52.4	3.7e-14	35.1351
Glyma.15G065300.1	no	1	1	103	1	103	PF07714.12	Pkinase_Tyr	172	259	259	33.7	1.8e-08	33.9768
Glyma.15G084000.1	no	1	19	122	10	122	PF00069.20	Pkinase	150	260	260	85.9	2.4e-24	42.6923
Glyma.15G100100.1	no	2	214	282	198	304	PF00069.20	Pkinase	138	207	260	39.6	3.2e-10	26.9231
Glyma.15G133400.1	no	1	409	521	408	524	PF00069.20	Pkinase	2	124	260	42.7	3.5e-11	47.3077
Glyma.15G161400.1	no	1	6	98	2	98	PF07714.12	Pkinase_Tyr	182	259	259	25.2	7e-06	30.1158
Glyma.15G162200.1	no	1	31	151	27	152	PF07714.12	Pkinase_Tyr	6	129	259	91.4	4.6e-26	47.8764
Glyma.15G169400.1	no	1	2	101	1	172	PF00069.20	Pkinase	91	196	260	77.2	1e-21	40.7692
Glyma.15G197300.1	no	1	3	61	1	61	PF00069.20	Pkinase	195	260	260	20.8	0.00017	25.3846
Glyma.15G210200.1	no	1	37	116	17	129	PF07714.12	Pkinase_Tyr	66	141	259	28.7	6.3e-07	29.3436
Glyma.15G214300.1	no	1	4	135	1	135	PF07714.12	Pkinase_Tyr	143	259	259	59	3.5e-16	45.1737
Glyma.15G214400.1	no	1	394	519	391	522	PF07714.12	Pkinase_Tyr	4	131	259	86.4	1.5e-24	49.4208
Glyma.15G232900.1	no	1	6	110	2	114	PF00069.20	Pkinase	163	255	260	42.4	4.5e-11	35.7692
Glyma.16G027200.1	no	1	422	510	405	511	PF00069.20	Pkinase	162	259	260	34.6	1e-08	37.6923
Glyma.16G065100.1	no	1	3	97	1	97	PF07714.12	Pkinase_Tyr	182	259	259	36	3.7e-09	30.1158
Glyma.16G065200.1	no	1	900	990	897	1008	PF00069.20	Pkinase	4	94	260	45.2	6.1e-12	35
Glyma.16G079000.1	no	1	685	759	682	759	PF00069.20	Pkinase	4	78	260	41.9	6.2e-11	28.8462
Glyma.16G109800.1	no	1	4	69	1	80	PF00069.20	Pkinase	48	117	260	31.7	7.8e-08	26.9231
Glyma.16G158600.1	no	1	48	114	41	114	PF00069.20	Pkinase	194	260	260	23.8	2e-05	25.7692
Glyma.16G201500.1	no	2	88	176	87	178	PF07714.12	Pkinase_Tyr	3	94	259	38.5	6.2e-10	35.5212
Glyma.16G202400.1	no	1	598	670	595	671	PF07714.12	Pkinase_Tyr	4	82	259	44.3	1e-11	30.5019
Glyma.17G023800.1	no	1	5	77	1	82	PF00069.20	Pkinase	135	211	260	26.9	2.4e-06	29.6154
Glyma.17G044400.1	no	1	93	173	31	189	PF00069.20	Pkinase	70	147	260	37.6	1.2e-09	30
Glyma.17G054800.1	no	2	41	96	34	103	PF07714.12	Pkinase_Tyr	8	69	259	36.2	3.1e-09	23.9382
Glyma.17G084200.1	no	1	31	110	21	116	PF00069.20	Pkinase	66	146	260	74.9	5.1e-21	31.1538
Glyma.17G090400.1	no	1	10	85	6	105	PF00069.20	Pkinase	76	148	260	55.6	4.1e-15	28.0769
Glyma.17G150500.1	no	1	46	110	39	127	PF07714.12	Pkinase_Tyr	27	92	259	31.4	9.2e-08	25.4826
Glyma.17G181900.1	no	1	49	80	47	94	PF00069.20	Pkinase	120	148	260	24.6	1.1e-05	11.1538
Glyma.17G198600.1	no	2	22	88	18	90	PF07714.12	Pkinase_Tyr	6	90	259	23	3.3e-05	32.8185
Glyma.18G171500.1	no	1	483	621	478	623	PF00069.20	Pkinase	137	256	260	62.8	2.7e-17	46.1538
Glyma.18G190400.1	no	1	5	65	2	72	PF00069.20	Pkinase	150	211	260	38.8	5.6e-10	23.8462
Glyma.18G198200.1	no	1	242	359	210	360	PF00069.20	Pkinase	44	167	260	58.1	6.9e-16	47.6923
Glyma.18G250600.1	no	1	6	122	5	127	PF00069.20	Pkinase	127	254	260	51.6	6.6e-14	49.2308
Glyma.18G258200.1	no	1	117	208	115	224	PF00069.20	Pkinase	3	91	260	46.9	1.9e-12	34.2308
Glyma.18G258300.1	no	1	3	89	1	90	PF07714.12	Pkinase_Tyr	182	258	259	21.9	7.3e-05	29.7297
Glyma.18G301000.1	no	1	3	76	1	88	PF00069.20	Pkinase	103	171	260	62.1	4.2e-17	26.5385
Glyma.19G024100.1	no	1	98	158	96	168	PF07714.12	Pkinase_Tyr	3	59	259	21.6	9.3e-05	22.0077
Glyma.19G059500.1	no	1	21	128	7	128	PF00069.20	Pkinase	196	260	260	28.5	7.5e-07	25
Glyma.19G060800.1	no	1	96	196	91	207	PF07714.12	Pkinase_Tyr	10	116	259	35.5	5.3e-09	41.3127
Glyma.19G079500.1	no	1	74	183	66	186	PF07714.12	Pkinase_Tyr	10	121	259	56.7	1.8e-15	43.2432
Glyma.19G141400.1	no	1	486	596	478	608	PF07714.12	Pkinase_Tyr	46	152	259	55.3	4.7e-15	41.3127
Glyma.19G174500.1	no	2	36	137	24	152	PF00069.20	Pkinase	43	143	260	47.4	1.3e-12	38.8462
Glyma.20G026100.1	no	1	185	244	174	258	PF00069.20	Pkinase	162	221	260	36	3.8e-09	23.0769
Glyma.20G075700.1	no	1	93	203	89	203	PF00069.20	Pkinase	166	260	260	40.8	1.3e-10	36.5385
Glyma.20G118400.1	no	1	2	105	1	106	PF07714.12	Pkinase_Tyr	171	258	259	34.1	1.4e-08	33.9768
Glyma.20G138200.1	no	1	4	132	1	134	PF07714.12	Pkinase_Tyr	143	257	259	56.2	2.6e-15	44.4015
Glyma.20G138300.1	no	1	1	90	1	92	PF07714.12	Pkinase_Tyr	172	257	259	22.8	3.8e-05	33.2046
Glyma.20G139800.1	no	1	1	101	1	103	PF07714.12	Pkinase_Tyr	172	257	259	41.6	6.9e-11	33.2046
Glyma.20G150800.1	no	1	207	287	199	290	PF00069.20	Pkinase	54	133	260	37.4	1.5e-09	30.7692
Glyma.20G165300.1	no	1	270	397	268	400	PF00069.20	Pkinase	3	123	260	63.9	1.2e-17	46.5385
Glyma.20G175200.1	no	1	1	91	1	91	PF00069.20	Pkinase	165	260	260	81.9	3.9e-23	36.9231
Glyma.U014200.1	no	1	3	64	1	69	PF07714.12	Pkinase_Tyr	79	141	259	59.3	2.8e-16	24.3243
Glyma.U014300.1	no	1	1	59	1	64	PF07714.12	Pkinase_Tyr	82	141	259	55.3	4.9e-15	23.166
Glyma.U014800.1	no	1	93	190	88	195	PF07714.12	Pkinase_Tyr	7	119	259	33.7	1.8e-08	43.6293
Glyma.U042800.1	no	1	313	415	312	421	PF07714.12	Pkinase_Tyr	2	110	259	65.3	4.4e-18	42.0849

## Sheet: Table S3
Supplemental Table 3: Subfamily classification of soybean protein kinases and their related information
Gene ID	Phylogenetic tree classification using neighbor-joining method	Phylogenetic tree classification using maximum-likelihood method	Pkinase_Pkinase_Tyr	Kinase type	HMM classification	E value of HMM classification	Origin	Intron number	Transmembrane motif prediction	Signal peptide prediction	Subcellular localization prediction
Glyma.09G232400.1	AGC_MAST	AGC_MAST	777--1059	Pkinase	AGC_MAST	1.3e-164	Segmental/WGD	16	-	-	Nuclear
Glyma.12G004100.1	AGC_MAST	AGC_MAST	746--1008	Pkinase	AGC_MAST	1.2e-155	Segmental/WGD	12	-	-	Nuclear
Glyma.07G103400.1	AGC_MAST	AGC_MAST	886--1175	Pkinase	AGC_MAST	1e-177	Segmental/WGD	16	-	-	Nuclear
Glyma.09G174000.1	AGC_MAST	AGC_MAST	891--1180	Pkinase	AGC_MAST	6.6e-177	Segmental/WGD	16	-	-	Nuclear
Glyma.02G003200.1	AGC_NDR	AGC_NDR	122--418	Pkinase	AGC_NDR	4.2e-165	Segmental/WGD	10	502--524,531--553	-	Plasma Membrane
Glyma.13G124800.1	AGC_NDR	AGC_NDR	121--416	Pkinase	AGC_NDR	8.8e-166	Segmental/WGD	12	-	-	Nuclear
Glyma.10G038400.1	AGC_NDR	AGC_NDR	121--416	Pkinase	AGC_NDR	4.6e-166	Segmental/WGD	12	-	-	Nuclear
Glyma.19G166000.1	AGC_NDR	AGC_NDR	124--422	Pkinase	AGC_NDR	3.7e-164	Segmental/WGD	12	-	-	Nuclear
Glyma.03G164600.1	AGC_NDR	AGC_NDR	120--418	Pkinase	AGC_NDR	1e-165	Segmental/WGD	12	-	-	Nuclear
Glyma.17G242000.1	AGC_NDR	AGC_NDR	113--412	Pkinase	AGC_NDR	7.1e-156	Segmental/WGD	11	-	-	Cytoplasmic
Glyma.20G208900.1	AGC_NDR	AGC_NDR	118--414	Pkinase	AGC_NDR	8.2e-166	Segmental/WGD	12	-	-	Nuclear
Glyma.14G083100.1	AGC_NDR	AGC_NDR	111--410	Pkinase	AGC_NDR	5e-156	Segmental/WGD	11	-	-	Cytoplasmic
Glyma.10G181500.1	AGC_NDR	AGC_NDR	120--416	Pkinase	AGC_NDR	2.7e-166	Segmental/WGD	12	-	-	Nuclear
Glyma.15G172300.1	AGC_NDR	AGC_NDR	109--258	Pkinase	AGC_NDR	7.4e-94	Segmental/WGD	12	-	-	Nuclear
Glyma.04G053900.1	AGC_NDR	AGC_NDR	93--396	Pkinase	AGC_NDR	3.5e-163	Segmental/WGD	11	-	-	Cytoplasmic
Glyma.09G066300.1	AGC_NDR	AGC_NDR	150--299	Pkinase	AGC_NDR	2.5e-93	Segmental/WGD	12	-	-	-
Glyma.10G005600.1	AGC_NDR	AGC_NDR	122--418	Pkinase	AGC_NDR	3.3e-166	Segmental/WGD	12	-	-	-
Glyma.06G054200.1	AGC_NDR	AGC_NDR	93--244	Pkinase	AGC_NDR	2.1e-98	Segmental/WGD	11	-	-	-
Glyma.20G190000.1	AGC_PDK1	AGC_PDK1	47--301	Pkinase	AGC_PDK1	7.4e-147	Segmental/WGD	10	-	-	Cytoplasmic
Glyma.10G200600.1	AGC_PDK1	AGC_PDK1	47--300	Pkinase	AGC_PDK1	2.6e-145	Segmental/WGD	10	-	-	Cytoplasmic
Glyma.01G146600.1	AGC_PKA-PKG	AGC_PKA-PKG	801--1038	Pkinase	AGC_PKA-PKG	3e-89	Segmental/WGD	16	-	-	Cytoplasmic
Glyma.09G194200.1	AGC_PKA-PKG	AGC_PKA-PKG	791--1017	Pkinase	AGC_PKA-PKG	7.7e-87	Segmental/WGD	15	-	-	Cytoplasmic
Glyma.15G043600.1	AGC_RSK-2	AGC_RSK-2	630--917	Pkinase	AGC_RSK-2	2.1e-129	Segmental/WGD	21	-	-	Nuclear
Glyma.13G330400.1	AGC_RSK-2	AGC_RSK-2	650--937	Pkinase	AGC_RSK-2	3.6e-129	Segmental/WGD	21	-	-	Nuclear
Glyma.12G074100.1	AGC_RSK-2	AGC_RSK-2	648--933	Pkinase	AGC_RSK-2	1.5e-129	Dispersed/proximal	21	-	-	Nuclear
Glyma.04G148400.1	AGC_RSK-2	AGC_RSK-2	80--265	Pkinase	AGC_RSK-2	1.5e-72	Segmental/WGD	2	-	-	Nuclear
Glyma.12G002700.1	AGC_RSK-2	AGC_RSK-2	437--586	Pkinase	AGC_RSK-2	1.8e-74	Dispersed/proximal	1	-	-	Nuclear
Glyma.13G318400.1	AGC_RSK-2	AGC_RSK-2	121--280	Pkinase	AGC_RSK-2	4.1e-68	Segmental/WGD	1	-	-	Nuclear
Glyma.12G182600.1	AGC_RSK-2	AGC_RSK-2	83--236	Pkinase	AGC_RSK-2	1.2e-71	Segmental/WGD	1	-	-	Nuclear
Glyma.19G193100.1	AGC_RSK-2	AGC_RSK-2	487--635	Pkinase	AGC_RSK-2	4.2e-74	Dispersed/proximal	1	-	-	Nuclear
Glyma.05G171600.1	AGC_RSK-2	AGC_RSK-2	77--238	Pkinase	AGC_RSK-2	9.3e-69	Dispersed/proximal	1	-	-	Nuclear
Glyma.10G067400.1	AGC_RSK-2	AGC_RSK-2	480--629	Pkinase	AGC_RSK-2	6.9e-75	Segmental/WGD	1	-	-	Nuclear
Glyma.11G209000.1	AGC_RSK-2	AGC_RSK-2	482--630	Pkinase	AGC_RSK-2	2.4e-74	Segmental/WGD	1	-	-	Nuclear
Glyma.06G322600.1	AGC_RSK-2	AGC_RSK-2	450--600	Pkinase	AGC_RSK-2	3.7e-75	Segmental/WGD	1	-	-	Nuclear
Glyma.13G220100.1	AGC_RSK-2	AGC_RSK-2	79--238	Pkinase	AGC_RSK-2	5.1e-70	Dispersed/proximal	1	-	-	Nuclear
Glyma.04G111700.1	AGC_RSK-2	AGC_RSK-2	445--595	Pkinase	AGC_RSK-2	4.5e-76	Segmental/WGD	1	-	-	Nuclear
Glyma.08G345500.1	AGC_RSK-2	AGC_RSK-2	28--195	Pkinase	AGC_RSK-2	7.5e-58	Segmental/WGD	1	-	-	Nuclear
Glyma.19G003800.1	AGC_RSK-2	AGC_RSK-2	231--383	Pkinase	AGC_RSK-2	4.3e-78	Segmental/WGD	1	-	-	Nuclear
Glyma.08G160400.1	AGC_RSK-2	AGC_RSK-2	191--347	Pkinase	AGC_RSK-2	4.7e-77	Segmental/WGD	2	-	-	Nuclear
Glyma.03G193000.1	AGC_RSK-2	AGC_RSK-2	489--638	Pkinase	AGC_RSK-2	2.3e-74	Segmental/WGD	1	-	-	Nuclear
Glyma.15G266800.1	AGC_RSK-2	AGC_RSK-2	181--331	Pkinase	AGC_RSK-2	1.3e-76	Segmental/WGD	2	-	-	Nuclear
Glyma.18G251800.1	AGC_RSK-2	AGC_RSK-2	367--516	Pkinase	AGC_RSK-2	4.3e-79	Segmental/WGD	1	-	-	Nuclear
Glyma.03G111200.1	AGC_RSK-2	AGC_RSK-2	367--516	Pkinase	AGC_RSK-2	2.4e-79	Segmental/WGD	1	-	-	Nuclear
Glyma.09G015400.1	AGC_RSK-2	AGC_RSK-2	212--362	Pkinase	AGC_RSK-2	1.9e-79	Segmental/WGD	1	-	-	Nuclear
Glyma.16G070700.1	AGC_RSK-2	AGC_RSK-2	250--406	Pkinase	AGC_RSK-2	8.7e-78	Segmental/WGD	1	-	-	Nuclear
Glyma.19G060500.1	AGC_RSK-2	AGC_RSK-2	250--406	Pkinase	AGC_RSK-2	8.7e-78	Segmental/WGD	1	-	-	Nuclear
Glyma.03G088800.1	AGC_RSK-2	AGC_RSK-2	21--184	Pkinase	AGC_RSK-2	5e-55	Segmental/WGD	1	-	-	Cytoplasmic
Glyma.16G084700.1	AGC_RSK-2	AGC_RSK-2	21--190	Pkinase	AGC_RSK-2	1.3e-57	Segmental/WGD	1	-	-	Cytoplasmic
Glyma.17G117300.1	AGC_RSK-2	AGC_RSK-2	98--253	Pkinase	AGC_RSK-2	1.5e-71	Segmental/WGD	1	-	-	Cytoplasmic
Glyma.05G009200.1	AGC_RSK-2	AGC_RSK-2	97--252	Pkinase	AGC_RSK-2	3.7e-72	Segmental/WGD	1	-	-	Cytoplasmic
Glyma.12G086900.1	AGC_RSK-2	AGC_RSK-2	65--225	Pkinase	AGC_RSK-2	2.2e-67	Segmental/WGD	1	-	-	-
Glyma.08G264900.1	AGC_RSK-2	AGC_RSK-2	664--947	Pkinase	AGC_RSK-2	3.6e-127	Dispersed/proximal	21	-	-	-
Glyma.11G131800.1	AGC_RSK-2	AGC_RSK-2	20--170	Pkinase	AGC_RSK-2	1.8e-58	Segmental/WGD	0	-	-	-
Glyma.16G096600.1	AGC_RSK-2	AGC_RSK-2	658--941	Pkinase	AGC_RSK-2	2.8e-127	Dispersed/proximal	21	-	-	-
Glyma.11G187600.1	AGC_RSK-2	AGC_RSK-2	71--243	Pkinase	AGC_RSK-2	5.2e-69	Segmental/WGD	1	-	-	-
Glyma.12G056000.1	AGC_RSK-2	AGC_RSK-2	22--174	Pkinase	AGC_RSK-2	1.2e-58	Segmental/WGD	0	-	-	-
Glyma.08G232800.1	AGC_RSK-2	AGC_RSK-2	169--319	Pkinase	AGC_RSK-2	1.1e-72	Dispersed/proximal	1	-	-	-
Glyma.07G114400.1	AGC_RSK-2	AGC_RSK-2	367--516	Pkinase	AGC_RSK-2	2e-79	Segmental/WGD	1	-	-	-
Glyma.09G242900.1	AGC_RSK-2	AGC_RSK-2	365--514	Pkinase	AGC_RSK-2	4.3e-79	Segmental/WGD	1	-	-	-
Glyma.15G252700.1	AGC_RSK-2	AGC_RSK-2	94--242	Pkinase	AGC_RSK-2	3.5e-65	Segmental/WGD	0	-	-	-
Glyma.13G341400.1	AGC_RSK-2	AGC_RSK-2	12--165	Pkinase	AGC_RSK-2	6.3e-56	Segmental/WGD	0	-	-	Cytoplasmic
Glyma.08G174400.1	AGC_RSK-2	AGC_RSK-2	98--247	Pkinase	AGC_RSK-2	3.3e-65	Segmental/WGD	1	-	-	-
Glyma.15G121200.1	AGC_RSK-2	AGC_RSK-2	213--345	Pkinase	AGC_RSK-2	2.6e-64	Segmental/WGD	2	-	-	-
Glyma.20G187200.1	AGC_RSK-2	AGC_RSK-2	54--206	Pkinase	AGC_RSK-2	1.8e-72	Segmental/WGD	1	-	-	-
Glyma.10G203100.1	AGC_RSK-2	AGC_RSK-2	51--206	Pkinase	AGC_RSK-2	2.5e-72	Segmental/WGD	1	-	-	-
Glyma.17G094700.1	AGC-Pl	AGC-Pl	83--343	Pkinase	AGC-Pl	5.3e-145	Segmental/WGD	5	-	-	Cytoplasmic
Glyma.05G032000.1	AGC-Pl	AGC-Pl	8--203	Pkinase	AGC-Pl	1.9e-102	Segmental/WGD	5	-	-	Cytoplasmic
Glyma.14G188100.1	AGC-Pl	AGC-Pl	150--406	Pkinase	AGC-Pl	4.7e-152	Dispersed/proximal	5	-	-	-
Glyma.09G273600.1	AGC-Pl	AGC-Pl	150--406	Pkinase	AGC-Pl	2.2e-160	Segmental/WGD	5	-	-	Cytoplasmic
Glyma.18G212800.1	AGC-Pl	AGC-Pl	150--406	Pkinase	AGC-Pl	1.7e-159	Segmental/WGD	5	-	-	Cytoplasmic
Glyma.03G021700.1	Aur	Aur	14--280	Pkinase	Aur	9.2e-136	Segmental/WGD	6	-	-	Cytoplasmic
Glyma.13G138400.1	Aur	Aur	54--305	Pkinase	Aur	1.1e-145	Dispersed/proximal	6	-	-	-
Glyma.04G087100.1	Aur	Aur	34--284	Pkinase	Aur	5.6e-155	Dispersed/proximal	8	-	-	Cytoplasmic
Glyma.06G088800.1	Aur	Aur	36--286	Pkinase	Aur	4.9e-155	Dispersed/proximal	8	-	-	Cytoplasmic
Glyma.01G145100.1	Aur	Aur	29--206	Pkinase	Aur	5.3e-95	Segmental/WGD	5	-	-	Cytoplasmic
Glyma.12G116400.1	BUB	BUB	228--465	Pkinase	BUB	4.1e-128	Segmental/WGD	13	-	-	-
Glyma.06G290500.1	BUB	BUB	226--484	Pkinase	BUB	6.7e-131	Segmental/WGD	13	-	-	-
Glyma.08G240300.1	CAMK_AMPK	CAMK_AMPK	19--271	Pkinase	CAMK_AMPK	1.8e-159	Segmental/WGD	9	-	-	Cytoplasmic
Glyma.18G262900.1	CAMK_AMPK	CAMK_AMPK	19--271	Pkinase	CAMK_AMPK	6.6e-160	Segmental/WGD	9	-	-	Cytoplasmic
Glyma.13G060400.1	CAMK_AMPK	CAMK_AMPK	20--272	Pkinase	CAMK_AMPK	4e-159	Segmental/WGD	9	-	-	Cytoplasmic
Glyma.08G240400.1	CAMK_AMPK	CAMK_AMPK	22--274	Pkinase	CAMK_AMPK	6.7e-145	Dispersed/proximal	4	-	-	Cytoplasmic
Glyma.15G222300.1	CAMK_CAMK1-DCAMKL	CAMK_CAMK1-DCAMKL	12--309	Pkinase	CAMK_CAMK1-DCAMKL	5.9e-127	Segmental/WGD	7	-	-	-
Glyma.08G227200.1	CAMK_CAMK1-DCAMKL	CAMK_CAMK1-DCAMKL	12--308	Pkinase	CAMK_CAMK1-DCAMKL	4.7e-127	Segmental/WGD	7	-	-	-
Glyma.19G040400.1	CAMK_CAMKL-CHK1	CAMK_CAMKL-CHK1	35--273	Pkinase	CAMK_CAMKL-CHK1	1.6e-111	Dispersed/proximal	9	12--34	-	Plasma Membrane
Glyma.02G199400.1	CAMK_CAMKL-CHK1	CAMK_CAMKL-CHK1	14--175	Pkinase	CAMK_CAMKL-CHK1	2e-85	Dispersed/proximal	0	154--171	-	Plasma Membrane
Glyma.04G125100.1	CAMK_CAMKL-CHK1	CAMK_CAMKL-CHK1	2--185	Pkinase	CAMK_CAMKL-CHK1	8e-98	Dispersed/proximal	0	164--181	-	Plasma Membrane
Glyma.01G131500.1	CAMK_CAMKL-CHK1	CAMK_CAMKL-CHK1	12--266	Pkinase	CAMK_CAMKL-CHK1	2e-139	Segmental/WGD	0	195--212	-	Plasma Membrane
Glyma.13G228500.1	CAMK_CAMKL-CHK1	CAMK_CAMKL-CHK1	12--266	Pkinase	CAMK_CAMKL-CHK1	2.1e-134	Dispersed/proximal	0	195--212	-	Plasma Membrane
Glyma.14G040200.1	CAMK_CAMKL-CHK1	CAMK_CAMKL-CHK1	13--289	Pkinase	CAMK_CAMKL-CHK1	9.2e-127	Segmental/WGD	14	197--214,244--266	-	Plasma Membrane
Glyma.02G234800.1	CAMK_CAMKL-CHK1	CAMK_CAMKL-CHK1	15--269	Pkinase	CAMK_CAMKL-CHK1	6.1e-135	Segmental/WGD	0	198--215	-	Plasma Membrane
Glyma.17G074800.1	CAMK_CAMKL-CHK1	CAMK_CAMKL-CHK1	17--271	Pkinase	CAMK_CAMKL-CHK1	1.8e-136	Segmental/WGD	0	200--217	-	Plasma Membrane
Glyma.02G275900.1	CAMK_CAMKL-CHK1	CAMK_CAMKL-CHK1	13--268	Pkinase	CAMK_CAMKL-CHK1	7.2e-139	Segmental/WGD	12	418--440,447--469	-	Plasma Membrane
Glyma.08G252100.1	CAMK_CAMKL-CHK1	CAMK_CAMKL-CHK1	18--145	Pkinase	CAMK_CAMKL-CHK1	4.4e-56	Dispersed/proximal	9	74--92,350--369	-	Plasma Membrane
Glyma.11G161300.1	CAMK_CAMKL-CHK1	CAMK_CAMKL-CHK1	12--266	Pkinase	CAMK_CAMKL-CHK1	6.4e-130	Segmental/WGD	0	-	-	Nuclear
Glyma.17G066300.1	CAMK_CAMKL-CHK1	CAMK_CAMKL-CHK1	10--262	Pkinase	CAMK_CAMKL-CHK1	4.5e-121	Dispersed/proximal	14	-	-	Nuclear
Glyma.05G158700.1	CAMK_CAMKL-CHK1	CAMK_CAMKL-CHK1	19--273	Pkinase	CAMK_CAMKL-CHK1	1.3e-137	Segmental/WGD	0	-	-	Cytoplasmic
Glyma.07G023500.1	CAMK_CAMKL-CHK1	CAMK_CAMKL-CHK1	19--273	Pkinase	CAMK_CAMKL-CHK1	1.2e-127	Segmental/WGD	0	-	-	Cytoplasmic
Glyma.13G228400.1	CAMK_CAMKL-CHK1	CAMK_CAMKL-CHK1	31--285	Pkinase	CAMK_CAMKL-CHK1	9.4e-138	Segmental/WGD	0	-	-	Cytoplasmic
Glyma.06G062100.1	CAMK_CAMKL-CHK1	CAMK_CAMKL-CHK1	11--265	Pkinase	CAMK_CAMKL-CHK1	3.3e-133	Segmental/WGD	0	-	-	Cytoplasmic
Glyma.15G084100.1	CAMK_CAMKL-CHK1	CAMK_CAMKL-CHK1	29--283	Pkinase	CAMK_CAMKL-CHK1	1e-137	Segmental/WGD	0	-	-	Cytoplasmic
Glyma.08G218400.1	CAMK_CAMKL-CHK1	CAMK_CAMKL-CHK1	19--273	Pkinase	CAMK_CAMKL-CHK1	2.3e-128	Segmental/WGD	0	-	-	Cytoplasmic
Glyma.17G040700.1	CAMK_CAMKL-CHK1	CAMK_CAMKL-CHK1	23--278	Pkinase	CAMK_CAMKL-CHK1	5.3e-125	Segmental/WGD	11	-	-	Cytoplasmic
Glyma.09G079400.1	CAMK_CAMKL-CHK1	CAMK_CAMKL-CHK1	19--275	Pkinase	CAMK_CAMKL-CHK1	1.8e-125	Segmental/WGD	11	-	-	Cytoplasmic
Glyma.19G111300.1	CAMK_CAMKL-CHK1	CAMK_CAMKL-CHK1	12--236	Pkinase	CAMK_CAMKL-CHK1	3.1e-97	Segmental/WGD	2	-	-	Cytoplasmic
Glyma.02G235100.1	CAMK_CAMKL-CHK1	CAMK_CAMKL-CHK1	21--276	Pkinase	CAMK_CAMKL-CHK1	1.9e-129	Segmental/WGD	0	-	-	Cytoplasmic
Glyma.09G098000.1	CAMK_CAMKL-CHK1	CAMK_CAMKL-CHK1	23--277	Pkinase	CAMK_CAMKL-CHK1	9.2e-137	Segmental/WGD	0	-	-	Cytoplasmic
Glyma.17G113700.1	CAMK_CAMKL-CHK1	CAMK_CAMKL-CHK1	11--264	Pkinase	CAMK_CAMKL-CHK1	2e-130	Segmental/WGD	13	-	-	Cytoplasmic
Glyma.18G212200.1	CAMK_CAMKL-CHK1	CAMK_CAMKL-CHK1	12--266	Pkinase	CAMK_CAMKL-CHK1	2e-135	Segmental/WGD	0	-	-	Cytoplasmic
Glyma.15G203700.1	CAMK_CAMKL-CHK1	CAMK_CAMKL-CHK1	21--275	Pkinase	CAMK_CAMKL-CHK1	3.3e-137	Segmental/WGD	0	-	-	Cytoplasmic
Glyma.02G217300.1	CAMK_CAMKL-CHK1	CAMK_CAMKL-CHK1	9--262	Pkinase	CAMK_CAMKL-CHK1	2.6e-127	Segmental/WGD	13	-	-	Cytoplasmic
Glyma.13G069500.1	CAMK_CAMKL-CHK1	CAMK_CAMKL-CHK1	22--276	Pkinase	CAMK_CAMKL-CHK1	2.6e-128	Dispersed/proximal	1	-	-	Cytoplasmic
Glyma.02G202900.1	CAMK_CAMKL-CHK1	CAMK_CAMKL-CHK1	21--275	Pkinase	CAMK_CAMKL-CHK1	5.9e-137	Segmental/WGD	0	-	-	Cytoplasmic
Glyma.15G187400.1	CAMK_CAMKL-CHK1	CAMK_CAMKL-CHK1	19--274	Pkinase	CAMK_CAMKL-CHK1	1.6e-123	Segmental/WGD	11	-	-	Cytoplasmic
Glyma.13G119500.1	CAMK_CAMKL-CHK1	CAMK_CAMKL-CHK1	21--276	Pkinase	CAMK_CAMKL-CHK1	2.2e-127	Segmental/WGD	11	-	-	Cytoplasmic
Glyma.09G277000.1	CAMK_CAMKL-CHK1	CAMK_CAMKL-CHK1	12--266	Pkinase	CAMK_CAMKL-CHK1	8e-136	Segmental/WGD	0	-	-	Cytoplasmic
Glyma.11G235300.1	CAMK_CAMKL-CHK1	CAMK_CAMKL-CHK1	20--274	Pkinase	CAMK_CAMKL-CHK1	1.2e-132	Segmental/WGD	0	-	-	Cytoplasmic
Glyma.18G021600.1	CAMK_CAMKL-CHK1	CAMK_CAMKL-CHK1	12--266	Pkinase	CAMK_CAMKL-CHK1	2.7e-133	Segmental/WGD	0	-	-	Cytoplasmic
Glyma.09G276600.1	CAMK_CAMKL-CHK1	CAMK_CAMKL-CHK1	26--282	Pkinase	CAMK_CAMKL-CHK1	2.7e-120	Segmental/WGD	0	-	-	Cytoplasmic
Glyma.18G055000.1	CAMK_CAMKL-CHK1	CAMK_CAMKL-CHK1	12--266	Pkinase	CAMK_CAMKL-CHK1	2.6e-131	Segmental/WGD	0	-	-	-
Glyma.13G370000.1	CAMK_CAMKL-CHK1	CAMK_CAMKL-CHK1	108--239	Pkinase	CAMK_CAMKL-CHK1	1.1e-61	Segmental/WGD	1	-	-	Cytoplasmic
Glyma.08G099400.1	CAMK_CAMKL-CHK1	CAMK_CAMKL-CHK1	38--289	Pkinase	CAMK_CAMKL-CHK1	1.1e-91	Dispersed/proximal	13	-	-	Cytoplasmic
Glyma.15G003400.1	CAMK_CAMKL-CHK1	CAMK_CAMKL-CHK1	21--275	Pkinase	CAMK_CAMKL-CHK1	8e-127	Segmental/WGD	0	-	-	Cytoplasmic
Glyma.08G116500.1	CAMK_CAMKL-CHK1	CAMK_CAMKL-CHK1	19--273	Pkinase	CAMK_CAMKL-CHK1	2.7e-137	Segmental/WGD	0	-	-	-
Glyma.04G061500.1	CAMK_CAMKL-CHK1	CAMK_CAMKL-CHK1	3--253	Pkinase	CAMK_CAMKL-CHK1	5.5e-129	Segmental/WGD	1	-	-	Cytoplasmic
Glyma.13G166100.1	CAMK_CAMKL-CHK1	CAMK_CAMKL-CHK1	11--264	Pkinase	CAMK_CAMKL-CHK1	1e-128	Segmental/WGD	13	-	-	Cytoplasmic
Glyma.14G114700.1	CAMK_CAMKL-CHK1	CAMK_CAMKL-CHK1	3--198	Pkinase	CAMK_CAMKL-CHK1	3.6e-74	Dispersed/proximal	7	-	-	-
Glyma.14G203000.1	CAMK_CAMKL-CHK1	CAMK_CAMKL-CHK1	24--278	Pkinase	CAMK_CAMKL-CHK1	2.1e-132	Segmental/WGD	0	-	-	Cytoplasmic
Glyma.06G092300.1	CAMK_CAMKL-CHK1	CAMK_CAMKL-CHK1	9--262	Pkinase	CAMK_CAMKL-CHK1	1.6e-128	Segmental/WGD	13	-	-	Cytoplasmic
Glyma.18G054600.1	CAMK_CAMKL-CHK1	CAMK_CAMKL-CHK1	20--274	Pkinase	CAMK_CAMKL-CHK1	3.4e-128	Segmental/WGD	1	-	-	Cytoplasmic
Glyma.04G090500.1	CAMK_CAMKL-CHK1	CAMK_CAMKL-CHK1	9--262	Pkinase	CAMK_CAMKL-CHK1	1e-128	Segmental/WGD	13	-	-	Cytoplasmic
Glyma.10G001700.1	CAMK_CAMKL-CHK1	CAMK_CAMKL-CHK1	21--273	Pkinase	CAMK_CAMKL-CHK1	5.4e-112	Segmental/WGD	0	-	-	Cytoplasmic
Glyma.16G020200.1	CAMK_CAMKL-CHK1	CAMK_CAMKL-CHK1	16--269	Pkinase	CAMK_CAMKL-CHK1	2.3e-128	Segmental/WGD	13	-	-	Cytoplasmic
Glyma.20G210800.1	CAMK_CAMKL-CHK1	CAMK_CAMKL-CHK1	23--279	Pkinase	CAMK_CAMKL-CHK1	2.3e-113	Segmental/WGD	0	-	-	-
Glyma.03G260200.1	CAMK_CAMKL-CHK1	CAMK_CAMKL-CHK1	16--268	Pkinase	CAMK_CAMKL-CHK1	5.2e-125	Segmental/WGD	11	-	-	-
Glyma.07G051000.1	CAMK_CAMKL-CHK1	CAMK_CAMKL-CHK1	15--268	Pkinase	CAMK_CAMKL-CHK1	8.7e-128	Segmental/WGD	13	-	-	Cytoplasmic
Glyma.09G089700.1	CAMK_CAMKL-CHK1	CAMK_CAMKL-CHK1	22--277	Pkinase	CAMK_CAMKL-CHK1	2.8e-139	Dispersed/proximal	14	-	-	Cytoplasmic
Glyma.10G179600.1	CAMK_CAMKL-CHK1	CAMK_CAMKL-CHK1	23--279	Pkinase	CAMK_CAMKL-CHK1	1.9e-113	Segmental/WGD	0	-	-	Cytoplasmic
Glyma.18G212700.1	CAMK_CAMKL-CHK1	CAMK_CAMKL-CHK1	32--288	Pkinase	CAMK_CAMKL-CHK1	1.5e-120	Segmental/WGD	0	-	-	Cytoplasmic
Glyma.16G140000.1	CAMK_CAMKL-CHK1	CAMK_CAMKL-CHK1	3--176	Pkinase	CAMK_CAMKL-CHK1	2.2e-67	Dispersed/proximal	0	-	-	Cytoplasmic
Glyma.12G173600.1	CAMK_CAMKL-LKB	CAMK_CAMKL-LKB	120--378	Pkinase	CAMK_CAMKL-LKB	1.6e-120	Segmental/WGD	10	-	-	Cytoplasmic
Glyma.13G326900.1	CAMK_CAMKL-LKB	CAMK_CAMKL-LKB	121--379	Pkinase	CAMK_CAMKL-LKB	2.2e-120	Segmental/WGD	10	-	-	Cytoplasmic
Glyma.12G068500.1	CAMK_CAMKL-LKB	CAMK_CAMKL-LKB	120--379	Pkinase	CAMK_CAMKL-LKB	6.1e-117	Dispersed/proximal	10	-	-	Cytoplasmic
Glyma.11G147500.1	CAMK_CAMKL-LKB	CAMK_CAMKL-LKB	122--400	Pkinase	CAMK_CAMKL-LKB	3.2e-110	Dispersed/proximal	11	-	-	-
Glyma.07G232400.1	CAMK_CDPK	CAMK_CDPK	85--343	Pkinase	CAMK_CDPK	3.5e-128	Segmental/WGD	7	-	-	Cytoplasmic
Glyma.04G097100.1	CAMK_CDPK	CAMK_CDPK	110--357	Pkinase	CAMK_CDPK	1.2e-94	Segmental/WGD	2	-	-	Nuclear
Glyma.20G041500.1	CAMK_CDPK	CAMK_CDPK	88--346	Pkinase	CAMK_CDPK	4.7e-129	Segmental/WGD	7	-	-	Cytoplasmic
Glyma.06G098900.1	CAMK_CDPK	CAMK_CDPK	110--357	Pkinase	CAMK_CDPK	6.3e-93	Segmental/WGD	2	-	-	Nuclear
Glyma.14G179000.1	CAMK_CDPK	CAMK_CDPK	92--335	Pkinase	CAMK_CDPK	3.8e-89	Segmental/WGD	2	-	-	Nuclear
Glyma.16G020600.1	CAMK_CDPK	CAMK_CDPK	11--224	Pkinase	CAMK_CDPK	8.1e-99	Segmental/WGD	9	-	-	Cytoplasmic
Glyma.03G251400.1	CAMK_CDPK	CAMK_CDPK	12--267	Pkinase	CAMK_CDPK	1.8e-91	Segmental/WGD	1	-	-	Cytoplasmic
Glyma.01G223200.1	CAMK_CDPK	CAMK_CDPK	78--336	Pkinase	CAMK_CDPK	6.5e-125	Segmental/WGD	7	-	-	Cytoplasmic
Glyma.03G204100.1	CAMK_CDPK	CAMK_CDPK	125--383	Pkinase	CAMK_CDPK	3.3e-124	Segmental/WGD	6	-	-	Cytoplasmic
Glyma.19G129200.1	CAMK_CDPK	CAMK_CDPK	10--224	Pkinase	CAMK_CDPK	7.1e-104	Dispersed/proximal	9	-	-	Cytoplasmic
Glyma.17G261000.1	CAMK_CDPK	CAMK_CDPK	75--331	Pkinase	CAMK_CDPK	4.1e-119	Dispersed/proximal	7	-	-	Cytoplasmic
Glyma.10G186000.1	CAMK_CDPK	CAMK_CDPK	9--263	Pkinase	CAMK_CDPK	1.7e-89	Dispersed/proximal	1	-	-	Cytoplasmic
Glyma.14G222000.1	CAMK_CDPK	CAMK_CDPK	86--344	Pkinase	CAMK_CDPK	5.9e-123	Segmental/WGD	7	-	-	Cytoplasmic
Glyma.17G260900.1	CAMK_CDPK	CAMK_CDPK	93--351	Pkinase	CAMK_CDPK	1.1e-112	Segmental/WGD	7	-	-	Nuclear
Glyma.01G166100.1	CAMK_CDPK	CAMK_CDPK	101--360	Pkinase	CAMK_CDPK	8.5e-115	Segmental/WGD	11	-	-	-
Glyma.11G077300.1	CAMK_CDPK	CAMK_CDPK	102--361	Pkinase	CAMK_CDPK	1.1e-114	Segmental/WGD	11	-	-	-
Glyma.07G210600.1	CAMK_CDPK	CAMK_CDPK	145--406	Pkinase	CAMK_CDPK	2.3e-120	Segmental/WGD	10	-	-	-
Glyma.02G134600.1	CAMK_CDPK	CAMK_CDPK	145--406	Pkinase	CAMK_CDPK	3.2e-120	Segmental/WGD	10	-	-	-
Glyma.18G096500.1	CAMK_CDPK	CAMK_CDPK	97--355	Pkinase	CAMK_CDPK	5e-127	Segmental/WGD	7	-	-	Cytoplasmic
Glyma.02G048300.1	CAMK_CDPK	CAMK_CDPK	69--329	Pkinase	CAMK_CDPK	1.2e-113	Segmental/WGD	11	-	-	Cytoplasmic
Glyma.08G316500.1	CAMK_CDPK	CAMK_CDPK	97--355	Pkinase	CAMK_CDPK	6.6e-127	Segmental/WGD	7	-	-	Cytoplasmic
Glyma.07G260200.1	CAMK_CDPK	CAMK_CDPK	81--339	Pkinase	CAMK_CDPK	5.7e-125	Segmental/WGD	7	-	-	Cytoplasmic
Glyma.14G023500.1	CAMK_CDPK	CAMK_CDPK	91--349	Pkinase	CAMK_CDPK	1.6e-127	Segmental/WGD	7	-	-	-
Glyma.17G013800.1	CAMK_CDPK	CAMK_CDPK	90--348	Pkinase	CAMK_CDPK	5.9e-125	Segmental/WGD	7	-	-	Cytoplasmic
Glyma.20G070700.1	CAMK_CDPK	CAMK_CDPK	116--374	Pkinase	CAMK_CDPK	2.8e-128	Segmental/WGD	6	-	-	Cytoplasmic
Glyma.14G000800.1	CAMK_CDPK	CAMK_CDPK	95--353	Pkinase	CAMK_CDPK	1e-124	Segmental/WGD	6	-	-	Nuclear
Glyma.10G084000.1	CAMK_CDPK	CAMK_CDPK	127--385	Pkinase	CAMK_CDPK	1.3e-123	Segmental/WGD	6	-	-	Cytoplasmic
Glyma.10G120300.1	CAMK_CDPK	CAMK_CDPK	118--376	Pkinase	CAMK_CDPK	2.3e-127	Segmental/WGD	6	-	-	Cytoplasmic
Glyma.11G128900.1	CAMK_CDPK	CAMK_CDPK	66--324	Pkinase	CAMK_CDPK	8.2e-121	Segmental/WGD	7	-	-	Cytoplasmic
Glyma.14G035800.1	CAMK_CDPK	CAMK_CDPK	74--332	Pkinase	CAMK_CDPK	1e-128	Segmental/WGD	7	-	-	Cytoplasmic
Glyma.01G184300.1	CAMK_CDPK	CAMK_CDPK	133--414	Pkinase	CAMK_CDPK	1.5e-114	Segmental/WGD	10	-	-	Cytoplasmic
Glyma.02G311800.1	CAMK_CDPK	CAMK_CDPK	86--344	Pkinase	CAMK_CDPK	1.2e-124	Segmental/WGD	6	-	-	-
Glyma.02G182900.1	CAMK_CDPK	CAMK_CDPK	48--306	Pkinase	CAMK_CDPK	1.2e-128	Segmental/WGD	7	-	-	Cytoplasmic
Glyma.02G278900.1	CAMK_CDPK	CAMK_CDPK	72--330	Pkinase	CAMK_CDPK	1.8e-130	Segmental/WGD	7	-	-	Cytoplasmic
Glyma.04G175300.1	CAMK_CDPK	CAMK_CDPK	75--332	Pkinase	CAMK_CDPK	1.5e-127	Segmental/WGD	6	-	-	Cytoplasmic
Glyma.02G163300.1	CAMK_CDPK	CAMK_CDPK	129--391	Pkinase	CAMK_CDPK	5.8e-121	Dispersed/proximal	10	-	-	Cytoplasmic
Glyma.02G291300.1	CAMK_CDPK	CAMK_CDPK	80--338	Pkinase	CAMK_CDPK	9.5e-128	Segmental/WGD	7	-	-	-
Glyma.07G051600.1	CAMK_CDPK	CAMK_CDPK	139--401	Pkinase	CAMK_CDPK	6.7e-116	Segmental/WGD	10	-	-	Cytoplasmic
Glyma.11G058000.1	CAMK_CDPK	CAMK_CDPK	116--378	Pkinase	CAMK_CDPK	3.6e-121	Segmental/WGD	11	-	-	Cytoplasmic
Glyma.05G030800.1	CAMK_CDPK	CAMK_CDPK	57--315	Pkinase	CAMK_CDPK	8.5e-127	Segmental/WGD	6	-	-	Cytoplasmic
Glyma.12G053400.1	CAMK_CDPK	CAMK_CDPK	57--315	Pkinase	CAMK_CDPK	2.4e-120	Segmental/WGD	7	-	-	Cytoplasmic
Glyma.02G211400.1	CAMK_CDPK	CAMK_CDPK	90--333	Pkinase	CAMK_CDPK	4.9e-90	Segmental/WGD	2	-	-	-
Glyma.17G096000.1	CAMK_CDPK	CAMK_CDPK	59--317	Pkinase	CAMK_CDPK	5.3e-126	Segmental/WGD	6	-	-	Cytoplasmic
Glyma.02G192700.1	CAMK_CDPK	CAMK_CDPK	122--380	Pkinase	CAMK_CDPK	8.8e-124	Segmental/WGD	6	-	-	Cytoplasmic
Glyma.16G128600.1	CAMK_CDPK	CAMK_CDPK	67--327	Pkinase	CAMK_CDPK	8.2e-116	Segmental/WGD	11	-	-	Cytoplasmic
Glyma.10G103100.1	CAMK_CDPK	CAMK_CDPK	48--306	Pkinase	CAMK_CDPK	4.3e-128	Segmental/WGD	7	-	-	Cytoplasmic
Glyma.05G090900.1	CAMK_CDPK	CAMK_CDPK	125--387	Pkinase	CAMK_CDPK	5.1e-122	Dispersed/proximal	10	-	-	Cytoplasmic
Glyma.07G151000.1	CAMK_CDPK	CAMK_CDPK	61--317	Pkinase	CAMK_CDPK	6.7e-125	Segmental/WGD	6	-	-	Cytoplasmic
Glyma.08G005600.1	CAMK_CDPK	CAMK_CDPK	34--292	Pkinase	CAMK_CDPK	7.6e-123	Segmental/WGD	6	-	-	Cytoplasmic
Glyma.10G087100.1	CAMK_CDPK	CAMK_CDPK	150--407	Pkinase	CAMK_CDPK	1.6e-126	Dispersed/proximal	6	-	-	Cytoplasmic
Glyma.18G202100.1	CAMK_CDPK	CAMK_CDPK	53--296	Pkinase	CAMK_CDPK	2.9e-114	Segmental/WGD	7	-	-	Cytoplasmic
Glyma.05G198300.1	CAMK_CDPK	CAMK_CDPK	33--291	Pkinase	CAMK_CDPK	1.6e-123	Segmental/WGD	6	-	-	Cytoplasmic
Glyma.06G189600.1	CAMK_CDPK	CAMK_CDPK	70--327	Pkinase	CAMK_CDPK	1.5e-127	Segmental/WGD	6	-	-	Cytoplasmic
Glyma.10G096600.1	CAMK_CDPK	CAMK_CDPK	19--149	Pkinase	CAMK_CDPK	3.9e-63	Dispersed/proximal	6	-	-	NA
Glyma.04G204400.1	CAMK_CDPK	CAMK_CDPK	30--288	Pkinase	CAMK_CDPK	2e-125	Segmental/WGD	6	-	-	Cytoplasmic
Glyma.19G140800.1	CAMK_CDPK	CAMK_CDPK	59--317	Pkinase	CAMK_CDPK	8.1e-131	Segmental/WGD	7	-	-	Cytoplasmic
Glyma.06G161200.1	CAMK_CDPK	CAMK_CDPK	31--289	Pkinase	CAMK_CDPK	8.1e-126	Segmental/WGD	6	-	-	Cytoplasmic
Glyma.03G138000.1	CAMK_CDPK	CAMK_CDPK	58--316	Pkinase	CAMK_CDPK	3.3e-130	Segmental/WGD	7	-	-	Cytoplasmic
Glyma.06G134200.1	CAMK_CDPK	CAMK_CDPK	145--407	Pkinase	CAMK_CDPK	2.7e-117	Segmental/WGD	10	-	-	-
Glyma.16G199400.1	CAMK_CDPK	CAMK_CDPK	42--299	Pkinase	CAMK_CDPK	9.9e-108	Segmental/WGD	3	-	-	-
Glyma.04G231000.1	CAMK_CDPK	CAMK_CDPK	143--405	Pkinase	CAMK_CDPK	2.7e-117	Segmental/WGD	10	-	-	Cytoplasmic
Glyma.10G217000.1	CAMK_CDPK	CAMK_CDPK	24--282	Pkinase	CAMK_CDPK	9.6e-124	Tandem	6	-	-	Cytoplasmic
Glyma.20G175100.1	CAMK_CDPK	CAMK_CDPK	24--282	Pkinase	CAMK_CDPK	9.5e-124	Segmental/WGD	6	-	-	Cytoplasmic
Glyma.20G222600.1	CAMK_CDPK	CAMK_CDPK	9--264	Pkinase	CAMK_CDPK	1.6e-93	Segmental/WGD	1	-	-	-
Glyma.19G201400.1	CAMK_CDPK	CAMK_CDPK	128--386	Pkinase	CAMK_CDPK	1.1e-123	Segmental/WGD	6	-	-	Cytoplasmic
Glyma.10G166600.1	CAMK_CDPK	CAMK_CDPK	9--264	Pkinase	CAMK_CDPK	2e-94	Segmental/WGD	1	-	-	Cytoplasmic
Glyma.10G216900.1	CAMK_CDPK	CAMK_CDPK	25--279	Pkinase	CAMK_CDPK	3e-115	Tandem and Segmental/WGD	6	-	-	Cytoplasmic
Glyma.10G239600.1	CAMK_CDPK	CAMK_CDPK	42--248	Pkinase	CAMK_CDPK	1.8e-64	Segmental/WGD	5	-	-	Cytoplasmic
Glyma.05G213200.1	CAMK_CDPK	CAMK_CDPK	66--323	Pkinase	CAMK_CDPK	3.2e-125	Segmental/WGD	7	-	-	Cytoplasmic
Glyma.11G020200.1	CAMK_CDPK	CAMK_CDPK	55--313	Pkinase	CAMK_CDPK	4e-125	Segmental/WGD	7	-	-	Cytoplasmic
Glyma.05G176100.1	CAMK_OST1L	CAMK_OST1L	70--232	Pkinase	CAMK_OST1L	2.6e-82	Segmental/WGD	7	-	-	Cytoplasmic
Glyma.17G148800.1	CAMK_OST1L	CAMK_OST1L	5--261	Pkinase	CAMK_OST1L	3.9e-124	Segmental/WGD	8	-	-	Cytoplasmic
Glyma.05G066700.1	CAMK_OST1L	CAMK_OST1L	5--261	Pkinase	CAMK_OST1L	2.2e-124	Segmental/WGD	8	-	-	Cytoplasmic
Glyma.02G208500.1	CAMK_OST1L	CAMK_OST1L	4--260	Pkinase	CAMK_OST1L	3.7e-125	Segmental/WGD	8	-	-	Cytoplasmic
Glyma.08G133600.1	CAMK_OST1L	CAMK_OST1L	4--260	Pkinase	CAMK_OST1L	1.6e-125	Segmental/WGD	8	-	-	Cytoplasmic
Glyma.07G178600.1	CAMK_OST1L	CAMK_OST1L	23--285	Pkinase	CAMK_OST1L	1.8e-125	Segmental/WGD	8	-	-	-
Glyma.12G169800.1	CAMK_OST1L	CAMK_OST1L	4--260	Pkinase	CAMK_OST1L	8.1e-130	Segmental/WGD	8	-	-	-
Glyma.02G135500.1	CAMK_OST1L	CAMK_OST1L	18--274	Pkinase	CAMK_OST1L	1.6e-129	Segmental/WGD	8	-	-	-
Glyma.04G205400.1	CAMK_OST1L	CAMK_OST1L	4--260	Pkinase	CAMK_OST1L	1.3e-126	Segmental/WGD	8	-	-	-
Glyma.07G209400.1	CAMK_OST1L	CAMK_OST1L	32--288	Pkinase	CAMK_OST1L	1.6e-129	Segmental/WGD	9	-	-	-
Glyma.20G009600.1	CAMK_OST1L	CAMK_OST1L	23--279	Pkinase	CAMK_OST1L	4.4e-129	Dispersed/proximal	8	-	-	-
Glyma.01G204200.1	CAMK_OST1L	CAMK_OST1L	5--261	Pkinase	CAMK_OST1L	2.7e-125	Dispersed/proximal	8	-	-	Cytoplasmic
Glyma.06G160100.1	CAMK_OST1L	CAMK_OST1L	4--260	Pkinase	CAMK_OST1L	9.7e-127	Segmental/WGD	8	-	-	Cytoplasmic
Glyma.08G005100.1	CAMK_OST1L	CAMK_OST1L	4--260	Pkinase	CAMK_OST1L	2.1e-129	Segmental/WGD	8	-	-	-
Glyma.08G188300.1	CAMK_OST1L	CAMK_OST1L	4--260	Pkinase	CAMK_OST1L	7.6e-130	Segmental/WGD	8	-	-	Cytoplasmic
Glyma.11G038800.1	CAMK_OST1L	CAMK_OST1L	5--261	Pkinase	CAMK_OST1L	3.1e-126	Dispersed/proximal	8	-	-	Cytoplasmic
Glyma.05G197700.1	CAMK_OST1L	CAMK_OST1L	4--260	Pkinase	CAMK_OST1L	1.7e-129	Segmental/WGD	8	-	-	Cytoplasmic
Glyma.17G178800.1	CAMK_OST1L	CAMK_OST1L	23--279	Pkinase	CAMK_OST1L	5.1e-128	Segmental/WGD	8	-	-	-
Glyma.01G183500.1	CAMK_OST1L	CAMK_OST1L	21--277	Pkinase	CAMK_OST1L	2.6e-125	Segmental/WGD	8	-	-	-
Glyma.11G058800.1	CAMK_OST1L	CAMK_OST1L	21--277	Pkinase	CAMK_OST1L	5.5e-125	Segmental/WGD	8	-	-	-
Glyma.05G081900.1	CAMK_OST1L	CAMK_OST1L	23--279	Pkinase	CAMK_OST1L	5.2e-127	Segmental/WGD	8	-	-	Cytoplasmic
Glyma.14G176700.1	CAMK_OST1L	CAMK_OST1L	4--260	Pkinase	CAMK_OST1L	7.3e-125	Segmental/WGD	8	-	-	-
Glyma.13G348100.1	CK1_CK1	CK1_CK1	9--258	Pkinase	CK1_CK1	2e-145	Segmental/WGD	13	-	-	Nuclear
Glyma.09G065200.1	CK1_CK1	CK1_CK1	9--265	Pkinase	CK1_CK1	1.9e-145	Segmental/WGD	13	-	-	Nuclear
Glyma.15G025900.1	CK1_CK1	CK1_CK1	9--250	Pkinase	CK1_CK1	3.1e-146	Segmental/WGD	13	-	-	Nuclear
Glyma.08G190300.1	CK1_CK1	CK1_CK1	9--253	Pkinase	CK1_CK1	6.1e-148	Segmental/WGD	13	-	-	Nuclear
Glyma.04G082900.1	CK1_CK1	CK1_CK1	9--241	Pkinase	CK1_CK1	1.6e-133	Segmental/WGD	13	-	-	Nuclear
Glyma.06G084300.1	CK1_CK1	CK1_CK1	9--243	Pkinase	CK1_CK1	1.8e-135	Segmental/WGD	13	-	-	Nuclear
Glyma.17G195900.1	CK1_CK1	CK1_CK1	9--263	Pkinase	CK1_CK1	1.6e-131	Dispersed/proximal	13	-	-	Cytoplasmic
Glyma.03G164700.1	CK1_CK1	CK1_CK1	14--263	Pkinase	CK1_CK1	3.7e-146	Segmental/WGD	13	-	-	-
Glyma.13G105900.1	CK1_CK1	CK1_CK1	9--243	Pkinase	CK1_CK1	8.5e-148	Segmental/WGD	13	-	-	-
Glyma.07G007600.1	CK1_CK1	CK1_CK1	9--239	Pkinase	CK1_CK1	4.6e-119	Segmental/WGD	13	-	-	-
Glyma.17G053500.1	CK1_CK1	CK1_CK1	9--243	Pkinase	CK1_CK1	8.5e-148	Segmental/WGD	13	-	-	-
Glyma.15G171100.1	CK1_CK1	CK1_CK1	9--265	Pkinase	CK1_CK1	4.6e-145	Segmental/WGD	13	-	-	Cytoplasmic
Glyma.19G166100.1	CK1_CK1	CK1_CK1	13--268	Pkinase	CK1_CK1	4.5e-147	Segmental/WGD	13	-	-	-
Glyma.20G208800.1	CK1_CK1	CK1_CK1	9--244	Pkinase	CK1_CK1	8.6e-148	Segmental/WGD	13	-	-	-
Glyma.10G181700.1	CK1_CK1	CK1_CK1	9--243	Pkinase	CK1_CK1	7.9e-148	Segmental/WGD	13	-	-	-
Glyma.08G035700.1	CK1_CK1	CK1_CK1	9--264	Pkinase	CK1_CK1	7.8e-142	Segmental/WGD	13	-	-	-
Glyma.05G228700.1	CK1_CK1	CK1_CK1	9--264	Pkinase	CK1_CK1	1.2e-142	Segmental/WGD	13	-	-	-
Glyma.10G038600.1	CK1_CK1	CK1_CK1	9--258	Pkinase	CK1_CK1	8e-147	Segmental/WGD	13	-	-	Cytoplasmic
Glyma.13G125000.1	CK1_CK1	CK1_CK1	9--259	Pkinase	CK1_CK1	2.3e-146	Segmental/WGD	13	-	-	Cytoplasmic
Glyma.09G193600.1	CK1_CK1	CK1_CK1	9--264	Pkinase	CK1_CK1	1.1e-141	Dispersed/proximal	13	-	-	-
Glyma.01G146100.1	CK1_CK1	CK1_CK1	9--264	Pkinase	CK1_CK1	1.9e-142	Dispersed/proximal	13	-	-	-
Glyma.15G171500.1	CK1_CK1	CK1_CK1	1--218	Pkinase	CK1_CK1	9.3e-130	Dispersed/proximal	9	-	-	-
Glyma.16G041500.1	CK1_CK1-Pl	CK1_CK1-Pl	148--387	Pkinase	CK1_CK1-Pl	1.2e-156	Dispersed/proximal	15	-	-	Nuclear
Glyma.07G016100.1	CK1_CK1-Pl	CK1_CK1-Pl	160--424	Pkinase	CK1_CK1-Pl	5.7e-162	Segmental/WGD	15	-	-	Cytoplasmic
Glyma.10G294200.1	CK1_CK1-Pl	CK1_CK1-Pl	116--366	Pkinase	CK1_CK1-Pl	2.2e-156	Segmental/WGD	15	-	-	-
Glyma.20G244000.1	CK1_CK1-Pl	CK1_CK1-Pl	113--375	Pkinase	CK1_CK1-Pl	1.5e-158	Segmental/WGD	15	-	-	-
Glyma.08G361700.1	CK1_CK1-Pl	CK1_CK1-Pl	110--397	Pkinase	CK1_CK1-Pl	3e-165	Segmental/WGD	15	-	-	NA
Glyma.08G201600.1	CK1_CK1-Pl	CK1_CK1-Pl	148--412	Pkinase	CK1_CK1-Pl	4.4e-162	Segmental/WGD	15	-	-	NA
Glyma.18G300100.1	CK1_CK1-Pl	CK1_CK1-Pl	110--397	Pkinase	CK1_CK1-Pl	3.6e-166	Segmental/WGD	15	-	-	NA
Glyma.04G085900.1	CK1_CK1-Pl	CK1_CK1-Pl	95--369	Pkinase	CK1_CK1-Pl	1.3e-157	Segmental/WGD	15	-	-	-
Glyma.04G086000.1	CK1_CK1-Pl	CK1_CK1-Pl	142--410	Pkinase	CK1_CK1-Pl	9.1e-162	Segmental/WGD	15	-	-	-
Glyma.06G087500.1	CK1_CK1-Pl	CK1_CK1-Pl	38--306	Pkinase	CK1_CK1-Pl	2.2e-164	Segmental/WGD	15	-	-	-
Glyma.05G229800.1	CMGC_CDK-CCRK	CMGC_CDK-CCRK	22--348	Pkinase	CMGC_CDK-CCRK	5.5e-124	Segmental/WGD	1	-	-	Cytoplasmic
Glyma.07G084300.1	CMGC_CDK-CCRK	CMGC_CDK-CCRK	20--160	Pkinase	CMGC_CDK-CCRK	5.1e-58	Segmental/WGD	1	-	-	-
Glyma.09G192600.1	CMGC_CDK-CCRK	CMGC_CDK-CCRK	20--164	Pkinase	CMGC_CDK-CCRK	7.2e-61	Segmental/WGD	1	-	-	Cytoplasmic
Glyma.08G037300.1	CMGC_CDK-CCRK	CMGC_CDK-CCRK	20--172	Pkinase	CMGC_CDK-CCRK	9.9e-67	Segmental/WGD	1	-	-	Cytoplasmic
Glyma.05G243000.1	CMGC_CDK-CDK7	CMGC_CDK-CDK7	13--291	Pkinase	CMGC_CDK-CDK7	2.8e-169	Segmental/WGD	6	-	-	Cytoplasmic
Glyma.09G178500.1	CMGC_CDK-CDK7	CMGC_CDK-CDK7	16--294	Pkinase	CMGC_CDK-CDK7	5.6e-173	Segmental/WGD	6	-	-	Cytoplasmic
Glyma.07G100200.1	CMGC_CDK-CDK7	CMGC_CDK-CDK7	16--284	Pkinase	CMGC_CDK-CDK7	5.9e-159	Segmental/WGD	7	-	-	Cytoplasmic
Glyma.08G050900.1	CMGC_CDK-CDK7	CMGC_CDK-CDK7	16--294	Pkinase	CMGC_CDK-CDK7	3.9e-172	Segmental/WGD	5	-	-	Cytoplasmic
Glyma.05G195300.1	CMGC_CDK-CDK8	CMGC_CDK-CDK8	18--329	Pkinase	CMGC_CDK-CDK8	2.6e-192	Segmental/WGD	14	-	-	Cytoplasmic
Glyma.08G002900.1	CMGC_CDK-CDK8	CMGC_CDK-CDK8	18--326	Pkinase	CMGC_CDK-CDK8	3.9e-192	Segmental/WGD	14	-	-	Cytoplasmic
Glyma.04G207900.1	CMGC_CDK-CDK8	CMGC_CDK-CDK8	19--328	Pkinase	CMGC_CDK-CDK8	2.6e-191	Segmental/WGD	14	-	-	-
Glyma.17G102900.1	CMGC_CDK-CRK7-CDK9	CMGC_CDK-CRK7-CDK9	99--391	Pkinase	CMGC_CDK-CRK7-CDK9	1.1e-151	Segmental/WGD	8	-	-	Nuclear
Glyma.05G024400.1	CMGC_CDK-CRK7-CDK9	CMGC_CDK-CRK7-CDK9	98--382	Pkinase	CMGC_CDK-CRK7-CDK9	1.7e-154	Segmental/WGD	8	-	-	Nuclear
Glyma.06G196900.1	CMGC_CDK-CRK7-CDK9	CMGC_CDK-CRK7-CDK9	107--391	Pkinase	CMGC_CDK-CRK7-CDK9	9.1e-155	Segmental/WGD	7	-	-	Nuclear
Glyma.12G205000.1	CMGC_CDK-CRK7-CDK9	CMGC_CDK-CRK7-CDK9	137--420	Pkinase	CMGC_CDK-CRK7-CDK9	9.7e-150	Segmental/WGD	7	-	-	Nuclear
Glyma.08G240700.1	CMGC_CDK-CRK7-CDK9	CMGC_CDK-CRK7-CDK9	109--392	Pkinase	CMGC_CDK-CRK7-CDK9	2.8e-148	Segmental/WGD	8	-	-	Nuclear
Glyma.05G186100.1	CMGC_CDK-CRK7-CDK9	CMGC_CDK-CRK7-CDK9	2--239	Pkinase	CMGC_CDK-CRK7-CDK9	2e-111	Segmental/WGD	5	-	-	Nuclear
Glyma.04G165600.1	CMGC_CDK-CRK7-CDK9	CMGC_CDK-CRK7-CDK9	104--388	Pkinase	CMGC_CDK-CRK7-CDK9	1.9e-153	Segmental/WGD	8	-	-	Nuclear
Glyma.13G060300.1	CMGC_CDK-CRK7-CDK9	CMGC_CDK-CRK7-CDK9	104--388	Pkinase	CMGC_CDK-CRK7-CDK9	2.4e-149	Segmental/WGD	8	-	-	Nuclear
Glyma.13G296400.1	CMGC_CDK-CRK7-CDK9	CMGC_CDK-CRK7-CDK9	137--420	Pkinase	CMGC_CDK-CRK7-CDK9	1.5e-149	Segmental/WGD	7	-	-	Nuclear
Glyma.02G276000.1	CMGC_CDK-CRK7-CDK9	CMGC_CDK-CRK7-CDK9	25--324	Pkinase	CMGC_CDK-CRK7-CDK9	1.3e-146	Segmental/WGD	11	-	-	Nuclear
Glyma.10G222200.1	CMGC_CDK-CRK7-CDK9	CMGC_CDK-CRK7-CDK9	144--426	Pkinase	CMGC_CDK-CRK7-CDK9	9.6e-136	Segmental/WGD	6	-	-	Nuclear
Glyma.12G155400.1	CMGC_CDK-CRK7-CDK9	CMGC_CDK-CRK7-CDK9	134--418	Pkinase	CMGC_CDK-CRK7-CDK9	5.3e-159	Segmental/WGD	8	-	-	Nuclear
Glyma.12G224500.1	CMGC_CDK-CRK7-CDK9	CMGC_CDK-CRK7-CDK9	131--415	Pkinase	CMGC_CDK-CRK7-CDK9	2.7e-159	Segmental/WGD	7	-	-	Nuclear
Glyma.13G276800.1	CMGC_CDK-CRK7-CDK9	CMGC_CDK-CRK7-CDK9	134--418	Pkinase	CMGC_CDK-CRK7-CDK9	2.5e-158	Segmental/WGD	7	-	-	Nuclear
Glyma.19G241000.1	CMGC_CDK-CRK7-CDK9	CMGC_CDK-CRK7-CDK9	111--395	Pkinase	CMGC_CDK-CRK7-CDK9	1.4e-157	Segmental/WGD	6	-	-	Nuclear
Glyma.06G242600.1	CMGC_CDK-CRK7-CDK9	CMGC_CDK-CRK7-CDK9	134--418	Pkinase	CMGC_CDK-CRK7-CDK9	1.5e-159	Segmental/WGD	7	-	-	Nuclear
Glyma.07G251700.1	CMGC_CDK-CRK7-CDK9	CMGC_CDK-CRK7-CDK9	99--383	Pkinase	CMGC_CDK-CRK7-CDK9	2.9e-157	Segmental/WGD	6	-	-	Nuclear
Glyma.03G243500.1	CMGC_CDK-CRK7-CDK9	CMGC_CDK-CRK7-CDK9	111--395	Pkinase	CMGC_CDK-CRK7-CDK9	4.6e-158	Segmental/WGD	7	-	-	Nuclear
Glyma.18G263300.1	CMGC_CDK-CRK7-CDK9	CMGC_CDK-CRK7-CDK9	110--393	Pkinase	CMGC_CDK-CRK7-CDK9	7e-147	Segmental/WGD	8	-	-	Nuclear
Glyma.04G218000.1	CMGC_CDK-CRK7-CDK9	CMGC_CDK-CRK7-CDK9	34--314	Pkinase	CMGC_CDK-CRK7-CDK9	3.1e-130	Segmental/WGD	6	-	-	Nuclear
Glyma.20G048000.1	CMGC_CDK-CRK7-CDK9	CMGC_CDK-CRK7-CDK9	25--324	Pkinase	CMGC_CDK-CRK7-CDK9	1.5e-145	Segmental/WGD	11	-	-	Nuclear
Glyma.14G039900.1	CMGC_CDK-CRK7-CDK9	CMGC_CDK-CRK7-CDK9	25--324	Pkinase	CMGC_CDK-CRK7-CDK9	6.1e-146	Segmental/WGD	11	-	-	Nuclear
Glyma.06G147900.1	CMGC_CDK-CRK7-CDK9	CMGC_CDK-CRK7-CDK9	34--313	Pkinase	CMGC_CDK-CRK7-CDK9	3.6e-129	Segmental/WGD	6	-	-	Nuclear
Glyma.11G015200.1	CMGC_CDK-CRK7-CDK9	CMGC_CDK-CRK7-CDK9	146--430	Pkinase	CMGC_CDK-CRK7-CDK9	9e-152	Segmental/WGD	7	-	-	Nuclear
Glyma.01G227800.1	CMGC_CDK-CRK7-CDK9	CMGC_CDK-CRK7-CDK9	145--430	Pkinase	CMGC_CDK-CRK7-CDK9	1.9e-151	Segmental/WGD	7	-	-	Nuclear
Glyma.12G165200.1	CMGC_CDK-CRK7-CDK9	CMGC_CDK-CRK7-CDK9	131--415	Pkinase	CMGC_CDK-CRK7-CDK9	1.1e-152	Segmental/WGD	7	-	-	Nuclear
Glyma.17G022800.1	CMGC_CDK-CRK7-CDK9	CMGC_CDK-CRK7-CDK9	97--381	Pkinase	CMGC_CDK-CRK7-CDK9	2.8e-157	Segmental/WGD	6	-	-	Nuclear
Glyma.16G001500.1	CMGC_CDK-CRK7-CDK9	CMGC_CDK-CRK7-CDK9	32--317	Pkinase	CMGC_CDK-CRK7-CDK9	2.6e-132	Segmental/WGD	11	-	-	Nuclear
Glyma.08G009400.1	CMGC_CDK-CRK7-CDK9	CMGC_CDK-CRK7-CDK9	90--374	Pkinase	CMGC_CDK-CRK7-CDK9	3.2e-156	Segmental/WGD	6	-	-	Nuclear
Glyma.20G169400.1	CMGC_CDK-CRK7-CDK9	CMGC_CDK-CRK7-CDK9	18--295	Pkinase	CMGC_CDK-CRK7-CDK9	5.1e-131	Segmental/WGD	5	-	1--22	Extracellular
Glyma.20G229800.1	CMGC_CDK-CRK7-CDK9	CMGC_CDK-CRK7-CDK9	118--402	Pkinase	CMGC_CDK-CRK7-CDK9	1.2e-155	Dispersed/proximal	6	-	-	-
Glyma.19G026200.1	CMGC_CDK-CRK7-CDK9	CMGC_CDK-CRK7-CDK9	103--387	Pkinase	CMGC_CDK-CRK7-CDK9	2.9e-148	Segmental/WGD	8	-	-	NA
Glyma.06G292200.1	CMGC_CDK-CRK7-CDK9	CMGC_CDK-CRK7-CDK9	137--420	Pkinase	CMGC_CDK-CRK7-CDK9	1.2e-150	Segmental/WGD	7	-	-	-
Glyma.10G158800.1	CMGC_CDK-CRK7-CDK9	CMGC_CDK-CRK7-CDK9	118--402	Pkinase	CMGC_CDK-CRK7-CDK9	2e-155	Dispersed/proximal	6	-	-	-
Glyma.15G098000.1	CMGC_CDK-CRK7-CDK9	CMGC_CDK-CRK7-CDK9	103--387	Pkinase	CMGC_CDK-CRK7-CDK9	5.2e-157	Segmental/WGD	6	-	-	-
Glyma.05G202000.1	CMGC_CDK-CRK7-CDK9	CMGC_CDK-CRK7-CDK9	90--374	Pkinase	CMGC_CDK-CRK7-CDK9	5.6e-156	Segmental/WGD	6	-	-	-
Glyma.06G166200.1	CMGC_CDK-CRK7-CDK9	CMGC_CDK-CRK7-CDK9	96--380	Pkinase	CMGC_CDK-CRK7-CDK9	3.9e-157	Segmental/WGD	6	-	-	Cytoplasmic
Glyma.13G215200.1	CMGC_CDK-CRK7-CDK9	CMGC_CDK-CRK7-CDK9	102--386	Pkinase	CMGC_CDK-CRK7-CDK9	8.9e-158	Segmental/WGD	6	-	-	-
Glyma.12G114000.1	CMGC_CDK-CRK7-CDK9	CMGC_CDK-CRK7-CDK9	136--419	Pkinase	CMGC_CDK-CRK7-CDK9	9e-151	Segmental/WGD	7	-	-	-
Glyma.04G199300.1	CMGC_CDK-CRK7-CDK9	CMGC_CDK-CRK7-CDK9	94--378	Pkinase	CMGC_CDK-CRK7-CDK9	7.5e-157	Segmental/WGD	6	-	-	Cytoplasmic
Glyma.05G145800.1	CMGC_CDK-PITSLRE	CMGC_CDK-PITSLRE	401--691	Pkinase	CMGC_CDK-PITSLRE	3.2e-178	Segmental/WGD	5	-	-	Nuclear
Glyma.11G248500.1	CMGC_CDK-PITSLRE	CMGC_CDK-PITSLRE	397--687	Pkinase	CMGC_CDK-PITSLRE	5.6e-176	Segmental/WGD	5	-	-	Nuclear
Glyma.08G102600.1	CMGC_CDK-PITSLRE	CMGC_CDK-PITSLRE	400--690	Pkinase	CMGC_CDK-PITSLRE	5.3e-178	Segmental/WGD	5	-	-	Nuclear
Glyma.18G008700.1	CMGC_CDK-PITSLRE	CMGC_CDK-PITSLRE	396--620	Pkinase	CMGC_CDK-PITSLRE	1.1e-140	Segmental/WGD	2	-	-	Nuclear
Glyma.17G128200.1	CMGC_CDK-PITSLRE	CMGC_CDK-PITSLRE	264--554	Pkinase	CMGC_CDK-PITSLRE	1.9e-158	Segmental/WGD	4	-	-	Nuclear
Glyma.05G046000.1	CMGC_CDK-PITSLRE	CMGC_CDK-PITSLRE	268--558	Pkinase	CMGC_CDK-PITSLRE	2.1e-158	Segmental/WGD	4	-	-	-
Glyma.05G123500.1	CMGC_CDK-Pl	CMGC_CDK-Pl	10--293	Pkinase	CMGC_CDK-Pl	2.3e-152	Segmental/WGD	6	-	-	Cytoplasmic
Glyma.09G030000.1	CMGC_CDK-Pl	CMGC_CDK-Pl	4--287	Pkinase	CMGC_CDK-Pl	1.8e-151	Segmental/WGD	7	-	-	Cytoplasmic
Glyma.15G135800.1	CMGC_CDK-Pl	CMGC_CDK-Pl	4--287	Pkinase	CMGC_CDK-Pl	2.3e-151	Segmental/WGD	7	-	-	Cytoplasmic
Glyma.08G078600.1	CMGC_CDK-Pl	CMGC_CDK-Pl	4--287	Pkinase	CMGC_CDK-Pl	5.7e-151	Segmental/WGD	7	-	-	Cytoplasmic
Glyma.07G070200.1	CMGC_CDK-Pl	CMGC_CDK-Pl	17--307	Pkinase	CMGC_CDK-Pl	7.5e-155	Dispersed/proximal	7	-	-	Cytoplasmic
Glyma.14G224000.1	CMGC_CDK-Pl	CMGC_CDK-Pl	148--329	Pkinase	CMGC_CDK-Pl	2.6e-105	Segmental/WGD	5	-	-	Cytoplasmic
Glyma.09G071300.1	CMGC_CDK-Pl	CMGC_CDK-Pl	19--309	Pkinase	CMGC_CDK-Pl	4.9e-157	Dispersed/proximal	6	-	-	Cytoplasmic
Glyma.17G262300.1	CMGC_CDK-Pl	CMGC_CDK-Pl	16--306	Pkinase	CMGC_CDK-Pl	9.4e-157	Segmental/WGD	4	-	-	Cytoplasmic
Glyma.12G148100.1	CMGC_CDK-Pl	CMGC_CDK-Pl	16--292	Pkinase	CMGC_CDK-Pl	3.2e-76	Dispersed/proximal	6	-	-	Cytoplasmic
Glyma.08G235700.1	CMGC_CDK-Pl	CMGC_CDK-Pl	42--323	Pkinase	CMGC_CDK-Pl	4.7e-91	Dispersed/proximal	6	-	-	Cytoplasmic
Glyma.07G021100.1	CMGC_CDK-Pl	CMGC_CDK-Pl	4--306	Pkinase	CMGC_CDK-Pl	9.4e-156	Dispersed/proximal	3	-	-	-
Glyma.15G211100.1	CMGC_CDK-Pl	CMGC_CDK-Pl	42--323	Pkinase	CMGC_CDK-Pl	4.8e-93	Dispersed/proximal	7	-	-	-
Glyma.05G104200.1	CMGC_CK2	CMGC_CK2	112--397	Pkinase	CMGC_CK2	3.5e-189	Segmental/WGD	9	21--40	1--40	Plasma Membrane
Glyma.17G163700.1	CMGC_CK2	CMGC_CK2	99--384	Pkinase	CMGC_CK2	1.2e-189	Segmental/WGD	9	7--29	1--23	Plasma Membrane
Glyma.05G104600.1	CMGC_CK2	CMGC_CK2	112--397	Pkinase	CMGC_CK2	9.2e-183	Dispersed/proximal	9	-	-	NA
Glyma.01G192100.1	CMGC_CK2	CMGC_CK2	34--319	Pkinase	CMGC_CK2	2.1e-189	Segmental/WGD	9	-	-	-
Glyma.11G050000.1	CMGC_CK2	CMGC_CK2	34--319	Pkinase	CMGC_CK2	2.1e-189	Segmental/WGD	9	-	-	Nuclear
Glyma.17G161800.1	CMGC_CK2	CMGC_CK2	48--333	Pkinase	CMGC_CK2	1.9e-183	Segmental/WGD	9	-	-	Cytoplasmic
Glyma.06G175900.1	CMGC_CLK	CMGC_CLK	93--418	Pkinase	CMGC_CLK	6.6e-195	Segmental/WGD	10	-	-	Cytoplasmic
Glyma.17G125500.1	CMGC_CLK	CMGC_CLK	98--465	Pkinase	CMGC_CLK	7.4e-117	Segmental/WGD	9	-	-	Nuclear
Glyma.06G080600.1	CMGC_CLK	CMGC_CLK	74--399	Pkinase	CMGC_CLK	2.8e-189	Segmental/WGD	11	-	-	-
Glyma.04G078900.1	CMGC_CLK	CMGC_CLK	66--368	Pkinase	CMGC_CLK	1.1e-151	Segmental/WGD	11	-	-	-
Glyma.04G189600.1	CMGC_CLK	CMGC_CLK	93--418	Pkinase	CMGC_CLK	1.7e-196	Segmental/WGD	10	-	-	-
Glyma.03G173600.1	CMGC_CLK	CMGC_CLK	104--432	Pkinase	CMGC_CLK	1.5e-193	Dispersed/proximal	11	-	-	Cytoplasmic
Glyma.05G042700.1	CMGC_CLK	CMGC_CLK	98--423	Pkinase	CMGC_CLK	6.3e-197	Segmental/WGD	10	-	-	Cytoplasmic
Glyma.10G275400.1	CMGC_DYRK-PRP4	CMGC_DYRK-PRP4	673--987	Pkinase	CMGC_DYRK-PRP4	1.2e-136	Segmental/WGD	12	-	-	Nuclear
Glyma.20G114300.1	CMGC_DYRK-PRP4	CMGC_DYRK-PRP4	672--986	Pkinase	CMGC_DYRK-PRP4	4.9e-137	Segmental/WGD	11	-	-	Nuclear
Glyma.16G219100.1	CMGC_DYRK-PRP4	CMGC_DYRK-PRP4	868--1170	Pkinase	CMGC_DYRK-PRP4	2.6e-154	Segmental/WGD	6	-	-	Nuclear
Glyma.05G248500.1	CMGC_DYRK-PRP4	CMGC_DYRK-PRP4	788--1090	Pkinase	CMGC_DYRK-PRP4	4.9e-155	Segmental/WGD	6	-	-	Nuclear
Glyma.09G169500.1	CMGC_DYRK-PRP4	CMGC_DYRK-PRP4	860--1162	Pkinase	CMGC_DYRK-PRP4	4.6e-154	Segmental/WGD	6	-	-	Nuclear
Glyma.02G257600.1	CMGC_DYRK-PRP4	CMGC_DYRK-PRP4	423--723	Pkinase	CMGC_DYRK-PRP4	1.6e-144	Segmental/WGD	7	-	-	Nuclear
Glyma.08G057200.1	CMGC_DYRK-PRP4	CMGC_DYRK-PRP4	782--1061	Pkinase	CMGC_DYRK-PRP4	2.2e-133	Segmental/WGD	6	-	-	Nuclear
Glyma.14G058900.1	CMGC_DYRK-PRP4	CMGC_DYRK-PRP4	406--706	Pkinase	CMGC_DYRK-PRP4	2.8e-144	Segmental/WGD	6	-	-	Nuclear
Glyma.04G150300.1	CMGC_DYRK-PRP4	CMGC_DYRK-PRP4	27--229	Pkinase	CMGC_DYRK-PRP4	3.1e-102	Dispersed/proximal	4	-	-	Cytoplasmic
Glyma.01G082700.1	CMGC_DYRK-PRP4	CMGC_DYRK-PRP4	693--835	Pkinase	CMGC_DYRK-PRP4	1.9e-61	Segmental/WGD	8	-	-	Nuclear
Glyma.16G101500.1	CMGC_DYRK-YAK	CMGC_DYRK-YAK	128--469	Pkinase	CMGC_DYRK-YAK	3.6e-179	Segmental/WGD	17	-	-	Nuclear
Glyma.08G266300.1	CMGC_DYRK-YAK	CMGC_DYRK-YAK	133--474	Pkinase	CMGC_DYRK-YAK	1.8e-179	Segmental/WGD	17	-	-	Nuclear
Glyma.06G275800.1	CMGC_GSK	CMGC_GSK	82--363	Pkinase	CMGC_GSK	2e-183	Segmental/WGD	11	-	-	Nuclear
Glyma.12G212000.1	CMGC_GSK	CMGC_GSK	80--361	Pkinase	CMGC_GSK	1.9e-177	Segmental/WGD	11	-	-	Nuclear
Glyma.12G166100.1	CMGC_GSK	CMGC_GSK	85--366	Pkinase	CMGC_GSK	2.5e-187	Segmental/WGD	11	-	-	Cytoplasmic
Glyma.20G093600.1	CMGC_GSK	CMGC_GSK	93--374	Pkinase	CMGC_GSK	1.2e-189	Segmental/WGD	11	-	-	Cytoplasmic
Glyma.06G064800.1	CMGC_GSK	CMGC_GSK	43--324	Pkinase	CMGC_GSK	2.7e-180	Segmental/WGD	11	-	-	Cytoplasmic
Glyma.13G228100.1	CMGC_GSK	CMGC_GSK	37--318	Pkinase	CMGC_GSK	5.2e-181	Segmental/WGD	10	-	-	Cytoplasmic
Glyma.03G229200.1	CMGC_GSK	CMGC_GSK	72--354	Pkinase	CMGC_GSK	5.6e-190	Segmental/WGD	11	-	-	Cytoplasmic
Glyma.15G084400.1	CMGC_GSK	CMGC_GSK	43--324	Pkinase	CMGC_GSK	5.2e-181	Segmental/WGD	11	-	-	Cytoplasmic
Glyma.04G063600.1	CMGC_GSK	CMGC_GSK	43--324	Pkinase	CMGC_GSK	5.1e-181	Segmental/WGD	11	-	-	Cytoplasmic
Glyma.05G159400.1	CMGC_GSK	CMGC_GSK	46--317	Pkinase	CMGC_GSK	2e-157	Segmental/WGD	11	-	-	Cytoplasmic
Glyma.19G226400.1	CMGC_GSK	CMGC_GSK	72--354	Pkinase	CMGC_GSK	2.9e-190	Segmental/WGD	11	-	-	Cytoplasmic
Glyma.02G009200.1	CMGC_GSK	CMGC_GSK	118--399	Pkinase	CMGC_GSK	5.6e-189	Dispersed/proximal	12	-	-	Cytoplasmic
Glyma.08G117200.1	CMGC_GSK	CMGC_GSK	43--317	Pkinase	CMGC_GSK	9.3e-160	Segmental/WGD	11	-	-	Cytoplasmic
Glyma.10G009900.1	CMGC_GSK	CMGC_GSK	76--357	Pkinase	CMGC_GSK	9.9e-188	Dispersed/proximal	11	-	-	Cytoplasmic
Glyma.10G144600.1	CMGC_GSK	CMGC_GSK	77--358	Pkinase	CMGC_GSK	3e-190	Segmental/WGD	11	-	-	Cytoplasmic
Glyma.02G069400.1	CMGC_GSK	CMGC_GSK	79--305	Pkinase	CMGC_GSK	6.2e-104	Dispersed/proximal	9	-	-	Cytoplasmic
Glyma.13G224300.1	CMGC_GSK	CMGC_GSK	2--205	Pkinase	CMGC_GSK	2.5e-98	Dispersed/proximal	7	-	-	Cytoplasmic
Glyma.12G129600.1	CMGC_GSK	CMGC_GSK	83--364	Pkinase	CMGC_GSK	5.2e-185	Segmental/WGD	11	-	-	-
Glyma.18G225700.1	CMGC_GSK	CMGC_GSK	141--422	Pkinase	CMGC_GSK	4.8e-181	Segmental/WGD	12	-	-	-
Glyma.03G016500.1	CMGC_GSK	CMGC_GSK	144--425	Pkinase	CMGC_GSK	1.4e-183	Segmental/WGD	12	-	-	-
Glyma.13G289800.1	CMGC_GSK	CMGC_GSK	76--357	Pkinase	CMGC_GSK	5.6e-179	Segmental/WGD	11	-	-	Cytoplasmic
Glyma.07G076700.1	CMGC_GSK	CMGC_GSK	144--425	Pkinase	CMGC_GSK	2.1e-185	Segmental/WGD	12	-	-	-
Glyma.09G265500.1	CMGC_GSK	CMGC_GSK	133--415	Pkinase	CMGC_GSK	3.4e-183	Segmental/WGD	12	-	-	-
Glyma.16G002400.1	CMGC_GSK	CMGC_GSK	85--366	Pkinase	CMGC_GSK	4.4e-187	Segmental/WGD	11	-	-	Cytoplasmic
Glyma.02G144500.1	CMGC_GSKL	CMGC_GSKL	819--1067	Pkinase	CMGC_GSKL	2.4e-117	Dispersed/proximal	19	-	1--27	Extracellular
Glyma.05G244600.1	CMGC_MAPK	CMGC_MAPK	109--400	Pkinase	CMGC_MAPK	1.4e-146	Segmental/WGD	10	-	-	Nuclear
Glyma.07G206200.1	CMGC_MAPK	CMGC_MAPK	106--386	Pkinase	CMGC_MAPK	5.2e-145	Segmental/WGD	6	-	-	Cytoplasmic
Glyma.14G028100.1	CMGC_MAPK	CMGC_MAPK	25--316	Pkinase	CMGC_MAPK	1e-148	Segmental/WGD	9	-	-	Nuclear
Glyma.15G240700.1	CMGC_MAPK	CMGC_MAPK	25--316	Pkinase	CMGC_MAPK	2.1e-144	Segmental/WGD	9	-	-	Nuclear
Glyma.15G102500.1	CMGC_MAPK	CMGC_MAPK	25--316	Pkinase	CMGC_MAPK	5.2e-148	Segmental/WGD	9	-	-	Cytoplasmic
Glyma.13G210300.1	CMGC_MAPK	CMGC_MAPK	25--316	Pkinase	CMGC_MAPK	1.5e-147	Segmental/WGD	9	-	-	Cytoplasmic
Glyma.13G263600.1	CMGC_MAPK	CMGC_MAPK	25--316	Pkinase	CMGC_MAPK	4.5e-144	Segmental/WGD	8	-	-	Nuclear
Glyma.17G018800.1	CMGC_MAPK	CMGC_MAPK	25--316	Pkinase	CMGC_MAPK	8.2e-146	Segmental/WGD	8	-	-	Cytoplasmic
Glyma.09G256000.1	CMGC_MAPK	CMGC_MAPK	43--325	Pkinase	CMGC_MAPK	5.4e-145	Segmental/WGD	5	-	-	Cytoplasmic
Glyma.U034700.1	CMGC_MAPK	CMGC_MAPK	42--324	Pkinase	CMGC_MAPK	7e-145	Segmental/WGD	5	-	-	Cytoplasmic
Glyma.12G073700.1	CMGC_MAPK	CMGC_MAPK	45--327	Pkinase	CMGC_MAPK	3.5e-145	Segmental/WGD	5	-	-	Cytoplasmic
Glyma.04G029700.1	CMGC_MAPK	CMGC_MAPK	35--319	Pkinase	CMGC_MAPK	4.1e-143	Segmental/WGD	1	-	-	Nuclear
Glyma.08G052500.1	CMGC_MAPK	CMGC_MAPK	104--395	Pkinase	CMGC_MAPK	6.1e-145	Segmental/WGD	10	-	-	Nuclear
Glyma.07G101800.1	CMGC_MAPK	CMGC_MAPK	105--396	Pkinase	CMGC_MAPK	1.9e-145	Segmental/WGD	10	-	-	-
Glyma.02G286800.1	CMGC_MAPK	CMGC_MAPK	25--334	Pkinase	CMGC_MAPK	2.5e-140	Segmental/WGD	9	-	-	-
Glyma.08G309500.1	CMGC_MAPK	CMGC_MAPK	25--316	Pkinase	CMGC_MAPK	4.4e-149	Segmental/WGD	9	-	-	-
Glyma.09G177300.1	CMGC_MAPK	CMGC_MAPK	25--316	Pkinase	CMGC_MAPK	4.5e-146	Segmental/WGD	11	-	-	-
Glyma.18G106800.1	CMGC_MAPK	CMGC_MAPK	25--316	Pkinase	CMGC_MAPK	2.5e-149	Segmental/WGD	9	-	-	-
Glyma.02G138800.1	CMGC_MAPK	CMGC_MAPK	64--344	Pkinase	CMGC_MAPK	1e-144	Segmental/WGD	5	-	-	-
Glyma.08G115200.1	CMGC_MAPK	CMGC_MAPK	66--350	Pkinase	CMGC_MAPK	3e-141	Dispersed/proximal	2	-	-	-
Glyma.07G255400.1	CMGC_MAPK	CMGC_MAPK	25--316	Pkinase	CMGC_MAPK	3.3e-146	Segmental/WGD	9	-	-	Cytoplasmic
Glyma.01G222000.1	CMGC_MAPK	CMGC_MAPK	45--327	Pkinase	CMGC_MAPK	1.9e-144	Segmental/WGD	5	-	-	-
Glyma.08G017400.1	CMGC_MAPK	CMGC_MAPK	51--337	Pkinase	CMGC_MAPK	8.8e-141	Segmental/WGD	5	-	-	-
Glyma.11G021800.1	CMGC_MAPK	CMGC_MAPK	4--231	Pkinase	CMGC_MAPK	3e-109	Segmental/WGD	4	-	-	-
Glyma.18G236800.1	CMGC_MAPK	CMGC_MAPK	43--325	Pkinase	CMGC_MAPK	1.3e-146	Segmental/WGD	5	-	-	-
Glyma.16G032900.1	CMGC_MAPK	CMGC_MAPK	43--325	Pkinase	CMGC_MAPK	1.2e-145	Segmental/WGD	5	-	-	-
Glyma.07G066800.1	CMGC_MAPK	CMGC_MAPK	43--325	Pkinase	CMGC_MAPK	1.4e-145	Segmental/WGD	5	-	-	-
Glyma.05G211000.1	CMGC_MAPK	CMGC_MAPK	51--337	Pkinase	CMGC_MAPK	8.4e-140	Segmental/WGD	5	-	-	-
Glyma.05G157200.1	CMGC_MAPK	CMGC_MAPK	35--319	Pkinase	CMGC_MAPK	1.2e-140	Dispersed/proximal	1	-	-	-
Glyma.12G073000.1	CMGC_MAPK	CMGC_MAPK	44--325	Pkinase	CMGC_MAPK	2.9e-140	Segmental/WGD	5	-	-	Cytoplasmic
Glyma.U021800.1	CMGC_MAPK	CMGC_MAPK	44--325	Pkinase	CMGC_MAPK	1.7e-139	Segmental/WGD	5	-	-	Cytoplasmic
Glyma.06G029700.1	CMGC_MAPK	CMGC_MAPK	35--319	Pkinase	CMGC_MAPK	3.7e-142	Segmental/WGD	1	-	-	-
Glyma.07G125200.1	CMGC_Pl-Tthe	CMGC_Pl-Tthe	29--293	Pkinase	CMGC_Pl-Tthe	1.4e-154	Segmental/WGD	10	-	-	-
Glyma.01G006600.1	CMGC_Pl-Tthe	CMGC_Pl-Tthe	29--293	Pkinase	CMGC_Pl-Tthe	1.3e-153	Segmental/WGD	10	-	-	-
Glyma.16G104600.1	CMGC_RCK	CMGC_RCK	4--283	Pkinase	CMGC_RCK	5.3e-161	Segmental/WGD	15	-	-	Nuclear
Glyma.03G085700.1	CMGC_RCK	CMGC_RCK	4--284	Pkinase	CMGC_RCK	1.4e-138	Segmental/WGD	16	-	-	Nuclear
Glyma.16G088700.1	CMGC_RCK	CMGC_RCK	4--284	Pkinase	CMGC_RCK	2e-138	Segmental/WGD	16	-	-	Nuclear
Glyma.16G074300.1	CMGC_RCK	CMGC_RCK	3--249	Pkinase	CMGC_RCK	1.5e-140	Segmental/WGD	13	-	-	-
Glyma.09G212900.1	CMGC_RCK	CMGC_RCK	4--283	Pkinase	CMGC_RCK	5.2e-166	Segmental/WGD	15	-	-	-
Glyma.01G149000.1	CMGC_RCK	CMGC_RCK	4--283	Pkinase	CMGC_RCK	6.4e-166	Segmental/WGD	15	-	-	-
Glyma.10G064600.1	CMGC_SRPK	CMGC_SRPK	45--186, 313--479	Pkinase, Pkinase	CMGC_SRPK	2.9e-84	Dispersed/proximal	3	-	-	Nuclear
Glyma.12G179900.1	CMGC_SRPK	CMGC_SRPK	40--180	Pkinase	CMGC_SRPK	5.6e-85	Segmental/WGD	3	-	-	Nuclear
Glyma.13G320900.1	CMGC_SRPK	CMGC_SRPK	40--180	Pkinase	CMGC_SRPK	1.2e-84	Segmental/WGD	3	-	-	Nuclear
Glyma.11G086500.1	CMGC_SRPK	CMGC_SRPK	40--413	Pkinase	CMGC_SRPK	7.4e-169	Segmental/WGD	3	-	-	-
Glyma.01G158200.1	CMGC_SRPK	CMGC_SRPK	40--413	Pkinase	CMGC_SRPK	6.4e-168	Segmental/WGD	3	-	-	-
Glyma.09G197700.1	CMGC_SRPK	CMGC_SRPK	40--413	Pkinase	CMGC_SRPK	1.7e-171	Segmental/WGD	3	-	-	-
Glyma.16G111500.1	CMGC_SRPK	CMGC_SRPK	40--413	Pkinase	CMGC_SRPK	2e-170	Segmental/WGD	3	-	-	-
Glyma.07G115800.1	Group-Pl-2	Group-Pl-2	453--596	Pkinase	Group-Pl-2	1.2e-81	Dispersed/proximal	14	-	-	Nuclear
Glyma.03G109300.1	Group-Pl-2	Group-Pl-2	448--592	Pkinase	Group-Pl-2	1.6e-81	Dispersed/proximal	14	-	-	Nuclear
Glyma.03G069800.1	Group-Pl-3	Group-Pl-3	14--272	Pkinase	Group-Pl-3	5.2e-137	Dispersed/proximal	12	-	-	Nuclear
Glyma.01G099600.1	Group-Pl-3	Group-Pl-3	14--272	Pkinase	Group-Pl-3	9.3e-137	Dispersed/proximal	12	-	-	Nuclear
Glyma.16G017300.1	Group-Pl-3	Group-Pl-3	19--275	Pkinase	Group-Pl-3	2.4e-127	Segmental/WGD	12	-	-	Cytoplasmic
Glyma.07G048400.1	Group-Pl-3	Group-Pl-3	18--274	Pkinase	Group-Pl-3	9.6e-127	Segmental/WGD	12	-	-	-
Glyma.01G087900.1	Group-Pl-4	Group-Pl-4	152--467	Pkinase	Group-Pl-4	9.5e-149	Segmental/WGD	9	-	-	-
Glyma.02G100000.1	Group-Pl-4	Group-Pl-4	153--468	Pkinase	Group-Pl-4	4.3e-150	Segmental/WGD	9	-	-	-
Glyma.16G220200.1	Group-Pl-4	Group-Pl-4	143--484	Pkinase	Group-Pl-4	2.2e-146	Segmental/WGD	3	-	-	-
Glyma.03G002200.1	Group-Pl-4	Group-Pl-4	278--478	Pkinase	Group-Pl-4	3.9e-98	Segmental/WGD	3	-	-	-
Glyma.18G215500.1	Group-Pl-4	Group-Pl-4	142--483	Pkinase	Group-Pl-4	4.5e-139	Segmental/WGD	3	-	-	-
Glyma.11G087200.1	IRE1	IRE1	460--743	Pkinase	IRE1	7.1e-135	Segmental/WGD	5	365--387	1--23	Plasma Membrane
Glyma.16G111800.1	IRE1	IRE1	474--757	Pkinase	IRE1	2.5e-134	Segmental/WGD	6	5--27	1--26	Plasma Membrane
Glyma.01G157800.1	IRE1	IRE1	476--759	Pkinase	IRE1	2.9e-135	Segmental/WGD	5	7--29,381--403	-	Plasma Membrane
Glyma.09G197000.1	IRE1	IRE1	467--751	Pkinase	IRE1	1.8e-133	Segmental/WGD	6	-	1--20	Extracellular
Glyma.15G269800.1	NAK	NAK	28--289	Pkinase	NAK	1.7e-127	Segmental/WGD	6	-	-	Nuclear
Glyma.08G150000.1	NAK	NAK	28--289	Pkinase	NAK	3.8e-128	Segmental/WGD	6	-	-	Nuclear
Glyma.05G016900.1	NAK	NAK	28--332	Pkinase	NAK	2e-123	Segmental/WGD	5	-	-	-
Glyma.17G083100.1	NAK	NAK	28--333	Pkinase	NAK	3.1e-122	Segmental/WGD	5	-	-	-
Glyma.03G156800.1	NEK	NEK	4--257	Pkinase	NEK	1.9e-122	Segmental/WGD	13	-	-	Nuclear
Glyma.10G161400.1	NEK	NEK	4--257	Pkinase	NEK	2.6e-122	Segmental/WGD	13	-	-	Nuclear
Glyma.20G224100.1	NEK	NEK	4--257	Pkinase	NEK	1.3e-122	Segmental/WGD	13	-	-	Nuclear
Glyma.03G246100.1	NEK	NEK	4--256	Pkinase	NEK	1.1e-120	Segmental/WGD	13	-	-	Nuclear
Glyma.12G187700.1	NEK	NEK	8--262	Pkinase	NEK	1.8e-123	Segmental/WGD	13	-	-	Nuclear
Glyma.12G093800.1	NEK	NEK	8--262	Pkinase	NEK	1e-123	Segmental/WGD	13	-	-	Nuclear
Glyma.19G243600.1	NEK	NEK	4--256	Pkinase	NEK	2.3e-119	Segmental/WGD	13	-	-	Nuclear
Glyma.11G179600.1	NEK	NEK	8--262	Pkinase	NEK	6.4e-124	Segmental/WGD	13	-	-	Nuclear
Glyma.10G029000.1	NEK	NEK	4--257	Pkinase	NEK	3.4e-122	Segmental/WGD	13	-	-	Nuclear
Glyma.19G159100.1	NEK	NEK	4--257	Pkinase	NEK	1e-122	Segmental/WGD	13	-	-	Nuclear
Glyma.02G145000.1	NEK	NEK	4--257	Pkinase	NEK	6e-122	Segmental/WGD	13	-	-	Nuclear
Glyma.03G140100.1	NEK	NEK	16--269	Pkinase	NEK	1.1e-121	Segmental/WGD	12	-	-	Nuclear
Glyma.13G313500.1	NEK	NEK	8--262	Pkinase	NEK	6.7e-123	Segmental/WGD	13	-	-	Nuclear
Glyma.19G143000.1	NEK	NEK	16--269	Pkinase	NEK	4e-122	Segmental/WGD	12	-	-	Nuclear
Glyma.02G180100.1	NEK	NEK	10--262	Pkinase	NEK	3.5e-113	Segmental/WGD	12	-	-	Nuclear
Glyma.10G094500.1	NEK	NEK	10--262	Pkinase	NEK	9.2e-113	Segmental/WGD	12	-	-	Nuclear
Glyma.12G052400.1	PEK_GCN2	PEK_GCN2	416--718	Pkinase	PEK_GCN2	8.8e-167	Dispersed/proximal	28	-	-	Nuclear
Glyma.15G181400.1	RLK-Pelle_C-LEC	RLK-Pelle_C-LEC	272--538	Pkinase_Tyr	RLK-Pelle_C-LEC	7.6e-137	Segmental/WGD	4	5--27,198--220	1--21	Plasma Membrane
Glyma.09G072500.1	RLK-Pelle_C-LEC	RLK-Pelle_C-LEC	268--536	Pkinase_Tyr	RLK-Pelle_C-LEC	3.4e-139	Segmental/WGD	4	5--27,198--220	1--17	Plasma Membrane
Glyma.14G189100.1	RLK-Pelle_C-LEC	RLK-Pelle_C-LEC	397--552	Pkinase	RLK-Pelle_L-LEC	2.4e-41	Segmental/WGD	0	7--29,332--354	-	Plasma Membrane
Glyma.02G221900.1	RLK-Pelle_C-LEC	RLK-Pelle_C-LEC	402--544	Pkinase_Tyr	RLK-Pelle_L-LEC	1.8e-41	Segmental/WGD	0	7--29,336--358	1--37	Plasma Membrane
Glyma.12G002400.1	RLK-Pelle_CR4L	RLK-Pelle_CR4L	461--743	Pkinase	RLK-Pelle_CR4L	2.3e-105	Dispersed/proximal	0	374--396	1--23	Plasma Membrane
Glyma.15G030000.1	RLK-Pelle_CR4L	RLK-Pelle_CR4L	513--777	Pkinase_Tyr	RLK-Pelle_CR4L	3.8e-108	Segmental/WGD	0	427--449	-	Plasma Membrane
Glyma.13G344400.1	RLK-Pelle_CR4L	RLK-Pelle_CR4L	513--779	Pkinase_Tyr	RLK-Pelle_CR4L	8.6e-109	Segmental/WGD	0	430--452	1--26	Plasma Membrane
Glyma.18G062500.1	RLK-Pelle_CR4L	RLK-Pelle_CR4L	505--740	Pkinase	RLK-Pelle_CR4L	9.1e-97	Segmental/WGD	0	5--27,395--417	1--22	Plasma Membrane
Glyma.11G174800.1	RLK-Pelle_CR4L	RLK-Pelle_CR4L	522--802	Pkinase	RLK-Pelle_CR4L	5.1e-108	Segmental/WGD	0	5--27,405--427	1--22	Plasma Membrane
Glyma.14G059100.1	RLK-Pelle_CR4L	RLK-Pelle_CR4L	453--734	Pkinase	RLK-Pelle_CR4L	3.3e-111	Segmental/WGD	1	7--24,29--51,347--369	1--31	Plasma Membrane
Glyma.02G257300.1	RLK-Pelle_CR4L	RLK-Pelle_CR4L	488--768	Pkinase	RLK-Pelle_CR4L	1.1e-110	Segmental/WGD	0	7--24,29--51,381--403	1--31	Plasma Membrane
Glyma.11G230600.1	RLK-Pelle_CR4L	RLK-Pelle_CR4L	497--710	Pkinase	RLK-Pelle_CR4L	1.3e-93	Tandem	0	7--26,31--53,393--415	1--31	Plasma Membrane
Glyma.18G026700.1	RLK-Pelle_CR4L	RLK-Pelle_CR4L	502--717	Pkinase	RLK-Pelle_CR4L	1e-94	Tandem and Segmental/WGD	1	7--29,397--419	1--31	Plasma Membrane
Glyma.12G052300.1	RLK-Pelle_CR4L	RLK-Pelle_CR4L	550--819	Pkinase_Tyr	RLK-Pelle_CR4L	2.5e-110	Segmental/WGD	0	7--29,468--490	-	Plasma Membrane
Glyma.06G095000.1	RLK-Pelle_CR4L	RLK-Pelle_CR4L	50--323	Pkinase	RLK-Pelle_CR4L	1.5e-89	Segmental/WGD	0	-	-	Nuclear
Glyma.11G230300.1	RLK-Pelle_CR4L	RLK-Pelle_CR4L	190--450	Pkinase	RLK-Pelle_CR4L	3.8e-83	Tandem and Segmental/WGD	0	-	1--19	Extracellular
Glyma.02G212000.1	RLK-Pelle_CR4L	RLK-Pelle_CR4L	55--316	Pkinase	RLK-Pelle_CR4L	9.9e-88	Segmental/WGD	0	-	-	-
Glyma.12G010500.1	RLK-Pelle_CR4L	RLK-Pelle_CR4L	52--326	Pkinase_Tyr	RLK-Pelle_CR4L	2.7e-94	Segmental/WGD	0	-	-	Cytoplasmic
Glyma.09G226300.1	RLK-Pelle_CR4L	RLK-Pelle_CR4L	53--325	Pkinase_Tyr	RLK-Pelle_CR4L	1.1e-93	Segmental/WGD	1	-	-	-
Glyma.11G127700.1	RLK-Pelle_CR4L	RLK-Pelle_CR4L	509--778	Pkinase_Tyr	RLK-Pelle_CR4L	1.7e-109	Segmental/WGD	1	-	-	-
Glyma.16G117700.1	RLK-Pelle_CR4L	RLK-Pelle_RLCK-VIIa-2	109--407	Pkinase	RLK-Pelle_CR4L	6.1e-80	Dispersed/proximal	6	-	-	-
Glyma.12G168400.1	RLK-Pelle_CR4L	RLK-Pelle_CR4L	21--279	Pkinase	RLK-Pelle_CR4L	8.5e-82	Dispersed/proximal	0	-	-	Cytoplasmic
Glyma.04G093200.1	RLK-Pelle_CR4L	RLK-Pelle_CR4L	61--339	Pkinase_Tyr	RLK-Pelle_CR4L	7.3e-91	Segmental/WGD	0	-	-	Cytoplasmic
Glyma.18G026900.1	RLK-Pelle_CR4L	RLK-Pelle_CR4L	183--416	Pkinase	RLK-Pelle_CR4L	6.8e-81	Dispersed/proximal	0	-	-	Cytoplasmic
Glyma.11G230500.1	RLK-Pelle_CR4L	RLK-Pelle_CR4L	106--366	Pkinase_Tyr	RLK-Pelle_CR4L	3.7e-80	Tandem	0	-	-	Cytoplasmic
Glyma.18G026800.1	RLK-Pelle_CR4L	RLK-Pelle_CR4L	177--325	Pkinase_Tyr	RLK-Pelle_CR4L	4.5e-50	Tandem	0	-	-	Cytoplasmic
Glyma.11G230400.1	RLK-Pelle_CR4L	RLK-Pelle_CR4L	91--321	Pkinase_Tyr	RLK-Pelle_CR4L	2.4e-75	Tandem and Segmental/WGD	0	-	-	Cytoplasmic
Glyma.09G024700.1	RLK-Pelle_CrRLK1L-1	RLK-Pelle_CrRLK1L-1	529--792	Pkinase_Tyr	RLK-Pelle_CrRLK1L-1	2.6e-149	Dispersed/proximal	0	10--27,431--453	1--27	Plasma Membrane
Glyma.08G248900.1	RLK-Pelle_CrRLK1L-1	RLK-Pelle_CrRLK1L-1	519--784	Pkinase_Tyr	RLK-Pelle_CrRLK1L-1	1.3e-126	Segmental/WGD	0	10--32,445--467	-	Plasma Membrane
Glyma.18G271000.1	RLK-Pelle_CrRLK1L-1	RLK-Pelle_CrRLK1L-1	528--796	Pkinase_Tyr	RLK-Pelle_CrRLK1L-1	3.1e-116	Tandem	0	13--32,453--475	-	Plasma Membrane
Glyma.18G269900.1	RLK-Pelle_CrRLK1L-1	RLK-Pelle_CrRLK1L-1	526--792	Pkinase_Tyr	RLK-Pelle_CrRLK1L-1	9.6e-129	Dispersed/proximal	0	13--32,455--477	1--27	Plasma Membrane
Glyma.05G100000.1	RLK-Pelle_CrRLK1L-1	RLK-Pelle_CrRLK1L-1	502--768	Pkinase_Tyr	RLK-Pelle_CrRLK1L-1	6.3e-134	Tandem	0	13--35	1--32	Plasma Membrane
Glyma.08G249400.1	RLK-Pelle_CrRLK1L-1	RLK-Pelle_CrRLK1L-1	496--761	Pkinase_Tyr	RLK-Pelle_CrRLK1L-1	1.7e-114	Dispersed/proximal	1	15--34,414--436	-	Plasma Membrane
Glyma.18G271100.1	RLK-Pelle_CrRLK1L-1	RLK-Pelle_CrRLK1L-1	537--802	Pkinase_Tyr	RLK-Pelle_CrRLK1L-1	8.4e-122	Tandem	0	19--41,462--484	-	Plasma Membrane
Glyma.13G053600.1	RLK-Pelle_CrRLK1L-1	RLK-Pelle_CrRLK1L-1	539--803	Pkinase_Tyr	RLK-Pelle_CrRLK1L-1	2.1e-134	Tandem	1	2--24,451--473	1--24	Plasma Membrane
Glyma.18G142100.1	RLK-Pelle_CrRLK1L-1	RLK-Pelle_CrRLK1L-1	115--300	Pkinase_Tyr	RLK-Pelle_CrRLK1L-1	1.8e-88	Dispersed/proximal	2	23--45	-	Plasma Membrane
Glyma.02G121900.1	RLK-Pelle_CrRLK1L-1	RLK-Pelle_CrRLK1L-1	535--803	Pkinase_Tyr	RLK-Pelle_CrRLK1L-1	1e-119	Dispersed/proximal	0	24--46,457--479	-	Plasma Membrane
Glyma.13G201400.1	RLK-Pelle_CrRLK1L-1	RLK-Pelle_CrRLK1L-1	523--728	Pkinase_Tyr	RLK-Pelle_CrRLK1L-1	1.1e-123	Segmental/WGD	0	25--47,435--457	-	Plasma Membrane
Glyma.02G122000.1	RLK-Pelle_CrRLK1L-1	RLK-Pelle_CrRLK1L-1	336--598	Pkinase_Tyr	RLK-Pelle_CrRLK1L-1	5.4e-113	Dispersed/proximal	0	261--283	-	Plasma Membrane
Glyma.20G162300.1	RLK-Pelle_CrRLK1L-1	RLK-Pelle_CrRLK1L-1	510--772	Pkinase	RLK-Pelle_CrRLK1L-1	5.4e-144	Segmental/WGD	0	29--51,424--446	-	Plasma Membrane
Glyma.12G235900.1	RLK-Pelle_CrRLK1L-1	RLK-Pelle_CrRLK1L-1	528--733	Pkinase_Tyr	RLK-Pelle_CrRLK1L-1	1.1e-123	Segmental/WGD	0	30--52,440--462	-	Plasma Membrane
Glyma.05G099900.1	RLK-Pelle_CrRLK1L-1	RLK-Pelle_CrRLK1L-1	494--717	Pkinase_Tyr	RLK-Pelle_CrRLK1L-1	7.3e-78	Tandem and Segmental/WGD	7	376--398	1--26	Plasma Membrane
Glyma.17G166200.1	RLK-Pelle_CrRLK1L-1	RLK-Pelle_CrRLK1L-1	502--767	Pkinase_Tyr	RLK-Pelle_CrRLK1L-1	7.3e-141	Segmental/WGD	0	417--439	1--23	Plasma Membrane
Glyma.10G163200.1	RLK-Pelle_CrRLK1L-1	RLK-Pelle_CrRLK1L-1	523--730	Pkinase_Tyr	RLK-Pelle_CrRLK1L-1	2.6e-123	Segmental/WGD	0	431--453	1--19	Plasma Membrane
Glyma.20G225800.1	RLK-Pelle_CrRLK1L-1	RLK-Pelle_CrRLK1L-1	524--731	Pkinase_Tyr	RLK-Pelle_CrRLK1L-1	7.8e-125	Segmental/WGD	0	432--454	1--20	Plasma Membrane
Glyma.13G054200.1	RLK-Pelle_CrRLK1L-1	RLK-Pelle_CrRLK1L-1	499--768	Pkinase_Tyr	RLK-Pelle_CrRLK1L-1	1.1e-117	Dispersed/proximal	0	435--454	1--24	Plasma Membrane
Glyma.U027000.1	RLK-Pelle_CrRLK1L-1	RLK-Pelle_CrRLK1L-1	499--768	Pkinase_Tyr	RLK-Pelle_CrRLK1L-1	1.1e-117	Tandem	0	435--454	1--24	Plasma Membrane
Glyma.03G247800.1	RLK-Pelle_CrRLK1L-1	RLK-Pelle_CrRLK1L-1	530--796	Pkinase_Tyr	RLK-Pelle_CrRLK1L-1	2.5e-147	Segmental/WGD	0	441--463	1--29	Plasma Membrane
Glyma.13G053800.1	RLK-Pelle_CrRLK1L-1	RLK-Pelle_CrRLK1L-1	539--683	Pkinase_Tyr	RLK-Pelle_CrRLK1L-1	1.3e-80	Dispersed/proximal	1	451--473	1--24	Plasma Membrane
Glyma.18G270100.1	RLK-Pelle_CrRLK1L-1	RLK-Pelle_CrRLK1L-1	525--791	Pkinase_Tyr	RLK-Pelle_CrRLK1L-1	7.1e-130	Dispersed/proximal	0	454--476	1--28	Plasma Membrane
Glyma.08G249200.1	RLK-Pelle_CrRLK1L-1	RLK-Pelle_CrRLK1L-1	526--790	Pkinase_Tyr	RLK-Pelle_CrRLK1L-1	3.5e-126	Dispersed/proximal	0	454--476	1--28	Plasma Membrane
Glyma.10G231500.1	RLK-Pelle_CrRLK1L-1	RLK-Pelle_CrRLK1L-1	491--753	Pkinase	RLK-Pelle_CrRLK1L-1	2.4e-143	Segmental/WGD	0	5--22,405--427	1--21	Plasma Membrane
Glyma.08G093100.1	RLK-Pelle_CrRLK1L-1	RLK-Pelle_CrRLK1L-1	70--330	Pkinase_Tyr	RLK-Pelle_CrRLK1L-1	2.2e-116	Dispersed/proximal	1	5--27	-	Plasma Membrane
Glyma.13G054400.1	RLK-Pelle_CrRLK1L-1	RLK-Pelle_CrRLK1L-1	541--805	Pkinase_Tyr	RLK-Pelle_CrRLK1L-1	2.1e-134	Tandem	1	5--27,453--475	1--26	Plasma Membrane
Glyma.09G273300.1	RLK-Pelle_CrRLK1L-1	RLK-Pelle_CrRLK1L-1	547--809	Pkinase_Tyr	RLK-Pelle_CrRLK1L-1	1.7e-151	Segmental/WGD	0	5--27,453--475	1--27	Plasma Membrane
Glyma.13G054300.1	RLK-Pelle_CrRLK1L-1	RLK-Pelle_CrRLK1L-1	548--812	Pkinase_Tyr	RLK-Pelle_CrRLK1L-1	8.2e-131	Tandem	0	5--27,476--498	1--26	Plasma Membrane
Glyma.18G270600.1	RLK-Pelle_CrRLK1L-1	RLK-Pelle_CrRLK1L-1	780--1045	Pkinase_Tyr	RLK-Pelle_CrRLK1L-1	3.8e-129	Segmental/WGD	3	705--727	-	Plasma Membrane
Glyma.16G179600.1	RLK-Pelle_CrRLK1L-1	RLK-Pelle_CrRLK1L-1	498--759	Pkinase_Tyr	RLK-Pelle_CrRLK1L-1	4.2e-142	Segmental/WGD	0	7--26,405--427	1--22	Plasma Membrane
Glyma.18G215800.1	RLK-Pelle_CrRLK1L-1	RLK-Pelle_CrRLK1L-1	545--807	Pkinase_Tyr	RLK-Pelle_CrRLK1L-1	1.9e-150	Segmental/WGD	0	7--26,450--472	1--26	Plasma Membrane
Glyma.17G102600.1	RLK-Pelle_CrRLK1L-1	RLK-Pelle_CrRLK1L-1	530--795	Pkinase	RLK-Pelle_CrRLK1L-1	2.5e-137	Dispersed/proximal	0	7--29	-	Plasma Membrane
Glyma.18G271200.1	RLK-Pelle_CrRLK1L-1	RLK-Pelle_CrRLK1L-1	517--781	Pkinase_Tyr	RLK-Pelle_CrRLK1L-1	2.4e-116	Dispersed/proximal	1	7--29	1--27	Plasma Membrane
Glyma.U033500.1	RLK-Pelle_CrRLK1L-1	RLK-Pelle_CrRLK1L-1	476--668	Pkinase_Tyr	RLK-Pelle_CrRLK1L-1	1.2e-119	Segmental/WGD	1	7--29,388--410	1--23	Plasma Membrane
Glyma.09G133000.1	RLK-Pelle_CrRLK1L-1	RLK-Pelle_CrRLK1L-1	484--747	Pkinase_Tyr	RLK-Pelle_CrRLK1L-1	1.3e-144	Segmental/WGD	1	7--29,390--412	1--26	Plasma Membrane
Glyma.15G042900.1	RLK-Pelle_CrRLK1L-1	RLK-Pelle_CrRLK1L-1	498--690	Pkinase_Tyr	RLK-Pelle_CrRLK1L-1	3.7e-120	Segmental/WGD	1	7--29,410--432	1--23	Plasma Membrane
Glyma.12G074600.1	RLK-Pelle_CrRLK1L-1	RLK-Pelle_CrRLK1L-1	502--696	Pkinase_Tyr	RLK-Pelle_CrRLK1L-1	1.1e-121	Segmental/WGD	0	7--29,414--436	1--23	Plasma Membrane
Glyma.12G148200.1	RLK-Pelle_CrRLK1L-1	RLK-Pelle_CrRLK1L-1	510--772	Pkinase_Tyr	RLK-Pelle_CrRLK1L-1	3.9e-154	Segmental/WGD	0	7--29,414--436	-	Plasma Membrane
Glyma.12G220400.1	RLK-Pelle_CrRLK1L-1	RLK-Pelle_CrRLK1L-1	506--681	Pkinase_Tyr	RLK-Pelle_CrRLK1L-1	8.1e-110	Segmental/WGD	0	7--29,414--436	1--26	Plasma Membrane
Glyma.U027100.1	RLK-Pelle_CrRLK1L-1	RLK-Pelle_CrRLK1L-1	523--787	Pkinase_Tyr	RLK-Pelle_CrRLK1L-1	1.2e-132	Tandem	0	7--29,450--472	1--26	Plasma Membrane
Glyma.13G053700.1	RLK-Pelle_CrRLK1L-1	RLK-Pelle_CrRLK1L-1	523--787	Pkinase_Tyr	RLK-Pelle_CrRLK1L-1	1.5e-132	Tandem and Segmental/WGD	0	7--29,451--473	1--26	Plasma Membrane
Glyma.18G270900.1	RLK-Pelle_CrRLK1L-1	RLK-Pelle_CrRLK1L-1	531--796	Pkinase_Tyr	RLK-Pelle_CrRLK1L-1	2.5e-123	Dispersed/proximal	0	7--29,456--478	1--26	Plasma Membrane
Glyma.18G270700.1	RLK-Pelle_CrRLK1L-1	RLK-Pelle_CrRLK1L-1	529--795	Pkinase_Tyr	RLK-Pelle_CrRLK1L-1	7.8e-128	Dispersed/proximal	0	7--29,458--480	1--27	Plasma Membrane
Glyma.19G033100.1	RLK-Pelle_CrRLK1L-1	RLK-Pelle_CrRLK1L-1	843--1108	Pkinase_Tyr	RLK-Pelle_CrRLK1L-1	3.9e-127	Segmental/WGD	5	774--796	1--23	Plasma Membrane
Glyma.18G270800.1	RLK-Pelle_CrRLK1L-1	RLK-Pelle_CrRLK1L-1	574--842	Pkinase_Tyr	RLK-Pelle_CrRLK1L-1	7e-118	Dispersed/proximal	3	93--115	-	Plasma Membrane
Glyma.18G272500.1	RLK-Pelle_CrRLK1L-1	RLK-Pelle_CrRLK1L-1	42--299	Pkinase_Tyr	RLK-Pelle_CrRLK1L-1	2.7e-70	Tandem	2	-	-	Cytoplasmic
Glyma.18G272600.1	RLK-Pelle_CrRLK1L-1	RLK-Pelle_CrRLK1L-1	5--188	Pkinase	RLK-Pelle_CrRLK1L-1	2e-40	Tandem	2	-	-	Cytoplasmic
Glyma.18G272700.1	RLK-Pelle_CrRLK1L-1	RLK-Pelle_CrRLK1L-1	49--298	Pkinase_Tyr	RLK-Pelle_CrRLK1L-1	2.1e-64	Tandem	1	-	-	Cytoplasmic
Glyma.18G269300.1	RLK-Pelle_CrRLK1L-1	RLK-Pelle_CrRLK1L-1	29--292	Pkinase_Tyr	RLK-Pelle_CrRLK1L-1	3.6e-74	Tandem and Segmental/WGD	1	-	-	Cytoplasmic
Glyma.02G196000.1	RLK-Pelle_CrRLK1L-1	RLK-Pelle_CrRLK1L-1	493--759	Pkinase_Tyr	RLK-Pelle_CrRLK1L-1	9.4e-130	Dispersed/proximal	0	-	1--24	Extracellular
Glyma.19G245800.1	RLK-Pelle_CrRLK1L-1	RLK-Pelle_CrRLK1L-1	527--792	Pkinase_Tyr	RLK-Pelle_CrRLK1L-1	2.4e-147	Segmental/WGD	0	-	1--25	Extracellular
Glyma.08G251100.1	RLK-Pelle_CrRLK1L-1	RLK-Pelle_CrRLK1L-1	43--312	Pkinase_Tyr	RLK-Pelle_CrRLK1L-1	4e-64	Segmental/WGD	1	-	-	Cytoplasmic
Glyma.18G273100.1	RLK-Pelle_CrRLK1L-1	RLK-Pelle_CrRLK1L-1	49--306	Pkinase_Tyr	RLK-Pelle_CrRLK1L-1	1.2e-75	Dispersed/proximal	1	-	-	Cytoplasmic
Glyma.18G271400.1	RLK-Pelle_CrRLK1L-1	RLK-Pelle_CrRLK1L-1	67--325	Pkinase_Tyr	RLK-Pelle_CrRLK1L-1	2.3e-69	Tandem	1	-	-	Cytoplasmic
Glyma.18G271300.1	RLK-Pelle_CrRLK1L-1	RLK-Pelle_CrRLK1L-1	65--317	Pkinase_Tyr	RLK-Pelle_CrRLK1L-1	2.7e-74	Tandem and Segmental/WGD	2	-	-	Cytoplasmic
Glyma.18G271500.1	RLK-Pelle_CrRLK1L-1	RLK-Pelle_CrRLK1L-1	73--307	Pkinase	RLK-Pelle_CrRLK1L-1	5.2e-71	Dispersed/proximal	1	-	-	Cytoplasmic
Glyma.18G272800.1	RLK-Pelle_CrRLK1L-1	RLK-Pelle_CrRLK1L-1	41--298	Pkinase_Tyr	RLK-Pelle_CrRLK1L-1	4.4e-63	Dispersed/proximal	1	-	-	Cytoplasmic
Glyma.18G269400.1	RLK-Pelle_CrRLK1L-1	RLK-Pelle_CrRLK1L-1	47--310	Pkinase_Tyr	RLK-Pelle_CrRLK1L-1	2.2e-75	Tandem	2	-	-	Cytoplasmic
Glyma.08G247800.1	RLK-Pelle_CrRLK1L-1	RLK-Pelle_CrRLK1L-1	47--309	Pkinase_Tyr	RLK-Pelle_CrRLK1L-1	4.5e-73	Segmental/WGD	1	-	-	Cytoplasmic
Glyma.13G053900.1	RLK-Pelle_CrRLK1L-1	RLK-Pelle_CrRLK1L-1	55--320	Pkinase_Tyr	RLK-Pelle_CrRLK1L-1	2.6e-73	Segmental/WGD	0	-	-	Cytoplasmic
Glyma.18G273800.1	RLK-Pelle_CrRLK1L-1	RLK-Pelle_CrRLK1L-1	17--233	Pkinase_Tyr	RLK-Pelle_CrRLK1L-1	6.4e-63	Segmental/WGD	2	-	-	Cytoplasmic
Glyma.08G352300.1	RLK-Pelle_DLSV	RLK-Pelle_DLSV	524--794	Pkinase_Tyr	RLK-Pelle_DLSV	1.7e-124	Tandem	6	10--27,434--456	1--26	Plasma Membrane
Glyma.01G240900.1	RLK-Pelle_DLSV	RLK-Pelle_DLSV	353--619	Pkinase_Tyr	RLK-Pelle_DLSV	2.3e-124	Segmental/WGD	6	10--29,270--292	1--31	Plasma Membrane
Glyma.04G170000.1	RLK-Pelle_DLSV	RLK-Pelle_DLSV	56--195	Pkinase_Tyr	RLK-Pelle_DLSV	1.5e-59	Dispersed/proximal	3	10--32	-	Plasma Membrane
Glyma.20G139600.1	RLK-Pelle_DLSV	RLK-Pelle_DLSV	328--594	Pkinase	RLK-Pelle_DLSV	5.9e-122	Tandem	7	10--32,265--287	1--26	Plasma Membrane
Glyma.20G139400.1	RLK-Pelle_DLSV	RLK-Pelle_DLSV	334--601	Pkinase_Tyr	RLK-Pelle_DLSV	1.9e-125	Tandem	7	10--32,270--292	1--26	Plasma Membrane
Glyma.15G213600.1	RLK-Pelle_DLSV	RLK-Pelle_DLSV	475--744	Pkinase_Tyr	RLK-Pelle_DLSV	7.7e-125	Tandem and Segmental/WGD	7	10--32,390--412	-	Plasma Membrane
Glyma.08G125800.1	RLK-Pelle_DLSV	RLK-Pelle_DLSV	469--736	Pkinase_Tyr	RLK-Pelle_DLSV	8.6e-123	Dispersed/proximal	6	10--32,392--414	1--27	Plasma Membrane
Glyma.13G248700.1	RLK-Pelle_DLSV	RLK-Pelle_DLSV	506--776	Pkinase_Tyr	RLK-Pelle_DLSV	3.9e-124	Dispersed/proximal	6	10--32,428--450	-	Plasma Membrane
Glyma.06G262000.1	RLK-Pelle_DLSV	RLK-Pelle_DLSV	531--799	Pkinase_Tyr	RLK-Pelle_DLSV	7.6e-122	Tandem	7	10--32,445--467	-	Plasma Membrane
Glyma.16G202200.1	RLK-Pelle_DLSV	RLK-Pelle_DLSV	607--873	Pkinase	RLK-Pelle_DLSV	4.6e-119	Dispersed/proximal	6	10--32,544--563	1--36	Plasma Membrane
Glyma.14G026300.1	RLK-Pelle_DLSV	RLK-Pelle_DLSV	683--882	Pkinase	RLK-Pelle_DLSV	5.6e-94	Segmental/WGD	23	10--32,621--643	1--30	Plasma Membrane
Glyma.06G312000.1	RLK-Pelle_DLSV	RLK-Pelle_DLSV	180--447	Pkinase_Tyr	RLK-Pelle_DLSV	1.5e-128	Dispersed/proximal	6	107--129	-	Plasma Membrane
Glyma.20G139900.1	RLK-Pelle_DLSV	RLK-Pelle_DLSV	337--603	Pkinase_Tyr	RLK-Pelle_DLSV	5.3e-128	Dispersed/proximal	6	12--34,272--294	1--27	Plasma Membrane
Glyma.12G143000.1	RLK-Pelle_DLSV	RLK-Pelle_DLSV	514--780	Pkinase_Tyr	RLK-Pelle_DLSV	4.2e-124	Dispersed/proximal	6	12--34,450--472	-	Plasma Membrane
Glyma.02G288600.1	RLK-Pelle_DLSV	RLK-Pelle_DLSV	684--952	Pkinase_Tyr	RLK-Pelle_DLSV	1.6e-110	Segmental/WGD	23	12--34,620--642	-	Plasma Membrane
Glyma.12G103700.1	RLK-Pelle_DLSV	RLK-Pelle_DLSV	725--991	Pkinase_Tyr	RLK-Pelle_DLSV	1.2e-124	Segmental/WGD	7	12--34,635--657	-	Plasma Membrane
Glyma.20G138800.1	RLK-Pelle_DLSV	RLK-Pelle_DLSV	370--665	Pkinase	RLK-Pelle_DLSV	4.3e-104	Segmental/WGD	6	13--30,297--319	1--34	Plasma Membrane
Glyma.19G005700.1	RLK-Pelle_DLSV	RLK-Pelle_DLSV	330--534	Pkinase	RLK-Pelle_DLSV	4.4e-94	Segmental/WGD	5	13--32,269--291	1--32	Plasma Membrane
Glyma.06G260900.1	RLK-Pelle_DLSV	RLK-Pelle_DLSV	503--769	Pkinase_Tyr	RLK-Pelle_DLSV	6.4e-124	Tandem and Segmental/WGD	6	13--33,444--466	-	Plasma Membrane
Glyma.20G137900.1	RLK-Pelle_DLSV	RLK-Pelle_DLSV	356--561	Pkinase	RLK-Pelle_DLSV	1.8e-105	Segmental/WGD	6	13--35,293--315	1--35	Plasma Membrane
Glyma.09G150500.1	RLK-Pelle_DLSV	RLK-Pelle_DLSV	587--854	Pkinase	RLK-Pelle_DLSV	2e-120	Dispersed/proximal	6	13--35,523--545	1--35	Plasma Membrane
Glyma.13G266300.1	RLK-Pelle_DLSV	RLK-Pelle_DLSV	674--941	Pkinase_Tyr	RLK-Pelle_DLSV	8e-114	Segmental/WGD	23	13--35,613--635	1--32	Plasma Membrane
Glyma.06G258400.1	RLK-Pelle_DLSV	RLK-Pelle_DLSV	531--796	Pkinase_Tyr	RLK-Pelle_DLSV	5e-120	Tandem and Segmental/WGD	6	15--32,460--482	-	Plasma Membrane
Glyma.05G005100.1	RLK-Pelle_DLSV	RLK-Pelle_DLSV	331--535	Pkinase	RLK-Pelle_DLSV	2.8e-94	Segmental/WGD	5	15--34,271--293	-	Plasma Membrane
Glyma.04G127100.1	RLK-Pelle_DLSV	RLK-Pelle_DLSV	356--624	Pkinase_Tyr	RLK-Pelle_DLSV	1.2e-126	Dispersed/proximal	6	15--37,278--300	1--33	Plasma Membrane
Glyma.01G013500.1	RLK-Pelle_DLSV	RLK-Pelle_DLSV	346--610	Pkinase_Tyr	RLK-Pelle_DLSV	2.8e-123	Dispersed/proximal	6	15--37,282--304	1--35	Plasma Membrane
Glyma.13G283300.1	RLK-Pelle_DLSV	RLK-Pelle_DLSV	298--457	Pkinase	RLK-Pelle_DLSV	2.5e-65	Tandem and Segmental/WGD	6	189--208	-	Plasma Membrane
Glyma.19G062300.1	RLK-Pelle_DLSV	RLK-Pelle_DLSV	338--542	Pkinase	RLK-Pelle_DLSV	3.4e-94	Dispersed/proximal	5	20--37,274--296	1--37	Plasma Membrane
Glyma.20G137400.1	RLK-Pelle_DLSV	RLK-Pelle_DLSV	614--879	Pkinase	RLK-Pelle_DLSV	5e-118	Dispersed/proximal	6	20--39,547--569	-	Plasma Membrane
Glyma.06G261100.1	RLK-Pelle_DLSV	RLK-Pelle_DLSV	516--784	Pkinase_Tyr	RLK-Pelle_DLSV	7.3e-123	Tandem	6	21--40	-	Plasma Membrane
Glyma.20G138100.1	RLK-Pelle_DLSV	RLK-Pelle_DLSV	358--623	Pkinase_Tyr	RLK-Pelle_DLSV	1.7e-126	Segmental/WGD	6	21--43,293--315	1--39	Plasma Membrane
Glyma.20G138400.1	RLK-Pelle_DLSV	RLK-Pelle_DLSV	371--634	Pkinase	RLK-Pelle_DLSV	6.4e-127	Dispersed/proximal	6	21--43,307--329	1--39	Plasma Membrane
Glyma.18G219200.1	RLK-Pelle_DLSV	RLK-Pelle_DLSV	592--858	Pkinase	RLK-Pelle_DLSV	1.3e-119	Tandem	6	21--43,528--550	-	Plasma Membrane
Glyma.01G118400.1	RLK-Pelle_DLSV	RLK-Pelle_DLSV	294--499	Pkinase	RLK-Pelle_DLSV	4.8e-94	Dispersed/proximal	8	232--254	-	Plasma Membrane
Glyma.11G002800.1	RLK-Pelle_DLSV	RLK-Pelle_DLSV	303--568	Pkinase_Tyr	RLK-Pelle_DLSV	5.6e-122	Segmental/WGD	6	247--269	-	Plasma Membrane
Glyma.06G256600.1	RLK-Pelle_DLSV	RLK-Pelle_DLSV	506--769	Pkinase	RLK-Pelle_DLSV	1.8e-124	Tandem and Segmental/WGD	6	254--271,443--465	1--23	Plasma Membrane
Glyma.06G256700.1	RLK-Pelle_DLSV	RLK-Pelle_DLSV	508--773	Pkinase_Tyr	RLK-Pelle_DLSV	2.5e-125	Tandem	6	255--272,443--465	1--24	Plasma Membrane
Glyma.17G088000.1	RLK-Pelle_DLSV	RLK-Pelle_DLSV	325--588	Pkinase_Tyr	RLK-Pelle_DLSV	5.8e-97	Dispersed/proximal	5	256--278	1--26	Plasma Membrane
Glyma.18G141500.1	RLK-Pelle_DLSV	RLK-Pelle_DLSV	324--565	Pkinase	RLK-Pelle_DLSV	5.2e-102	Segmental/WGD	6	257--279	1--25	Plasma Membrane
Glyma.10G253000.1	RLK-Pelle_DLSV	RLK-Pelle_DLSV	328--594	Pkinase_Tyr	RLK-Pelle_DLSV	3.3e-128	Segmental/WGD	6	260--282	1--26	Plasma Membrane
Glyma.02G037100.1	RLK-Pelle_DLSV	RLK-Pelle_DLSV	326--534	Pkinase_Tyr	RLK-Pelle_DLSV	9.5e-97	Segmental/WGD	6	261--283	1--29	Plasma Membrane
Glyma.01G028100.1	RLK-Pelle_DLSV	RLK-Pelle_DLSV	326--599	Pkinase_Tyr	RLK-Pelle_DLSV	1.1e-109	Dispersed/proximal	6	261--283	1--29	Plasma Membrane
Glyma.02G037200.1	RLK-Pelle_DLSV	RLK-Pelle_DLSV	327--522	Pkinase	RLK-Pelle_DLSV	9.5e-88	Segmental/WGD	7	262--284	1--20	Plasma Membrane
Glyma.11G204800.1	RLK-Pelle_DLSV	RLK-Pelle_DLSV	329--597	Pkinase_Tyr	RLK-Pelle_DLSV	5.4e-110	Dispersed/proximal	7	262--284	1--22	Plasma Membrane
Glyma.20G138900.1	RLK-Pelle_DLSV	RLK-Pelle_DLSV	333--596	Pkinase_Tyr	RLK-Pelle_DLSV	4.7e-125	Segmental/WGD	6	264--286	1--25	Plasma Membrane
Glyma.18G046400.1	RLK-Pelle_DLSV	RLK-Pelle_DLSV	328--596	Pkinase_Tyr	RLK-Pelle_DLSV	6.2e-109	Segmental/WGD	7	264--286	1--22	Plasma Membrane
Glyma.11G205400.1	RLK-Pelle_DLSV	RLK-Pelle_DLSV	323--524	Pkinase	RLK-Pelle_DLSV	3.2e-93	Segmental/WGD	7	264--286	1--24	Plasma Membrane
Glyma.18G046200.1	RLK-Pelle_DLSV	RLK-Pelle_DLSV	329--598	Pkinase_Tyr	RLK-Pelle_DLSV	7.6e-108	Segmental/WGD	7	264--286	1--25	Plasma Membrane
Glyma.18G046100.1	RLK-Pelle_DLSV	RLK-Pelle_DLSV	323--592	Pkinase_Tyr	RLK-Pelle_DLSV	5e-110	Dispersed/proximal	7	264--286	1--25	Plasma Membrane
Glyma.17G055900.1	RLK-Pelle_DLSV	RLK-Pelle_DLSV	120--387	Pkinase_Tyr	RLK-Pelle_DLSV	9e-108	Segmental/WGD	7	26--48	-	Plasma Membrane
Glyma.09G062500.1	RLK-Pelle_DLSV	RLK-Pelle_DLSV	120--386	Pkinase_Tyr	RLK-Pelle_DLSV	1.5e-105	Segmental/WGD	7	26--48	-	Plasma Membrane
Glyma.11G206300.1	RLK-Pelle_DLSV	RLK-Pelle_DLSV	329--600	Pkinase_Tyr	RLK-Pelle_DLSV	1.4e-109	Tandem	7	265--287	1--24	Plasma Membrane
Glyma.11G206400.1	RLK-Pelle_DLSV	RLK-Pelle_DLSV	330--601	Pkinase_Tyr	RLK-Pelle_DLSV	8.5e-110	Tandem	7	265--287	1--24	Plasma Membrane
Glyma.11G206900.1	RLK-Pelle_DLSV	RLK-Pelle_DLSV	329--512	Pkinase	RLK-Pelle_DLSV	3.3e-84	Dispersed/proximal	6	266--288	1--24	Plasma Membrane
Glyma.11G205300.1	RLK-Pelle_DLSV	RLK-Pelle_DLSV	329--561	Pkinase	RLK-Pelle_DLSV	1.2e-95	Dispersed/proximal	7	266--288	1--25	Plasma Membrane
Glyma.11G205200.1	RLK-Pelle_DLSV	RLK-Pelle_DLSV	330--600	Pkinase_Tyr	RLK-Pelle_DLSV	2.7e-108	Dispersed/proximal	7	266--288	1--25	Plasma Membrane
Glyma.11G206700.1	RLK-Pelle_DLSV	RLK-Pelle_DLSV	331--531	Pkinase	RLK-Pelle_DLSV	7.2e-91	Dispersed/proximal	7	266--288	1--25	Plasma Membrane
Glyma.13G283000.1	RLK-Pelle_DLSV	RLK-Pelle_DLSV	336--600	Pkinase_Tyr	RLK-Pelle_DLSV	1.2e-121	Tandem and Segmental/WGD	6	266--288	-	Plasma Membrane
Glyma.13G188900.1	RLK-Pelle_DLSV	RLK-Pelle_DLSV	327--592	Pkinase_Tyr	RLK-Pelle_DLSV	1.5e-122	Tandem	7	267--289	1--28	Plasma Membrane
Glyma.18G294400.1	RLK-Pelle_DLSV	RLK-Pelle_DLSV	347--612	Pkinase	RLK-Pelle_DLSV	5.3e-117	Dispersed/proximal	6	267--289	1--27	Plasma Membrane
Glyma.18G046300.1	RLK-Pelle_DLSV	RLK-Pelle_DLSV	326--595	Pkinase_Tyr	RLK-Pelle_DLSV	1.8e-110	Segmental/WGD	7	267--289	1--27	Plasma Membrane
Glyma.11G207000.1	RLK-Pelle_DLSV	RLK-Pelle_DLSV	327--596	Pkinase_Tyr	RLK-Pelle_DLSV	7.9e-109	Dispersed/proximal	7	268--290	1--27	Plasma Membrane
Glyma.11G207500.1	RLK-Pelle_DLSV	RLK-Pelle_DLSV	327--596	Pkinase_Tyr	RLK-Pelle_DLSV	2.2e-110	Dispersed/proximal	7	268--290	1--27	Plasma Membrane
Glyma.01G240800.1	RLK-Pelle_DLSV	RLK-Pelle_DLSV	324--589	Pkinase_Tyr	RLK-Pelle_DLSV	2.9e-121	Segmental/WGD	6	268--290	1--28	Plasma Membrane
Glyma.15G226500.1	RLK-Pelle_DLSV	RLK-Pelle_DLSV	331--598	Pkinase_Tyr	RLK-Pelle_DLSV	2e-122	Dispersed/proximal	6	269--291	1--25	Plasma Membrane
Glyma.20G139700.1	RLK-Pelle_DLSV	RLK-Pelle_DLSV	349--615	Pkinase_Tyr	RLK-Pelle_DLSV	3.9e-129	Segmental/WGD	6	269--291	1--26	Plasma Membrane
Glyma.20G138600.1	RLK-Pelle_DLSV	RLK-Pelle_DLSV	335--598	Pkinase	RLK-Pelle_DLSV	1.4e-126	Dispersed/proximal	6	270--292	1--16	Plasma Membrane
Glyma.10G109200.1	RLK-Pelle_DLSV	RLK-Pelle_DLSV	335--598	Pkinase	RLK-Pelle_DLSV	1.7e-119	Dispersed/proximal	6	270--292	1--22	Plasma Membrane
Glyma.11G207300.1	RLK-Pelle_DLSV	RLK-Pelle_DLSV	334--601	Pkinase_Tyr	RLK-Pelle_DLSV	1.4e-108	Segmental/WGD	7	270--292	1--26	Plasma Membrane
Glyma.20G138500.1	RLK-Pelle_DLSV	RLK-Pelle_DLSV	340--536	Pkinase	RLK-Pelle_DLSV	2.5e-106	Segmental/WGD	6	272--294	1--25	Plasma Membrane
Glyma.10G252800.1	RLK-Pelle_DLSV	RLK-Pelle_DLSV	376--642	Pkinase	RLK-Pelle_DLSV	7.4e-124	Segmental/WGD	5	272--294	1--26	Plasma Membrane
Glyma.10G253900.1	RLK-Pelle_DLSV	RLK-Pelle_DLSV	339--601	Pkinase	RLK-Pelle_DLSV	6.2e-125	Segmental/WGD	6	273--295	1--23	Plasma Membrane
Glyma.10G253800.1	RLK-Pelle_DLSV	RLK-Pelle_DLSV	342--607	Pkinase_Tyr	RLK-Pelle_DLSV	8.5e-127	Dispersed/proximal	6	273--295	1--24	Plasma Membrane
Glyma.11G206100.1	RLK-Pelle_DLSV	RLK-Pelle_DLSV	337--585	Pkinase	RLK-Pelle_DLSV	2.5e-98	Dispersed/proximal	7	273--295	-	Plasma Membrane
Glyma.18G141700.1	RLK-Pelle_DLSV	RLK-Pelle_DLSV	337--535	Pkinase	RLK-Pelle_DLSV	1.7e-89	Segmental/WGD	7	274--296	1--21	Plasma Membrane
Glyma.06G261800.1	RLK-Pelle_DLSV	RLK-Pelle_DLSV	536--806	Pkinase_Tyr	RLK-Pelle_DLSV	1.7e-124	Dispersed/proximal	6	27--46	-	Plasma Membrane
Glyma.08G060500.1	RLK-Pelle_DLSV	RLK-Pelle_DLSV	596--860	Pkinase_Tyr	RLK-Pelle_DLSV	1.4e-127	Segmental/WGD	7	27--46,66--85,506--528	-	Plasma Membrane
Glyma.15G169000.1	RLK-Pelle_DLSV	RLK-Pelle_DLSV	121--387	Pkinase_Tyr	RLK-Pelle_DLSV	5.1e-105	Segmental/WGD	7	27--49	-	Plasma Membrane
Glyma.08G284100.1	RLK-Pelle_DLSV	RLK-Pelle_DLSV	338--538	Pkinase	RLK-Pelle_DLSV	6.3e-91	Segmental/WGD	7	275--297	1--22	Plasma Membrane
Glyma.15G226800.1	RLK-Pelle_DLSV	RLK-Pelle_DLSV	350--617	Pkinase_Tyr	RLK-Pelle_DLSV	1.3e-124	Dispersed/proximal	6	277--299	1--29	Plasma Membrane
Glyma.13G189000.1	RLK-Pelle_DLSV	RLK-Pelle_DLSV	354--621	Pkinase_Tyr	RLK-Pelle_DLSV	5.1e-125	Tandem	6	278--300	1--29	Plasma Membrane
Glyma.10G253300.1	RLK-Pelle_DLSV	RLK-Pelle_DLSV	347--552	Pkinase_Tyr	RLK-Pelle_DLSV	1.2e-106	Segmental/WGD	6	278--300	1--25	Plasma Membrane
Glyma.20G137500.1	RLK-Pelle_DLSV	RLK-Pelle_DLSV	344--540	Pkinase	RLK-Pelle_DLSV	7.1e-104	Dispersed/proximal	6	279--301	1--22	Plasma Membrane
Glyma.20G140100.1	RLK-Pelle_DLSV	RLK-Pelle_DLSV	344--608	Pkinase	RLK-Pelle_DLSV	2.8e-129	Tandem and Segmental/WGD	6	279--301	1--26	Plasma Membrane
Glyma.15G227000.1	RLK-Pelle_DLSV	RLK-Pelle_DLSV	355--622	Pkinase_Tyr	RLK-Pelle_DLSV	3.2e-125	Dispersed/proximal	6	279--301	1--29	Plasma Membrane
Glyma.10G254300.1	RLK-Pelle_DLSV	RLK-Pelle_DLSV	341--565	Pkinase	RLK-Pelle_DLSV	1.7e-106	Segmental/WGD	6	281--303	1--19	Plasma Membrane
Glyma.20G137700.1	RLK-Pelle_DLSV	RLK-Pelle_DLSV	348--613	Pkinase_Tyr	RLK-Pelle_DLSV	1.8e-127	Dispersed/proximal	6	282--304	1--25	Plasma Membrane
Glyma.20G139300.1	RLK-Pelle_DLSV	RLK-Pelle_DLSV	348--612	Pkinase_Tyr	RLK-Pelle_DLSV	2.4e-125	Dispersed/proximal	6	282--304	1--25	Plasma Membrane
Glyma.20G140700.1	RLK-Pelle_DLSV	RLK-Pelle_DLSV	348--613	Pkinase	RLK-Pelle_DLSV	1e-119	Segmental/WGD	6	284--306	1--20	Plasma Membrane
Glyma.01G241000.1	RLK-Pelle_DLSV	RLK-Pelle_DLSV	350--618	Pkinase_Tyr	RLK-Pelle_DLSV	4.4e-129	Dispersed/proximal	6	285--307	1--22	Plasma Membrane
Glyma.18G219300.1	RLK-Pelle_DLSV	RLK-Pelle_DLSV	350--560	Pkinase	RLK-Pelle_DLSV	5.4e-102	Tandem	6	286--308	1--26	Plasma Membrane
Glyma.10G252700.1	RLK-Pelle_DLSV	RLK-Pelle_DLSV	353--618	Pkinase_Tyr	RLK-Pelle_DLSV	1.5e-119	Segmental/WGD	6	287--309	1--22	Plasma Membrane
Glyma.10G253200.1	RLK-Pelle_DLSV	RLK-Pelle_DLSV	365--567	Pkinase	RLK-Pelle_DLSV	1.6e-102	Segmental/WGD	6	287--309	1--23	Plasma Membrane
Glyma.13G265700.1	RLK-Pelle_DLSV	RLK-Pelle_DLSV	380--649	Pkinase_Tyr	RLK-Pelle_DLSV	3.4e-111	Segmental/WGD	13	287--309,322--344	-	Plasma Membrane
Glyma.20G139000.1	RLK-Pelle_DLSV	RLK-Pelle_DLSV	357--621	Pkinase	RLK-Pelle_DLSV	2.7e-120	Dispersed/proximal	7	289--311	1--23	Plasma Membrane
Glyma.20G140400.1	RLK-Pelle_DLSV	RLK-Pelle_DLSV	354--620	Pkinase	RLK-Pelle_DLSV	1.1e-123	Segmental/WGD	6	290--312	1--45	Plasma Membrane
Glyma.20G139200.1	RLK-Pelle_DLSV	RLK-Pelle_DLSV	355--551	Pkinase	RLK-Pelle_DLSV	4.9e-102	Segmental/WGD	6	290--312	1--22	Plasma Membrane
Glyma.12G140400.1	RLK-Pelle_DLSV	RLK-Pelle_DLSV	356--624	Pkinase_Tyr	RLK-Pelle_DLSV	1.3e-121	Tandem and Segmental/WGD	6	293--315	-	Plasma Membrane
Glyma.13G358900.1	RLK-Pelle_DLSV	RLK-Pelle_DLSV	444--712	Pkinase_Tyr	RLK-Pelle_DLSV	1.1e-117	Dispersed/proximal	8	321--343,358--380,423--445	-	Plasma Membrane
Glyma.01G117900.1	RLK-Pelle_DLSV	RLK-Pelle_DLSV	502--769	Pkinase_Tyr	RLK-Pelle_DLSV	1e-119	Segmental/WGD	6	3--25,440--462	-	Plasma Membrane
Glyma.20G140200.1	RLK-Pelle_DLSV	RLK-Pelle_DLSV	385--651	Pkinase_Tyr	RLK-Pelle_DLSV	6.9e-127	Tandem and Segmental/WGD	6	35--57,320--342	-	Plasma Membrane
Glyma.15G206400.1	RLK-Pelle_DLSV	RLK-Pelle_DLSV	446--713	Pkinase	RLK-Pelle_DLSV	4.3e-115	Dispersed/proximal	6	375--397	1--17	Plasma Membrane
Glyma.15G213700.1	RLK-Pelle_DLSV	RLK-Pelle_DLSV	468--737	Pkinase_Tyr	RLK-Pelle_DLSV	5.7e-125	Tandem	6	383--405	1--23	Plasma Membrane
Glyma.06G243800.1	RLK-Pelle_DLSV	RLK-Pelle_DLSV	451--652	Pkinase_Tyr	RLK-Pelle_DLSV	6.4e-80	Dispersed/proximal	18	389--411	-	Plasma Membrane
Glyma.13G160900.1	RLK-Pelle_DLSV	RLK-Pelle_DLSV	453--622	Pkinase	RLK-Pelle_DLSV	7.1e-40	Dispersed/proximal	8	390--412	-	Plasma Membrane
Glyma.13G248500.1	RLK-Pelle_DLSV	RLK-Pelle_DLSV	547--815	Pkinase_Tyr	RLK-Pelle_DLSV	1.6e-124	Tandem	6	39--61,477--499	-	Plasma Membrane
Glyma.20G035400.1	RLK-Pelle_DLSV	RLK-Pelle_DLSV	485--748	Pkinase	RLK-Pelle_DLSV	1.4e-122	Dispersed/proximal	6	400--422	1--24	Plasma Membrane
Glyma.08G236900.1	RLK-Pelle_DLSV	RLK-Pelle_DLSV	495--764	Pkinase_Tyr	RLK-Pelle_DLSV	1.2e-124	Segmental/WGD	7	410--429	1--27	Plasma Membrane
Glyma.15G015100.1	RLK-Pelle_DLSV	RLK-Pelle_DLSV	505--773	Pkinase_Tyr	RLK-Pelle_DLSV	1.2e-121	Dispersed/proximal	6	415--437	1--25	Plasma Membrane
Glyma.20G137300.1	RLK-Pelle_DLSV	RLK-Pelle_DLSV	362--625	Pkinase_Tyr	RLK-Pelle_DLSV	6.3e-125	Segmental/WGD	6	4--21,296--318	1--25	Plasma Membrane
Glyma.20G140500.1	RLK-Pelle_DLSV	RLK-Pelle_DLSV	344--611	Pkinase	RLK-Pelle_DLSV	3.7e-119	Dispersed/proximal	6	4--22,225--247,280--302	-	Plasma Membrane
Glyma.14G054500.1	RLK-Pelle_DLSV	RLK-Pelle_DLSV	506--773	Pkinase_Tyr	RLK-Pelle_DLSV	1.9e-123	Dispersed/proximal	6	4--23,439--461	1--23	Plasma Membrane
Glyma.03G055000.1	RLK-Pelle_DLSV	RLK-Pelle_DLSV	267--416	Pkinase	RLK-Pelle_DLSV	1.3e-61	Tandem	7	4--26,118--137	1--19	Plasma Membrane
Glyma.18G237900.1	RLK-Pelle_DLSV	RLK-Pelle_DLSV	331--595	Pkinase_Tyr	RLK-Pelle_DLSV	1.4e-122	Dispersed/proximal	6	4--26,271--293	1--24	Plasma Membrane
Glyma.06G262300.1	RLK-Pelle_DLSV	RLK-Pelle_DLSV	493--762	Pkinase_Tyr	RLK-Pelle_DLSV	3.7e-124	Tandem	6	4--26,433--452	1--19	Plasma Membrane
Glyma.11G152200.1	RLK-Pelle_DLSV	RLK-Pelle_DLSV	503--768	Pkinase_Tyr	RLK-Pelle_DLSV	4.8e-125	Dispersed/proximal	6	4--26,435--457	1--24	Plasma Membrane
Glyma.06G262400.1	RLK-Pelle_DLSV	RLK-Pelle_DLSV	497--766	Pkinase_Tyr	RLK-Pelle_DLSV	2.3e-126	Tandem and Segmental/WGD	6	4--26,436--458	1--26	Plasma Membrane
Glyma.06G262700.1	RLK-Pelle_DLSV	RLK-Pelle_DLSV	502--766	Pkinase_Tyr	RLK-Pelle_DLSV	5.6e-122	Segmental/WGD	6	4--26,441--460	1--26	Plasma Membrane
Glyma.03G054900.1	RLK-Pelle_DLSV	RLK-Pelle_DLSV	501--771	Pkinase_Tyr	RLK-Pelle_DLSV	3.1e-121	Tandem and Segmental/WGD	6	4--26,442--461	-	Plasma Membrane
Glyma.13G248800.1	RLK-Pelle_DLSV	RLK-Pelle_DLSV	539--804	Pkinase_Tyr	RLK-Pelle_DLSV	3e-125	Segmental/WGD	6	4--26,443--465	1--25	Plasma Membrane
Glyma.15G065200.1	RLK-Pelle_DLSV	RLK-Pelle_DLSV	544--808	Pkinase_Tyr	RLK-Pelle_DLSV	4.5e-126	Segmental/WGD	6	4--26,448--470	-	Plasma Membrane
Glyma.13G283100.1	RLK-Pelle_DLSV	RLK-Pelle_DLSV	500--765	Pkinase_Tyr	RLK-Pelle_DLSV	1.4e-124	Tandem and Segmental/WGD	6	431--453	1--23	Plasma Membrane
Glyma.12G142800.1	RLK-Pelle_DLSV	RLK-Pelle_DLSV	496--762	Pkinase_Tyr	RLK-Pelle_DLSV	1.5e-125	Dispersed/proximal	6	432--454	1--15	Plasma Membrane
Glyma.06G257000.1	RLK-Pelle_DLSV	RLK-Pelle_DLSV	497--763	Pkinase_Tyr	RLK-Pelle_DLSV	5.7e-126	Tandem and Segmental/WGD	6	432--454	1--17	Plasma Membrane
Glyma.12G140200.1	RLK-Pelle_DLSV	RLK-Pelle_DLSV	494--758	Pkinase_Tyr	RLK-Pelle_DLSV	7.9e-123	Segmental/WGD	6	433--452	1--19	Plasma Membrane
Glyma.12G144100.1	RLK-Pelle_DLSV	RLK-Pelle_DLSV	502--700	Pkinase	RLK-Pelle_DLSV	5e-103	Dispersed/proximal	6	433--455	1--18	Plasma Membrane
Glyma.06G255900.1	RLK-Pelle_DLSV	RLK-Pelle_DLSV	517--786	Pkinase_Tyr	RLK-Pelle_DLSV	3.3e-119	Segmental/WGD	6	434--456	1--25	Plasma Membrane
Glyma.06G256400.1	RLK-Pelle_DLSV	RLK-Pelle_DLSV	499--766	Pkinase_Tyr	RLK-Pelle_DLSV	5.2e-125	Segmental/WGD	6	434--456	1--17	Plasma Membrane
Glyma.13G283400.1	RLK-Pelle_DLSV	RLK-Pelle_DLSV	507--769	Pkinase_Tyr	RLK-Pelle_DLSV	6.1e-120	Segmental/WGD	6	435--457	1--19	Plasma Membrane
Glyma.12G144400.1	RLK-Pelle_DLSV	RLK-Pelle_DLSV	506--702	Pkinase	RLK-Pelle_DLSV	2.7e-102	Dispersed/proximal	6	435--457	1--18	Plasma Membrane
Glyma.12G143900.1	RLK-Pelle_DLSV	RLK-Pelle_DLSV	500--768	Pkinase_Tyr	RLK-Pelle_DLSV	1.3e-125	Segmental/WGD	6	436--458	1--21	Plasma Membrane
Glyma.06G257500.1	RLK-Pelle_DLSV	RLK-Pelle_DLSV	500--765	Pkinase_Tyr	RLK-Pelle_DLSV	4.9e-126	Tandem	6	437--459	1--17	Plasma Membrane
Glyma.08G352100.1	RLK-Pelle_DLSV	RLK-Pelle_DLSV	530--799	Pkinase_Tyr	RLK-Pelle_DLSV	3.1e-124	Tandem	7	438--460	1--25	Plasma Membrane
Glyma.04G139100.1	RLK-Pelle_DLSV	RLK-Pelle_DLSV	511--778	Pkinase_Tyr	RLK-Pelle_DLSV	8.2e-122	Dispersed/proximal	6	438--460	1--25	Plasma Membrane
Glyma.12G145300.1	RLK-Pelle_DLSV	RLK-Pelle_DLSV	503--793	Pkinase_Tyr	RLK-Pelle_DLSV	3.4e-116	Dispersed/proximal	5	438--460	1--23	Plasma Membrane
Glyma.14G054300.1	RLK-Pelle_DLSV	RLK-Pelle_DLSV	503--770	Pkinase_Tyr	RLK-Pelle_DLSV	9.7e-127	Dispersed/proximal	6	439--461	1--23	Plasma Membrane
Glyma.13G249000.1	RLK-Pelle_DLSV	RLK-Pelle_DLSV	498--764	Pkinase_Tyr	RLK-Pelle_DLSV	2.2e-116	Segmental/WGD	6	440--459	1--20	Plasma Membrane
Glyma.09G099200.1	RLK-Pelle_DLSV	RLK-Pelle_DLSV	506--775	Pkinase_Tyr	RLK-Pelle_DLSV	2.2e-122	Tandem	6	440--462	1--23	Plasma Membrane
Glyma.15G221800.1	RLK-Pelle_DLSV	RLK-Pelle_DLSV	503--710	Pkinase	RLK-Pelle_DLSV	2.4e-105	Dispersed/proximal	6	440--462	1--18	Plasma Membrane
Glyma.06G261900.1	RLK-Pelle_DLSV	RLK-Pelle_DLSV	503--774	Pkinase_Tyr	RLK-Pelle_DLSV	5.9e-118	Dispersed/proximal	6	441--463	1--22	Plasma Membrane
Glyma.09G099100.1	RLK-Pelle_DLSV	RLK-Pelle_DLSV	506--775	Pkinase_Tyr	RLK-Pelle_DLSV	5.5e-120	Tandem	6	441--463	1--23	Plasma Membrane
Glyma.15G065100.1	RLK-Pelle_DLSV	RLK-Pelle_DLSV	528--793	Pkinase_Tyr	RLK-Pelle_DLSV	8.5e-129	Segmental/WGD	6	442--461	1--16	Plasma Membrane
Glyma.15G064900.1	RLK-Pelle_DLSV	RLK-Pelle_DLSV	503--773	Pkinase_Tyr	RLK-Pelle_DLSV	1.2e-116	Segmental/WGD	6	442--464	1--23	Plasma Membrane
Glyma.12G142200.1	RLK-Pelle_DLSV	RLK-Pelle_DLSV	509--776	Pkinase_Tyr	RLK-Pelle_DLSV	6.2e-124	Tandem	6	443--465	1--22	Plasma Membrane
Glyma.12G142300.1	RLK-Pelle_DLSV	RLK-Pelle_DLSV	510--775	Pkinase_Tyr	RLK-Pelle_DLSV	1.1e-124	Tandem	6	443--465	1--22	Plasma Membrane
Glyma.12G142400.1	RLK-Pelle_DLSV	RLK-Pelle_DLSV	510--776	Pkinase_Tyr	RLK-Pelle_DLSV	1.9e-125	Tandem and Segmental/WGD	6	443--465	1--23	Plasma Membrane
Glyma.13G249200.1	RLK-Pelle_DLSV	RLK-Pelle_DLSV	506--773	Pkinase_Tyr	RLK-Pelle_DLSV	8.8e-120	Dispersed/proximal	6	444--463	1--27	Plasma Membrane
Glyma.13G248900.1	RLK-Pelle_DLSV	RLK-Pelle_DLSV	534--799	Pkinase_Tyr	RLK-Pelle_DLSV	2.7e-128	Segmental/WGD	6	444--466	1--16	Plasma Membrane
Glyma.12G144500.1	RLK-Pelle_DLSV	RLK-Pelle_DLSV	507--773	Pkinase_Tyr	RLK-Pelle_DLSV	1.6e-125	Segmental/WGD	6	444--466	1--23	Plasma Membrane
Glyma.06G258200.1	RLK-Pelle_DLSV	RLK-Pelle_DLSV	511--778	Pkinase_Tyr	RLK-Pelle_DLSV	6.9e-124	Tandem and Segmental/WGD	6	446--468	1--17	Plasma Membrane
Glyma.06G258900.1	RLK-Pelle_DLSV	RLK-Pelle_DLSV	514--781	Pkinase_Tyr	RLK-Pelle_DLSV	3e-122	Dispersed/proximal	6	447--469	1--22	Plasma Membrane
Glyma.08G061000.1	RLK-Pelle_DLSV	RLK-Pelle_DLSV	525--790	Pkinase_Tyr	RLK-Pelle_DLSV	7e-128	Dispersed/proximal	6	448--470	1--25	Plasma Membrane
Glyma.12G140300.1	RLK-Pelle_DLSV	RLK-Pelle_DLSV	512--780	Pkinase_Tyr	RLK-Pelle_DLSV	5.6e-123	Tandem	6	449--471	1--23	Plasma Membrane
Glyma.06G258500.1	RLK-Pelle_DLSV	RLK-Pelle_DLSV	518--786	Pkinase_Tyr	RLK-Pelle_DLSV	1.4e-120	Tandem	7	449--471	1--24	Plasma Membrane
Glyma.12G143200.1	RLK-Pelle_DLSV	RLK-Pelle_DLSV	519--792	Pkinase_Tyr	RLK-Pelle_DLSV	4.1e-122	Dispersed/proximal	6	455--477	1--18	Plasma Membrane
Glyma.01G118800.1	RLK-Pelle_DLSV	RLK-Pelle_DLSV	521--784	Pkinase_Tyr	RLK-Pelle_DLSV	8.8e-106	Tandem	18	457--479	-	Plasma Membrane
Glyma.13G249300.1	RLK-Pelle_DLSV	RLK-Pelle_DLSV	534--800	Pkinase_Tyr	RLK-Pelle_DLSV	5.9e-126	Segmental/WGD	6	466--488	1--26	Plasma Membrane
Glyma.12G233300.1	RLK-Pelle_DLSV	RLK-Pelle_DLSV	665--930	Pkinase_Tyr	RLK-Pelle_DLSV	1e-109	Dispersed/proximal	23	477--499,602--624	1--25	Plasma Membrane
Glyma.18G219700.1	RLK-Pelle_DLSV	RLK-Pelle_DLSV	579--847	Pkinase	RLK-Pelle_DLSV	1.4e-121	Tandem	6	516--538	1--25	Plasma Membrane
Glyma.18G219600.1	RLK-Pelle_DLSV	RLK-Pelle_DLSV	581--849	Pkinase	RLK-Pelle_DLSV	1.2e-120	Tandem	6	518--540	1--25	Plasma Membrane
Glyma.20G140600.1	RLK-Pelle_DLSV	RLK-Pelle_DLSV	584--849	Pkinase	RLK-Pelle_DLSV	4.2e-118	Dispersed/proximal	6	518--540	1--21	Plasma Membrane
Glyma.18G219800.1	RLK-Pelle_DLSV	RLK-Pelle_DLSV	589--854	Pkinase	RLK-Pelle_DLSV	6.8e-119	Tandem	6	526--548	1--23	Plasma Membrane
Glyma.18G046600.1	RLK-Pelle_DLSV	RLK-Pelle_DLSV	331--533	Pkinase	RLK-Pelle_DLSV	7.7e-94	Dispersed/proximal	8	5--27,268--290	1--27	Plasma Membrane
Glyma.03G079500.1	RLK-Pelle_DLSV	RLK-Pelle_DLSV	503--772	Pkinase_Tyr	RLK-Pelle_DLSV	4.4e-127	Segmental/WGD	7	5--27,437--459	-	Plasma Membrane
Glyma.01G118900.1	RLK-Pelle_DLSV	RLK-Pelle_DLSV	661--866	Pkinase	RLK-Pelle_DLSV	4.7e-94	Tandem	23	5--27,598--620	1--24	Plasma Membrane
Glyma.09G099900.1	RLK-Pelle_DLSV	RLK-Pelle_DLSV	686--953	Pkinase_Tyr	RLK-Pelle_DLSV	1.4e-112	Dispersed/proximal	23	5--27,629--651	1--27	Plasma Membrane
Glyma.08G235900.1	RLK-Pelle_DLSV	RLK-Pelle_DLSV	694--960	Pkinase_Tyr	RLK-Pelle_DLSV	1.4e-113	Tandem	23	5--27,637--659	1--30	Plasma Membrane
Glyma.09G151400.1	RLK-Pelle_DLSV	RLK-Pelle_DLSV	592--855	Pkinase	RLK-Pelle_DLSV	5e-119	Dispersed/proximal	7	528--550	1--33	Plasma Membrane
Glyma.09G151700.1	RLK-Pelle_DLSV	RLK-Pelle_DLSV	592--855	Pkinase	RLK-Pelle_DLSV	3.6e-118	Dispersed/proximal	7	528--550	1--33	Plasma Membrane
Glyma.20G138700.1	RLK-Pelle_DLSV	RLK-Pelle_DLSV	397--671	Pkinase_Tyr	RLK-Pelle_DLSV	3e-124	Dispersed/proximal	10	56--73,94--116	-	Plasma Membrane
Glyma.13G224500.1	RLK-Pelle_DLSV	RLK-Pelle_DLSV	675--943	Pkinase_Tyr	RLK-Pelle_DLSV	1e-109	Segmental/WGD	23	581--600,613--635	1--26	Plasma Membrane
Glyma.12G233000.1	RLK-Pelle_DLSV	RLK-Pelle_DLSV	671--937	Pkinase_Tyr	RLK-Pelle_DLSV	1.1e-110	Dispersed/proximal	23	581--603,610--632	1--31	Plasma Membrane
Glyma.05G162800.1	RLK-Pelle_DLSV	RLK-Pelle_DLSV	678--944	Pkinase_Tyr	RLK-Pelle_DLSV	1.5e-107	Segmental/WGD	23	584--601,617--639	1--26	Plasma Membrane
Glyma.12G233100.1	RLK-Pelle_DLSV	RLK-Pelle_DLSV	641--909	Pkinase_Tyr	RLK-Pelle_DLSV	5.6e-112	Segmental/WGD	22	585--607	1--25	Plasma Membrane
Glyma.12G198000.1	RLK-Pelle_DLSV	RLK-Pelle_DLSV	674--942	Pkinase_Tyr	RLK-Pelle_DLSV	1.3e-122	Tandem and Segmental/WGD	7	588--610	1--18	Plasma Membrane
Glyma.12G198100.1	RLK-Pelle_DLSV	RLK-Pelle_DLSV	674--939	Pkinase_Tyr	RLK-Pelle_DLSV	5.2e-123	Tandem	7	589--611	1--18	Plasma Membrane
Glyma.12G155900.1	RLK-Pelle_DLSV	RLK-Pelle_DLSV	668--935	Pkinase_Tyr	RLK-Pelle_DLSV	2.5e-114	Segmental/WGD	23	607--629	1--28	Plasma Membrane
Glyma.06G226700.1	RLK-Pelle_DLSV	RLK-Pelle_DLSV	669--936	Pkinase_Tyr	RLK-Pelle_DLSV	1.8e-113	Segmental/WGD	23	608--630	1--28	Plasma Membrane
Glyma.12G231800.1	RLK-Pelle_DLSV	RLK-Pelle_DLSV	672--939	Pkinase_Tyr	RLK-Pelle_DLSV	1.4e-111	Segmental/WGD	23	611--633	1--31	Plasma Membrane
Glyma.13G283200.1	RLK-Pelle_DLSV	RLK-Pelle_DLSV	508--774	Pkinase_Tyr	RLK-Pelle_DLSV	4.4e-125	Tandem	6	6--28,439--461	1--23	Plasma Membrane
Glyma.16G093900.1	RLK-Pelle_DLSV	RLK-Pelle_DLSV	564--832	Pkinase_Tyr	RLK-Pelle_DLSV	5.8e-126	Segmental/WGD	7	63--85,498--520	-	Plasma Membrane
Glyma.08G235800.1	RLK-Pelle_DLSV	RLK-Pelle_DLSV	696--961	Pkinase_Tyr	RLK-Pelle_DLSV	5.4e-113	Tandem	23	638--660	1--26	Plasma Membrane
Glyma.06G230800.1	RLK-Pelle_DLSV	RLK-Pelle_DLSV	108--318	Pkinase	RLK-Pelle_DLSV	3.5e-90	Segmental/WGD	6	7--26	-	Plasma Membrane
Glyma.12G145400.1	RLK-Pelle_DLSV	RLK-Pelle_DLSV	527--796	Pkinase_Tyr	RLK-Pelle_DLSV	6e-120	Segmental/WGD	6	7--26,446--468	1--23	Plasma Membrane
Glyma.07G188800.1	RLK-Pelle_DLSV	RLK-Pelle_DLSV	536--800	Pkinase_Tyr	RLK-Pelle_DLSV	4.5e-128	Segmental/WGD	6	7--26,447--469	1--29	Plasma Membrane
Glyma.08G060800.1	RLK-Pelle_DLSV	RLK-Pelle_DLSV	537--803	Pkinase_Tyr	RLK-Pelle_DLSV	1.1e-130	Segmental/WGD	7	7--26,46--68,449--470	1--27	Plasma Membrane
Glyma.06G262100.1	RLK-Pelle_DLSV	RLK-Pelle_DLSV	499--768	Pkinase_Tyr	RLK-Pelle_DLSV	5.5e-123	Tandem	6	7--29	1--26	Plasma Membrane
Glyma.12G142100.1	RLK-Pelle_DLSV	RLK-Pelle_DLSV	499--766	Pkinase_Tyr	RLK-Pelle_DLSV	5.2e-125	Segmental/WGD	6	7--29	-	Plasma Membrane
Glyma.20G139100.1	RLK-Pelle_DLSV	RLK-Pelle_DLSV	308--539	Pkinase	RLK-Pelle_DLSV	4.5e-109	Dispersed/proximal	5	7--29	1--25	Plasma Membrane
Glyma.11G204700.1	RLK-Pelle_DLSV	RLK-Pelle_DLSV	336--605	Pkinase_Tyr	RLK-Pelle_DLSV	5e-112	Dispersed/proximal	7	7--29,273--295	1--30	Plasma Membrane
Glyma.11G204500.1	RLK-Pelle_DLSV	RLK-Pelle_DLSV	336--605	Pkinase_Tyr	RLK-Pelle_DLSV	1.2e-111	Dispersed/proximal	7	7--29,273--295	1--30	Plasma Membrane
Glyma.10G253100.1	RLK-Pelle_DLSV	RLK-Pelle_DLSV	348--545	Pkinase	RLK-Pelle_DLSV	1.6e-104	Segmental/WGD	6	7--29,284--306	1--24	Plasma Membrane
Glyma.01G090500.1	RLK-Pelle_DLSV	RLK-Pelle_DLSV	94--238	Pkinase	RLK-Pelle_DLSV	1e-33	Dispersed/proximal	4	7--29,39--61,73--95	-	Plasma Membrane
Glyma.08G352200.1	RLK-Pelle_DLSV	RLK-Pelle_DLSV	526--794	Pkinase_Tyr	RLK-Pelle_DLSV	2e-124	Tandem	6	7--29,436--458	1--26	Plasma Membrane
Glyma.13G284100.1	RLK-Pelle_DLSV	RLK-Pelle_DLSV	518--785	Pkinase_Tyr	RLK-Pelle_DLSV	2.5e-127	Segmental/WGD	6	7--29,448--470	-	Plasma Membrane
Glyma.13G303800.1	RLK-Pelle_DLSV	RLK-Pelle_DLSV	686--952	Pkinase_Tyr	RLK-Pelle_DLSV	3.2e-123	Segmental/WGD	7	7--29,601--623	1--25	Plasma Membrane
Glyma.13G266000.1	RLK-Pelle_DLSV	RLK-Pelle_DLSV	686--894	Pkinase	RLK-Pelle_DLSV	2.9e-96	Tandem	23	7--29,604--626	1--29	Plasma Membrane
Glyma.13G266100.1	RLK-Pelle_DLSV	RLK-Pelle_DLSV	666--934	Pkinase_Tyr	RLK-Pelle_DLSV	3e-111	Tandem	23	7--29,604--626	1--26	Plasma Membrane
Glyma.20G139500.1	RLK-Pelle_DLSV	RLK-Pelle_DLSV	341--606	Pkinase	RLK-Pelle_DLSV	4.6e-120	Tandem	6	7--29,62--84,278--300	1--35	Plasma Membrane
Glyma.06G257400.1	RLK-Pelle_DLSV	RLK-Pelle_DLSV	142--407	Pkinase_Tyr	RLK-Pelle_DLSV	9.5e-126	Tandem	7	82--99	-	Plasma Membrane
Glyma.13G248400.1	RLK-Pelle_DLSV	RLK-Pelle_DLSV	507--707	Pkinase	RLK-Pelle_DLSV	7.5e-103	Tandem	6	-	1--19	Extracellular
Glyma.06G261000.1	RLK-Pelle_DLSV	RLK-Pelle_DLSV	509--707	Pkinase	RLK-Pelle_DLSV	2.6e-101	Tandem	6	-	1--23	Extracellular
Glyma.07G166700.1	RLK-Pelle_DLSV	RLK-Pelle_DLSV	54--278	Pkinase_Tyr	RLK-Pelle_DLSV	1.3e-104	Segmental/WGD	5	-	-	Nuclear
Glyma.08G094800.1	RLK-Pelle_DLSV	RLK-Pelle_DLSV	59--325	Pkinase_Tyr	RLK-Pelle_DLSV	4.1e-118	Segmental/WGD	5	-	-	Nuclear
Glyma.11G204900.1	RLK-Pelle_DLSV	RLK-Pelle_DLSV	331--600	Pkinase_Tyr	RLK-Pelle_DLSV	2.1e-109	Segmental/WGD	7	-	1--25	Extracellular
Glyma.05G139500.1	RLK-Pelle_DLSV	RLK-Pelle_DLSV	59--326	Pkinase_Tyr	RLK-Pelle_DLSV	9.9e-118	Segmental/WGD	5	-	-	Nuclear
Glyma.15G065500.1	RLK-Pelle_DLSV	RLK-Pelle_DLSV	292--516	Pkinase	RLK-Pelle_DLSV	1.1e-99	Dispersed/proximal	6	-	-	Nuclear
Glyma.15G211200.1	RLK-Pelle_DLSV	RLK-Pelle_DLSV	51--254	Pkinase	RLK-Pelle_DLSV	6.4e-92	Dispersed/proximal	5	-	-	Nuclear
Glyma.11G205600.1	RLK-Pelle_DLSV	RLK-Pelle_DLSV	161--348	Pkinase	RLK-Pelle_L-LEC	2.7e-60	Dispersed/proximal	6	-	-	Cytoplasmic
Glyma.06G257100.1	RLK-Pelle_DLSV	RLK-Pelle_DLSV	445--691	Pkinase	RLK-Pelle_DLSV	2.5e-82	Tandem	9	-	1--18	Extracellular
Glyma.08G167500.1	RLK-Pelle_DLSV	RLK-Pelle_DLSV	327--580	Pkinase_Tyr	RLK-Pelle_DLSV	1.7e-105	Dispersed/proximal	6	-	1--20	Extracellular
Glyma.13G248300.1	RLK-Pelle_DLSV	RLK-Pelle_DLSV	503--709	Pkinase	RLK-Pelle_DLSV	3.6e-104	Tandem	6	-	1--22	Extracellular
Glyma.12G144800.1	RLK-Pelle_DLSV	RLK-Pelle_DLSV	498--764	Pkinase_Tyr	RLK-Pelle_DLSV	8.1e-122	Dispersed/proximal	6	-	1--24	Extracellular
Glyma.20G137200.1	RLK-Pelle_DLSV	RLK-Pelle_DLSV	321--517	Pkinase	RLK-Pelle_DLSV	1.2e-106	Dispersed/proximal	5	-	1--27	Extracellular
Glyma.13G181400.1	RLK-Pelle_DLSV	RLK-Pelle_DLSV	50--317	Pkinase_Tyr	RLK-Pelle_DLSV	1.3e-107	Segmental/WGD	5	-	-	-
Glyma.11G219800.1	RLK-Pelle_DLSV	RLK-Pelle_DLSV	436--703	Pkinase_Tyr	RLK-Pelle_DLSV	1.5e-121	Segmental/WGD	5	-	-	-
Glyma.18G037600.1	RLK-Pelle_DLSV	RLK-Pelle_DLSV	333--531	Pkinase	RLK-Pelle_DLSV	1.5e-100	Segmental/WGD	7	-	-	-
Glyma.07G195100.1	RLK-Pelle_DLSV	RLK-Pelle_DLSV	50--317	Pkinase_Tyr	RLK-Pelle_DLSV	9.1e-107	Segmental/WGD	5	-	-	-
Glyma.07G093000.1	RLK-Pelle_DLSV	RLK-Pelle_DLSV	55--253	Pkinase_Tyr	RLK-Pelle_DLSV	3e-98	Dispersed/proximal	4	-	-	-
Glyma.09G121700.1	RLK-Pelle_DLSV	RLK-Pelle_DLSV	54--267	Pkinase_Tyr	RLK-Pelle_DLSV	5.9e-101	Segmental/WGD	5	-	-	-
Glyma.12G140800.1	RLK-Pelle_DLSV	RLK-Pelle_DLSV	424--690	Pkinase_Tyr	RLK-Pelle_DLSV	4.4e-124	Segmental/WGD	8	-	-	-
Glyma.13G241200.1	RLK-Pelle_DLSV	RLK-Pelle_DLSV	49--334	Pkinase_Tyr	RLK-Pelle_DLSV	8.3e-98	Dispersed/proximal	5	-	-	-
Glyma.06G261200.1	RLK-Pelle_DLSV	RLK-Pelle_DLSV	431--697	Pkinase_Tyr	RLK-Pelle_DLSV	7.6e-122	Dispersed/proximal	5	-	-	-
Glyma.15G072200.1	RLK-Pelle_DLSV	RLK-Pelle_DLSV	50--317	Pkinase_Tyr	RLK-Pelle_DLSV	1.1e-103	Segmental/WGD	5	-	-	Cytoplasmic
Glyma.19G181200.1	RLK-Pelle_DLSV	RLK-Pelle_DLSV	111--380	Pkinase_Tyr	RLK-Pelle_DLSV	7.2e-98	Segmental/WGD	5	-	-	-
Glyma.10G253500.1	RLK-Pelle_DLSV	RLK-Pelle_DLSV	1--153	Pkinase	RLK-Pelle_DLSV	7.9e-80	Segmental/WGD	3	-	-	-
Glyma.15G253500.1	RLK-Pelle_DLSV	RLK-Pelle_DLSV	47--311	Pkinase	RLK-Pelle_DLSV	2.9e-106	Segmental/WGD	5	-	-	-
Glyma.06G257200.1	RLK-Pelle_DLSV	RLK-Pelle_DLSV	53--289	Pkinase_Tyr	RLK-Pelle_DLSV	4.7e-86	Dispersed/proximal	4	-	-	Cytoplasmic
Glyma.13G139500.1	RLK-Pelle_DLSV	RLK-Pelle_DLSV	82--293	Pkinase	RLK-Pelle_DLSV	5.2e-82	Segmental/WGD	5	-	-	Cytoplasmic
Glyma.07G148500.1	RLK-Pelle_DLSV	RLK-Pelle_DLSV	47--314	Pkinase_Tyr	RLK-Pelle_DLSV	6.1e-104	Segmental/WGD	5	-	-	Cytoplasmic
Glyma.12G160500.1	RLK-Pelle_DLSV	RLK-Pelle_DLSV	71--285	Pkinase	RLK-Pelle_DLSV	4e-92	Segmental/WGD	6	-	-	-
Glyma.08G173800.1	RLK-Pelle_DLSV	RLK-Pelle_DLSV	48--315	Pkinase_Tyr	RLK-Pelle_DLSV	1.4e-107	Segmental/WGD	5	-	-	-
Glyma.03G180600.1	RLK-Pelle_DLSV	RLK-Pelle_DLSV	129--351	Pkinase	RLK-Pelle_DLSV	3.2e-85	Segmental/WGD	5	-	-	-
Glyma.08G235600.1	RLK-Pelle_DLSV	RLK-Pelle_DLSV	51--257	Pkinase	RLK-Pelle_DLSV	3.8e-91	Dispersed/proximal	5	-	-	-
Glyma.15G065000.1	RLK-Pelle_DLSV	RLK-Pelle_DLSV	6--154	Pkinase	RLK-Pelle_DLSV	2.7e-68	Dispersed/proximal	3	-	-	-
Glyma.18G199600.1	RLK-Pelle_DLSV	RLK-Pelle_DLSV	47--314	Pkinase_Tyr	RLK-Pelle_DLSV	2.5e-102	Segmental/WGD	5	-	-	Cytoplasmic
Glyma.06G258300.1	RLK-Pelle_DLSV	RLK-Pelle_DLSV	28--264	Pkinase_Tyr	RLK-Pelle_DLSV	4.4e-83	Tandem	4	-	-	-
Glyma.10G052500.1	RLK-Pelle_DLSV	RLK-Pelle_DLSV	49--319	Pkinase_Tyr	RLK-Pelle_DLSV	9.8e-95	Segmental/WGD	5	-	-	Cytoplasmic
Glyma.02G011400.1	RLK-Pelle_Extensin	RLK-Pelle_Extensin	354--624	Pkinase	RLK-Pelle_Extensin	4.4e-144	Segmental/WGD	7	10--29,278--300	-	Plasma Membrane
Glyma.10G012000.1	RLK-Pelle_Extensin	RLK-Pelle_Extensin	356--627	Pkinase	RLK-Pelle_Extensin	1.5e-145	Segmental/WGD	7	10--29,280--302	-	Plasma Membrane
Glyma.15G170000.1	RLK-Pelle_Extensin	RLK-Pelle_Extensin	919--1190	Pkinase_Tyr	RLK-Pelle_Extensin	7e-149	Dispersed/proximal	19	12--34,686--708,826--848	-	Plasma Membrane
Glyma.12G211800.1	RLK-Pelle_Extensin	RLK-Pelle_Extensin	92--364	Pkinase	RLK-Pelle_Extensin	1.8e-136	Segmental/WGD	5	13--35	-	Plasma Membrane
Glyma.13G289900.1	RLK-Pelle_Extensin	RLK-Pelle_Extensin	92--369	Pkinase	RLK-Pelle_Extensin	1.2e-133	Segmental/WGD	5	13--35	-	Plasma Membrane
Glyma.10G041300.1	RLK-Pelle_Extensin	RLK-Pelle_Extensin	357--625	Pkinase_Tyr	RLK-Pelle_Extensin	4.3e-145	Segmental/WGD	7	15--37,265--287	1--34	Plasma Membrane
Glyma.08G193000.1	RLK-Pelle_Extensin	RLK-Pelle_Extensin	132--402	Pkinase_Tyr	RLK-Pelle_Extensin	2e-147	Segmental/WGD	4	21--43	-	Plasma Membrane
Glyma.03G169200.1	RLK-Pelle_Extensin	RLK-Pelle_Extensin	384--655	Pkinase_Tyr	RLK-Pelle_Extensin	2e-150	Segmental/WGD	7	292--314	-	Plasma Membrane
Glyma.19G170500.1	RLK-Pelle_Extensin	RLK-Pelle_Extensin	384--655	Pkinase_Tyr	RLK-Pelle_Extensin	7.9e-150	Segmental/WGD	7	292--314	-	Plasma Membrane
Glyma.19G217300.1	RLK-Pelle_Extensin	RLK-Pelle_Extensin	379--651	Pkinase	RLK-Pelle_Extensin	7.5e-145	Segmental/WGD	7	303--325	1--29	Plasma Membrane
Glyma.03G220500.1	RLK-Pelle_Extensin	RLK-Pelle_Extensin	398--669	Pkinase	RLK-Pelle_Extensin	9.3e-145	Segmental/WGD	7	321--343	-	Plasma Membrane
Glyma.13G350000.1	RLK-Pelle_Extensin	RLK-Pelle_Extensin	464--734	Pkinase_Tyr	RLK-Pelle_Extensin	7.8e-146	Segmental/WGD	8	367--389	1--17	Plasma Membrane
Glyma.15G024300.1	RLK-Pelle_Extensin	RLK-Pelle_Extensin	469--739	Pkinase_Tyr	RLK-Pelle_Extensin	1.7e-143	Segmental/WGD	8	371--393	1--17	Plasma Membrane
Glyma.07G009800.1	RLK-Pelle_Extensin	RLK-Pelle_Extensin	468--738	Pkinase_Tyr	RLK-Pelle_Extensin	2.1e-147	Segmental/WGD	8	373--395	1--17	Plasma Membrane
Glyma.20G232100.1	RLK-Pelle_Extensin	RLK-Pelle_Extensin	149--412	Pkinase	RLK-Pelle_Extensin	2e-123	Segmental/WGD	5	42--64	-	Plasma Membrane
Glyma.10G156200.1	RLK-Pelle_Extensin	RLK-Pelle_Extensin	155--412	Pkinase	RLK-Pelle_Extensin	5.7e-122	Segmental/WGD	5	45--67	-	Plasma Membrane
Glyma.13G128200.1	RLK-Pelle_Extensin	RLK-Pelle_Extensin	312--582	Pkinase_Tyr	RLK-Pelle_Extensin	5e-146	Segmental/WGD	6	5--27,220--242	1--19	Plasma Membrane
Glyma.13G104300.1	RLK-Pelle_Extensin	RLK-Pelle_Extensin	879--1150	Pkinase_Tyr	RLK-Pelle_Extensin	1e-147	Dispersed/proximal	19	642--664,782--804	1--20	Plasma Membrane
Glyma.09G063200.1	RLK-Pelle_Extensin	RLK-Pelle_Extensin	901--1172	Pkinase_Tyr	RLK-Pelle_Extensin	9.5e-149	Dispersed/proximal	19	668--690,808--830	1--28	Plasma Membrane
Glyma.02G172200.1	RLK-Pelle_L-LEC	RLK-Pelle_L-LEC	341--619	Pkinase	RLK-Pelle_L-LEC	2.8e-111	Segmental/WGD	0	10--32,270--292	-	Plasma Membrane
Glyma.09G110500.1	RLK-Pelle_L-LEC	RLK-Pelle_L-LEC	341--618	Pkinase	RLK-Pelle_L-LEC	1.6e-110	Segmental/WGD	0	10--32,270--292	-	Plasma Membrane
Glyma.09G110700.1	RLK-Pelle_L-LEC	RLK-Pelle_L-LEC	344--623	Pkinase_Tyr	RLK-Pelle_L-LEC	2.1e-111	Dispersed/proximal	0	10--32,273--295	-	Plasma Membrane
Glyma.13G238700.1	RLK-Pelle_L-LEC	RLK-Pelle_L-LEC	354--618	Pkinase	RLK-Pelle_L-LEC	2.5e-104	Segmental/WGD	0	12--34,293--315	1--26	Plasma Membrane
Glyma.11G089100.1	RLK-Pelle_L-LEC	RLK-Pelle_L-LEC	360--568	Pkinase	RLK-Pelle_L-LEC	3.8e-94	Segmental/WGD	1	12--34,299--321	1--31	Plasma Membrane
Glyma.01G155600.1	RLK-Pelle_L-LEC	RLK-Pelle_L-LEC	363--576	Pkinase	RLK-Pelle_L-LEC	8.7e-93	Segmental/WGD	1	12--34,49--66,299--321	1--32	Plasma Membrane
Glyma.14G100300.1	RLK-Pelle_L-LEC	RLK-Pelle_L-LEC	183--446	Pkinase	RLK-Pelle_L-LEC	1.6e-102	Segmental/WGD	0	125--147	-	Plasma Membrane
Glyma.15G059200.1	RLK-Pelle_L-LEC	RLK-Pelle_L-LEC	368--593	Pkinase	RLK-Pelle_L-LEC	4.2e-104	Segmental/WGD	1	13--35,278--300	-	Plasma Membrane
Glyma.05G041300.1	RLK-Pelle_L-LEC	RLK-Pelle_L-LEC	359--624	Pkinase	RLK-Pelle_L-LEC	3.7e-114	Segmental/WGD	0	13--35,300--322	-	Plasma Membrane
Glyma.17G085000.1	RLK-Pelle_L-LEC	RLK-Pelle_L-LEC	364--629	Pkinase	RLK-Pelle_L-LEC	2.7e-115	Segmental/WGD	0	13--35,305--327	-	Plasma Membrane
Glyma.13G255500.1	RLK-Pelle_L-LEC	RLK-Pelle_L-LEC	375--587	Pkinase	RLK-Pelle_L-LEC	9.9e-99	Segmental/WGD	0	15--37,240--262,310--332	-	Plasma Membrane
Glyma.08G066100.1	RLK-Pelle_L-LEC	RLK-Pelle_L-LEC	349--614	Pkinase	RLK-Pelle_L-LEC	2.2e-113	Tandem	0	15--37,276--298	-	Plasma Membrane
Glyma.08G066200.1	RLK-Pelle_L-LEC	RLK-Pelle_L-LEC	345--611	Pkinase	RLK-Pelle_L-LEC	2.8e-120	Dispersed/proximal	1	15--37,282--304	-	Plasma Membrane
Glyma.14G100700.1	RLK-Pelle_L-LEC	RLK-Pelle_L-LEC	340--603	Pkinase	RLK-Pelle_L-LEC	2.3e-99	Tandem and Segmental/WGD	0	15--37,284--306	1--28	Plasma Membrane
Glyma.02G042900.1	RLK-Pelle_L-LEC	RLK-Pelle_L-LEC	346--607	Pkinase	RLK-Pelle_L-LEC	1e-99	Dispersed/proximal	0	15--37,287--309	-	Plasma Membrane
Glyma.17G224500.1	RLK-Pelle_L-LEC	RLK-Pelle_L-LEC	349--608	Pkinase	RLK-Pelle_L-LEC	4.1e-96	Dispersed/proximal	1	15--37,291--313	1--30	Plasma Membrane
Glyma.08G065800.1	RLK-Pelle_L-LEC	RLK-Pelle_L-LEC	362--627	Pkinase	RLK-Pelle_L-LEC	6.1e-123	Tandem	0	15--37,296--318	-	Plasma Membrane
Glyma.07G184000.1	RLK-Pelle_L-LEC	RLK-Pelle_L-LEC	368--580	Pkinase	RLK-Pelle_L-LEC	1.3e-101	Dispersed/proximal	0	15--37,302--324	1--32	Plasma Membrane
Glyma.18G150300.1	RLK-Pelle_L-LEC	RLK-Pelle_L-LEC	353--617	Pkinase	RLK-Pelle_L-LEC	2.3e-120	Dispersed/proximal	0	18--40,284--306	-	Plasma Membrane
Glyma.02G043000.1	RLK-Pelle_L-LEC	RLK-Pelle_L-LEC	255--450	Pkinase	RLK-Pelle_L-LEC	9.6e-65	Segmental/WGD	4	189--211	-	Plasma Membrane
Glyma.03G069300.1	RLK-Pelle_L-LEC	RLK-Pelle_L-LEC	251--454	Pkinase	RLK-Pelle_L-LEC	4.1e-98	Segmental/WGD	1	195--217	1--24	Plasma Membrane
Glyma.18G076200.1	RLK-Pelle_L-LEC	RLK-Pelle_L-LEC	265--535	Pkinase	RLK-Pelle_L-LEC	1.1e-109	Segmental/WGD	2	203--225	-	Plasma Membrane
Glyma.10G227000.1	RLK-Pelle_L-LEC	RLK-Pelle_L-LEC	363--571	Pkinase	RLK-Pelle_L-LEC	5.5e-83	Dispersed/proximal	0	2--24,297--319	1--21	Plasma Membrane
Glyma.08G065900.1	RLK-Pelle_L-LEC	RLK-Pelle_L-LEC	370--635	Pkinase	RLK-Pelle_L-LEC	3.2e-123	Tandem	0	23--45,304--326	-	Plasma Membrane
Glyma.14G100400.1	RLK-Pelle_L-LEC	RLK-Pelle_L-LEC	387--551	Pkinase	RLK-Pelle_L-LEC	4.7e-60	Segmental/WGD	3	252--274	1--21	Plasma Membrane
Glyma.16G119800.1	RLK-Pelle_L-LEC	RLK-Pelle_L-LEC	337--544	Pkinase	RLK-Pelle_L-LEC	3.6e-83	Segmental/WGD	1	263--285	1--22	Plasma Membrane
Glyma.U032400.1	RLK-Pelle_L-LEC	RLK-Pelle_L-LEC	331--588	Pkinase	RLK-Pelle_L-LEC	7.3e-104	Dispersed/proximal	2	268--290	-	Plasma Membrane
Glyma.14G100600.1	RLK-Pelle_L-LEC	RLK-Pelle_L-LEC	344--603	Pkinase	RLK-Pelle_L-LEC	7e-102	Dispersed/proximal	1	270--292	1--18	Plasma Membrane
Glyma.18G185500.1	RLK-Pelle_L-LEC	RLK-Pelle_L-LEC	335--546	Pkinase	RLK-Pelle_L-LEC	2.1e-101	Tandem and Segmental/WGD	0	278--300	1--20	Plasma Membrane
Glyma.07G135600.1	RLK-Pelle_L-LEC	RLK-Pelle_L-LEC	335--600	Pkinase	RLK-Pelle_L-LEC	1e-121	Segmental/WGD	0	278--300	1--20	Plasma Membrane
Glyma.14G100800.1	RLK-Pelle_L-LEC	RLK-Pelle_L-LEC	334--596	Pkinase	RLK-Pelle_L-LEC	4e-100	Tandem	1	278--300	-	Plasma Membrane
Glyma.20G072500.1	RLK-Pelle_L-LEC	RLK-Pelle_L-LEC	346--565	Pkinase	RLK-Pelle_L-LEC	1.4e-51	Dispersed/proximal	3	283--305	1--19	Plasma Membrane
Glyma.18G185400.1	RLK-Pelle_L-LEC	RLK-Pelle_L-LEC	341--608	Pkinase	RLK-Pelle_L-LEC	2.4e-120	Tandem and Segmental/WGD	0	284--306	1--18	Plasma Membrane
Glyma.01G101000.1	RLK-Pelle_L-LEC	RLK-Pelle_L-LEC	348--560	Pkinase	RLK-Pelle_L-LEC	1.4e-100	Segmental/WGD	0	290--312	1--24	Plasma Membrane
Glyma.13G296200.1	RLK-Pelle_L-LEC	RLK-Pelle_L-LEC	351--614	Pkinase	RLK-Pelle_L-LEC	3.3e-98	Tandem and Segmental/WGD	0	292--314	1--21	Plasma Membrane
Glyma.08G065500.1	RLK-Pelle_L-LEC	RLK-Pelle_L-LEC	361--571	Pkinase	RLK-Pelle_L-LEC	2e-98	Tandem and Segmental/WGD	0	298--320	-	Plasma Membrane
Glyma.11G220900.1	RLK-Pelle_L-LEC	RLK-Pelle_L-LEC	357--564	Pkinase	RLK-Pelle_L-LEC	3.9e-102	Segmental/WGD	1	299--321	1--27	Plasma Membrane
Glyma.18G205000.1	RLK-Pelle_L-LEC	RLK-Pelle_L-LEC	361--622	Pkinase	RLK-Pelle_L-LEC	2.5e-110	Segmental/WGD	0	301--323	1--26	Plasma Membrane
Glyma.03G068600.1	RLK-Pelle_L-LEC	RLK-Pelle_L-LEC	381--593	Pkinase	RLK-Pelle_L-LEC	8.4e-101	Segmental/WGD	0	30--52,323--345	-	Plasma Membrane
Glyma.14G211200.1	RLK-Pelle_L-LEC	RLK-Pelle_L-LEC	369--570	Pkinase	RLK-Pelle_L-LEC	1e-93	Segmental/WGD	0	309--331	1--21	Plasma Membrane
Glyma.07G183900.1	RLK-Pelle_L-LEC	RLK-Pelle_L-LEC	371--581	Pkinase	RLK-Pelle_L-LEC	8.3e-98	Segmental/WGD	0	38--60,301--323	-	Plasma Membrane
Glyma.14G013300.1	RLK-Pelle_L-LEC	RLK-Pelle_L-LEC	335--600	Pkinase	RLK-Pelle_L-LEC	1.1e-109	Segmental/WGD	0	4--26,269--291	1--21	Plasma Membrane
Glyma.11G213100.1	RLK-Pelle_L-LEC	RLK-Pelle_L-LEC	344--615	Pkinase	RLK-Pelle_L-LEC	1.6e-110	Segmental/WGD	0	4--26,281--303	1--24	Plasma Membrane
Glyma.17G218500.1	RLK-Pelle_L-LEC	RLK-Pelle_L-LEC	359--622	Pkinase	RLK-Pelle_L-LEC	1.3e-102	Dispersed/proximal	1	4--26,282--304	1--23	Plasma Membrane
Glyma.18G043500.1	RLK-Pelle_L-LEC	RLK-Pelle_L-LEC	345--545	Pkinase	RLK-Pelle_L-LEC	1.8e-91	Segmental/WGD	0	4--26,284--306	1--24	Plasma Membrane
Glyma.12G114100.1	RLK-Pelle_L-LEC	RLK-Pelle_L-LEC	359--620	Pkinase	RLK-Pelle_L-LEC	6.2e-104	Segmental/WGD	0	4--26,294--316	1--26	Plasma Membrane
Glyma.07G154100.1	RLK-Pelle_L-LEC	RLK-Pelle_L-LEC	356--616	Pkinase	RLK-Pelle_L-LEC	2.8e-111	Segmental/WGD	0	5--22,294--316	1--22	Plasma Membrane
Glyma.07G135400.1	RLK-Pelle_L-LEC	RLK-Pelle_L-LEC	341--608	Pkinase	RLK-Pelle_L-LEC	2.3e-121	Segmental/WGD	0	5--27,284--306	1--18	Plasma Membrane
Glyma.08G075200.1	RLK-Pelle_L-LEC	RLK-Pelle_L-LEC	354--620	Pkinase	RLK-Pelle_L-LEC	2e-114	Dispersed/proximal	0	5--27,293--315	1--22	Plasma Membrane
Glyma.06G292100.1	RLK-Pelle_L-LEC	RLK-Pelle_L-LEC	357--618	Pkinase	RLK-Pelle_L-LEC	4.4e-104	Segmental/WGD	1	5--27,296--318	1--28	Plasma Membrane
Glyma.17G224300.1	RLK-Pelle_L-LEC	RLK-Pelle_L-LEC	623--884	Pkinase	RLK-Pelle_L-LEC	8e-103	Segmental/WGD	6	548--570	-	Plasma Membrane
Glyma.12G205100.1	RLK-Pelle_L-LEC	RLK-Pelle_L-LEC	131--395	Pkinase	RLK-Pelle_L-LEC	6.5e-103	Segmental/WGD	1	71--93	-	Plasma Membrane
Glyma.17G150600.1	RLK-Pelle_L-LEC	RLK-Pelle_L-LEC	354--620	Pkinase	RLK-Pelle_L-LEC	9.9e-108	Dispersed/proximal	0	7--24,28--50,289--311	-	Plasma Membrane
Glyma.17G224600.1	RLK-Pelle_L-LEC	RLK-Pelle_L-LEC	367--627	Pkinase	RLK-Pelle_L-LEC	2.8e-101	Segmental/WGD	1	7--26,46--68,307--329	1--28	Plasma Membrane
Glyma.17G224200.1	RLK-Pelle_L-LEC	RLK-Pelle_L-LEC	340--541	Pkinase	RLK-Pelle_L-LEC	1.2e-82	Segmental/WGD	0	7--29,107--129,281--303	1--23	Plasma Membrane
Glyma.15G074600.1	RLK-Pelle_L-LEC	RLK-Pelle_L-LEC	351--615	Pkinase	RLK-Pelle_L-LEC	1.1e-104	Segmental/WGD	0	7--29,290--312	1--23	Plasma Membrane
Glyma.08G275400.1	RLK-Pelle_L-LEC	RLK-Pelle_L-LEC	376--640	Pkinase	RLK-Pelle_L-LEC	8.2e-120	Dispersed/proximal	0	7--29,39--61,306--328	-	Plasma Membrane
Glyma.03G051100.1	RLK-Pelle_L-LEC	RLK-Pelle_L-LEC	358--617	Pkinase	RLK-Pelle_L-LEC	5.7e-113	Segmental/WGD	0	7--29,87--109,261--283,298--320,	1--21	Plasma Membrane
Glyma.13G296300.1	RLK-Pelle_L-LEC	RLK-Pelle_L-LEC	348--612	Pkinase	RLK-Pelle_L-LEC	8.9e-102	Tandem	0	82--104,289--311	1--19	Plasma Membrane
Glyma.01G099900.1	RLK-Pelle_L-LEC	RLK-Pelle_L-LEC	131--327	Pkinase	RLK-Pelle_L-LEC	8.6e-85	Segmental/WGD	5	96--118	-	Plasma Membrane
Glyma.07G117700.1	RLK-Pelle_L-LEC	RLK-Pelle_L-LEC	123--411, 530--805	Pkinase, Pkinase_Tyr	RLK-Pelle_L-LEC	1.8e-101	Segmental/WGD	0	-	-	Nuclear
Glyma.03G106400.1	RLK-Pelle_L-LEC	RLK-Pelle_L-LEC	129--418, 540--814	Pkinase, Pkinase_Tyr	RLK-Pelle_L-LEC	1.5e-100	Segmental/WGD	0	-	-	Nuclear
Glyma.02G241500.1	RLK-Pelle_L-LEC	RLK-Pelle_L-LEC	315--516	Pkinase	RLK-Pelle_L-LEC	1.6e-94	Segmental/WGD	2	-	1--15	Extracellular
Glyma.08G340300.1	RLK-Pelle_L-LEC	RLK-Pelle_L-LEC	121--412, 533--808	Pkinase, Pkinase_Tyr	RLK-Pelle_L-LEC	7.3e-103	Dispersed/proximal	0	-	-	-
Glyma.08G066000.1	RLK-Pelle_L-LEC	RLK-Pelle_L-LEC	369--635	Pkinase	RLK-Pelle_L-LEC	2.9e-120	Tandem and Segmental/WGD	1	-	-	-
Glyma.08G065600.1	RLK-Pelle_L-LEC	RLK-Pelle_L-LEC	181--315	Pkinase	RLK-Pelle_L-LEC	3.4e-54	Tandem	5	-	-	-
Glyma.17G150400.1	RLK-Pelle_L-LEC	RLK-Pelle_L-LEC	17--245	Pkinase	RLK-Pelle_L-LEC	2e-97	Dispersed/proximal	1	-	-	Cytoplasmic
Glyma.07G094500.1	RLK-Pelle_LRK10L-2	RLK-Pelle_LRK10L-2	354--624	Pkinase_Tyr	RLK-Pelle_LRK10L-2	7e-131	Dispersed/proximal	3	10--32,254--276,286--307	1--30	Plasma Membrane
Glyma.17G214800.1	RLK-Pelle_LRK10L-2	RLK-Pelle_LRK10L-2	187--369	Pkinase_Tyr	RLK-Pelle_LRK10L-2	1.1e-79	Tandem	3	125--147	-	Plasma Membrane
Glyma.02G183300.1	RLK-Pelle_LRK10L-2	RLK-Pelle_LRK10L-2	178--319	Pkinase	RLK-Pelle_LRK10L-2	3.6e-60	Dispersed/proximal	1	13--35	-	Plasma Membrane
Glyma.14G118700.1	RLK-Pelle_LRK10L-2	RLK-Pelle_LRK10L-2	313--580	Pkinase_Tyr	RLK-Pelle_LRK10L-2	5.1e-117	Dispersed/proximal	1	15--34,247--269	1--34	Plasma Membrane
Glyma.05G237100.1	RLK-Pelle_LRK10L-2	RLK-Pelle_LRK10L-2	359--633	Pkinase_Tyr	RLK-Pelle_LRK10L-2	1.1e-128	Segmental/WGD	2	15--37,285--307	-	Plasma Membrane
Glyma.07G095500.1	RLK-Pelle_LRK10L-2	RLK-Pelle_LRK10L-2	230--501	Pkinase_Tyr	RLK-Pelle_LRK10L-2	6.4e-134	Tandem	4	162--184	1--21	Plasma Membrane
Glyma.20G119000.1	RLK-Pelle_LRK10L-2	RLK-Pelle_LRK10L-2	232--500	Pkinase	RLK-Pelle_LRK10L-2	8.5e-133	Tandem and Segmental/WGD	3	164--186	-	Plasma Membrane
Glyma.17G214600.1	RLK-Pelle_LRK10L-2	RLK-Pelle_LRK10L-2	289--554	Pkinase	RLK-Pelle_LRK10L-2	1.8e-125	Dispersed/proximal	5	203--225,230--249	1--21	Plasma Membrane
Glyma.08G044200.1	RLK-Pelle_LRK10L-2	RLK-Pelle_LRK10L-2	352--628	Pkinase_Tyr	RLK-Pelle_LRK10L-2	7.2e-126	Segmental/WGD	2	20--42,278--300	-	Plasma Membrane
Glyma.20G118700.1	RLK-Pelle_LRK10L-2	RLK-Pelle_LRK10L-2	275--542	Pkinase	RLK-Pelle_LRK10L-2	2.8e-130	Dispersed/proximal	2	208--230	-	Plasma Membrane
Glyma.13G033800.1	RLK-Pelle_LRK10L-2	RLK-Pelle_LRK10L-2	100--312	Pkinase	RLK-Pelle_LRK10L-2	2.9e-102	Dispersed/proximal	3	21--43	-	Plasma Membrane
Glyma.17G214200.1	RLK-Pelle_LRK10L-2	RLK-Pelle_LRK10L-2	301--565	Pkinase	RLK-Pelle_LRK10L-2	4.7e-117	Tandem	1	239--261	1--24	Plasma Membrane
Glyma.17G214500.1	RLK-Pelle_LRK10L-2	RLK-Pelle_LRK10L-2	301--565	Pkinase	RLK-Pelle_LRK10L-2	2.5e-117	Dispersed/proximal	1	239--261	1--24	Plasma Membrane
Glyma.17G214700.1	RLK-Pelle_LRK10L-2	RLK-Pelle_LRK10L-2	301--565	Pkinase	RLK-Pelle_LRK10L-2	2.5e-117	Tandem	1	239--261	1--24	Plasma Membrane
Glyma.07G094200.1	RLK-Pelle_LRK10L-2	RLK-Pelle_LRK10L-2	309--579	Pkinase_Tyr	RLK-Pelle_LRK10L-2	3.3e-131	Dispersed/proximal	2	239--261	1--31	Plasma Membrane
Glyma.13G033900.1	RLK-Pelle_LRK10L-2	RLK-Pelle_LRK10L-2	306--573	Pkinase_Tyr	RLK-Pelle_LRK10L-2	1.1e-117	Dispersed/proximal	1	244--263	1--23	Plasma Membrane
Glyma.07G095400.1	RLK-Pelle_LRK10L-2	RLK-Pelle_LRK10L-2	94--358	Pkinase	RLK-Pelle_LRK10L-2	7.8e-128	Tandem	2	24--46	-	Plasma Membrane
Glyma.13G033200.1	RLK-Pelle_LRK10L-2	RLK-Pelle_LRK10L-2	307--574	Pkinase_Tyr	RLK-Pelle_LRK10L-2	7.1e-119	Dispersed/proximal	1	247--269	1--23	Plasma Membrane
Glyma.13G032700.1	RLK-Pelle_LRK10L-2	RLK-Pelle_LRK10L-2	310--574	Pkinase	RLK-Pelle_LRK10L-2	8.4e-117	Dispersed/proximal	1	249--271	1--23	Plasma Membrane
Glyma.08G044300.1	RLK-Pelle_LRK10L-2	RLK-Pelle_LRK10L-2	328--599	Pkinase_Tyr	RLK-Pelle_LRK10L-2	8.7e-132	Segmental/WGD	2	258--280	1--21	Plasma Membrane
Glyma.07G094100.1	RLK-Pelle_LRK10L-2	RLK-Pelle_LRK10L-2	344--607	Pkinase	RLK-Pelle_LRK10L-2	3.7e-128	Segmental/WGD	2	271--293	1--30	Plasma Membrane
Glyma.17G214100.1	RLK-Pelle_LRK10L-2	RLK-Pelle_LRK10L-2	335--599	Pkinase_Tyr	RLK-Pelle_LRK10L-2	1.6e-122	Dispersed/proximal	2	272--294	1--21	Plasma Membrane
Glyma.17G214900.1	RLK-Pelle_LRK10L-2	RLK-Pelle_LRK10L-2	337--605	Pkinase_Tyr	RLK-Pelle_LRK10L-2	1.1e-125	Dispersed/proximal	3	274--296	1--21	Plasma Membrane
Glyma.17G214400.1	RLK-Pelle_LRK10L-2	RLK-Pelle_LRK10L-2	352--617	Pkinase	RLK-Pelle_LRK10L-2	1.8e-125	Dispersed/proximal	3	288--310	1--21	Plasma Membrane
Glyma.13G032600.1	RLK-Pelle_LRK10L-2	RLK-Pelle_LRK10L-2	354--616	Pkinase	RLK-Pelle_LRK10L-2	6.1e-120	Dispersed/proximal	2	292--314	1--20	Plasma Membrane
Glyma.13G033500.1	RLK-Pelle_LRK10L-2	RLK-Pelle_LRK10L-2	370--632	Pkinase	RLK-Pelle_LRK10L-2	7.3e-121	Tandem	3	308--330	1--20	Plasma Membrane
Glyma.13G033000.1	RLK-Pelle_LRK10L-2	RLK-Pelle_LRK10L-2	374--639	Pkinase	RLK-Pelle_LRK10L-2	3e-127	Tandem	3	312--334	1--20	Plasma Membrane
Glyma.13G033400.1	RLK-Pelle_LRK10L-2	RLK-Pelle_LRK10L-2	383--648	Pkinase	RLK-Pelle_LRK10L-2	9.2e-121	Tandem	3	321--343	1--20	Plasma Membrane
Glyma.19G069300.1	RLK-Pelle_LRK10L-2	RLK-Pelle_LRK10L-2	395--662	Pkinase_Tyr	RLK-Pelle_LRK10L-2	3.7e-124	Dispersed/proximal	3	333--355	1--34	Plasma Membrane
Glyma.14G113200.1	RLK-Pelle_LRK10L-2	RLK-Pelle_LRK10L-2	64--329	Pkinase	RLK-Pelle_LRK10L-2	5e-125	Dispersed/proximal	0	4--23	-	Plasma Membrane
Glyma.19G069400.1	RLK-Pelle_LRK10L-2	RLK-Pelle_LRK10L-2	290--554	Pkinase	RLK-Pelle_LRK10L-2	1.6e-117	Dispersed/proximal	1	4--23,223--245	1--23	Plasma Membrane
Glyma.02G100400.1	RLK-Pelle_LRK10L-2	RLK-Pelle_LRK10L-2	295--558	Pkinase	RLK-Pelle_LRK10L-2	5.2e-117	Dispersed/proximal	1	4--23,229--251	1--24	Plasma Membrane
Glyma.20G118900.1	RLK-Pelle_LRK10L-2	RLK-Pelle_LRK10L-2	319--587	Pkinase	RLK-Pelle_LRK10L-2	2.5e-132	Tandem	2	4--23,251--273	1--22	Plasma Membrane
Glyma.20G118500.1	RLK-Pelle_LRK10L-2	RLK-Pelle_LRK10L-2	315--583	Pkinase	RLK-Pelle_LRK10L-2	1.1e-132	Tandem	2	4--26,249--271	1--26	Plasma Membrane
Glyma.20G118600.1	RLK-Pelle_LRK10L-2	RLK-Pelle_LRK10L-2	316--584	Pkinase	RLK-Pelle_LRK10L-2	4.4e-132	Tandem	2	4--26,250--272	1--26	Plasma Membrane
Glyma.10G271600.1	RLK-Pelle_LRK10L-2	RLK-Pelle_LRK10L-2	341--611	Pkinase	RLK-Pelle_LRK10L-2	4.7e-134	Tandem and Segmental/WGD	2	4--26,275--297	-	Plasma Membrane
Glyma.14G118800.1	RLK-Pelle_LRK10L-2	RLK-Pelle_LRK10L-2	386--653	Pkinase	RLK-Pelle_LRK10L-2	2.9e-117	Dispersed/proximal	2	4--26,277--294,325--347	-	Plasma Membrane
Glyma.07G095100.1	RLK-Pelle_LRK10L-2	RLK-Pelle_LRK10L-2	71--341	Pkinase_Tyr	RLK-Pelle_LRK10L-2	5.4e-130	Tandem	0	5--24	-	Plasma Membrane
Glyma.02G100300.1	RLK-Pelle_LRK10L-2	RLK-Pelle_LRK10L-2	395--662	Pkinase_Tyr	RLK-Pelle_LRK10L-2	8.6e-123	Dispersed/proximal	3	5--27,294--313,333--355	1--33	Plasma Membrane
Glyma.20G118300.1	RLK-Pelle_LRK10L-2	RLK-Pelle_LRK10L-2	315--523	Pkinase	RLK-Pelle_LRK10L-2	3.1e-108	Dispersed/proximal	1	7--24,246--268	1--22	Plasma Membrane
Glyma.07G095800.1	RLK-Pelle_LRK10L-2	RLK-Pelle_LRK10L-2	244--515	Pkinase_Tyr	RLK-Pelle_LRK10L-2	1.1e-131	Tandem	5	-	1--23	Extracellular
Glyma.07G095000.1	RLK-Pelle_LRK10L-2	RLK-Pelle_LRK10L-2	317--587	Pkinase_Tyr	RLK-Pelle_LRK10L-2	1.4e-129	Segmental/WGD	1	-	1--30	Extracellular
Glyma.07G095200.1	RLK-Pelle_LRK10L-2	RLK-Pelle_LRK10L-2	323--593	Pkinase_Tyr	RLK-Pelle_LRK10L-2	8.3e-131	Tandem and Segmental/WGD	2	-	1--20	Extracellular
Glyma.09G182200.1	RLK-Pelle_LRK10L-2	RLK-Pelle_LRK10L-2	304--514	Pkinase	RLK-Pelle_LRK10L-2	1.3e-109	Dispersed/proximal	3	-	1--25	Extracellular
Glyma.02G183500.1	RLK-Pelle_LRK10L-2	RLK-Pelle_LRK10L-2	64--236	Pkinase	RLK-Pelle_LRK10L-2	3.3e-77	Dispersed/proximal	2	-	-	Cytoplasmic
Glyma.04G117300.1	RLK-Pelle_LRK10L-2	RLK-Pelle_LRK10L-2	23--228	Pkinase	RLK-Pelle_LRK10L-2	1.6e-82	Dispersed/proximal	1	-	-	Cytoplasmic
Glyma.17G214300.1	RLK-Pelle_LRK10L-2	RLK-Pelle_LRK10L-2	119--288	Pkinase	RLK-Pelle_LRK10L-2	3.1e-77	Tandem	2	-	-	Cytoplasmic
Glyma.18G204100.1	RLK-Pelle_LRK10L-2	RLK-Pelle_LRK10L-2	7--233	Pkinase	RLK-Pelle_LRK10L-2	1e-96	Dispersed/proximal	1	-	-	Cytoplasmic
Glyma.10G098400.1	RLK-Pelle_LRK10L-2	RLK-Pelle_LRK10L-2	309--579	Pkinase	RLK-Pelle_LRK10L-2	3e-131	Dispersed/proximal	2	-	1--23	Extracellular
Glyma.09G182000.1	RLK-Pelle_LRK10L-2	RLK-Pelle_LRK10L-2	367--638	Pkinase_Tyr	RLK-Pelle_LRK10L-2	1.7e-134	Dispersed/proximal	2	-	1--29	Extracellular
Glyma.13G032800.1	RLK-Pelle_LRK10L-2	RLK-Pelle_LRK10L-2	6--272	Pkinase	RLK-Pelle_LRK10L-2	8.8e-125	Dispersed/proximal	0	-	-	-
Glyma.13G033300.1	RLK-Pelle_LRK10L-2	RLK-Pelle_LRK10L-2	36--244	Pkinase	RLK-Pelle_LRK10L-2	1.1e-98	Dispersed/proximal	1	-	-	-
Glyma.13G079100.1	RLK-Pelle_LRK10L-2	RLK-Pelle_LRK10L-2	32--297	Pkinase	RLK-Pelle_LRK10L-2	2.8e-125	Dispersed/proximal	0	-	-	Cytoplasmic
Glyma.13G033100.1	RLK-Pelle_LRK10L-2	RLK-Pelle_LRK10L-2	9--242	Pkinase_Tyr	RLK-Pelle_LRK10L-2	1.1e-105	Tandem	0	-	-	-
Glyma.07G095700.1	RLK-Pelle_LRK10L-2	RLK-Pelle_LRK10L-2	56--327	Pkinase_Tyr	RLK-Pelle_LRK10L-2	2.7e-132	Tandem	0	-	-	-
Glyma.10G271700.1	RLK-Pelle_LRK10L-2	RLK-Pelle_LRK10L-2	51--320	Pkinase	RLK-Pelle_LRK10L-2	8.8e-132	Tandem	2	-	-	-
Glyma.19G073400.1	RLK-Pelle_LRK10L-2	RLK-Pelle_LRK10L-2	238--389	Pkinase	RLK-Pelle_LRK10L-2	6.7e-71	Dispersed/proximal	2	-	-	-
Glyma.08G198800.1	RLK-Pelle_LRR-I-1	RLK-Pelle_LRR-I-1	598--864	Pkinase_Tyr	RLK-Pelle_LRR-I-1	6.9e-119	Dispersed/proximal	12	10--27,536--558	1--30	Plasma Membrane
Glyma.08G197700.1	RLK-Pelle_LRR-I-1	RLK-Pelle_LRR-I-1	168--433	Pkinase_Tyr	RLK-Pelle_LRR-I-1	9.7e-116	Dispersed/proximal	8	106--128	-	Plasma Membrane
Glyma.13G353000.1	RLK-Pelle_LRR-I-1	RLK-Pelle_LRR-I-1	184--365	Pkinase_Tyr	RLK-Pelle_LRR-I-1	4.4e-82	Dispersed/proximal	9	121--143	-	Plasma Membrane
Glyma.13G136700.1	RLK-Pelle_LRR-I-1	RLK-Pelle_LRR-I-1	629--828	Pkinase_Tyr	RLK-Pelle_LRR-I-1	6.1e-94	Segmental/WGD	15	30--52,557--579	-	Plasma Membrane
Glyma.16G092600.1	RLK-Pelle_LRR-I-1	RLK-Pelle_LRR-I-1	652--919	Pkinase	RLK-Pelle_LRR-I-1	1.7e-105	Dispersed/proximal	16	310--332,591--613	-	Plasma Membrane
Glyma.08G198100.1	RLK-Pelle_LRR-I-1	RLK-Pelle_LRR-I-1	378--643	Pkinase_Tyr	RLK-Pelle_LRR-I-1	3.4e-115	Dispersed/proximal	12	316--338	-	Plasma Membrane
Glyma.08G197800.1	RLK-Pelle_LRR-I-1	RLK-Pelle_LRR-I-1	108--317	Pkinase	RLK-Pelle_LRR-I-1	2.2e-99	Segmental/WGD	5	39--61	-	Plasma Membrane
Glyma.15G021900.1	RLK-Pelle_LRR-I-1	RLK-Pelle_LRR-I-1	583--846	Pkinase_Tyr	RLK-Pelle_LRR-I-1	7.9e-118	Tandem	12	4--21,511--533	1--23	Plasma Membrane
Glyma.13G352700.1	RLK-Pelle_LRR-I-1	RLK-Pelle_LRR-I-1	577--839	Pkinase	RLK-Pelle_LRR-I-1	4e-113	Tandem and Segmental/WGD	12	510--532	1--22	Plasma Membrane
Glyma.01G004800.1	RLK-Pelle_LRR-I-1	RLK-Pelle_LRR-I-1	577--853	Pkinase_Tyr	RLK-Pelle_LRR-I-1	5.6e-113	Segmental/WGD	11	515--537	1--24	Plasma Membrane
Glyma.08G198900.1	RLK-Pelle_LRR-I-1	RLK-Pelle_LRR-I-1	589--856	Pkinase_Tyr	RLK-Pelle_LRR-I-1	1.7e-118	Segmental/WGD	12	5--22,521--543	1--24	Plasma Membrane
Glyma.07G127100.1	RLK-Pelle_LRR-I-1	RLK-Pelle_LRR-I-1	576--853	Pkinase_Tyr	RLK-Pelle_LRR-I-1	7e-112	Segmental/WGD	11	5--23,512--534	1--23	Plasma Membrane
Glyma.13G352900.1	RLK-Pelle_LRR-I-1	RLK-Pelle_LRR-I-1	583--848	Pkinase_Tyr	RLK-Pelle_LRR-I-1	3.7e-116	Segmental/WGD	12	5--27,514--536	1--18	Plasma Membrane
Glyma.07G013700.1	RLK-Pelle_LRR-I-1	RLK-Pelle_LRR-I-1	595--862	Pkinase_Tyr	RLK-Pelle_LRR-I-1	1.4e-119	Segmental/WGD	12	5--27,527--549	1--29	Plasma Membrane
Glyma.05G144400.1	RLK-Pelle_LRR-I-1	RLK-Pelle_LRR-I-1	607--872	Pkinase_Tyr	RLK-Pelle_LRR-I-1	8.3e-116	Segmental/WGD	14	530--552	1--20	Plasma Membrane
Glyma.18G011000.1	RLK-Pelle_LRR-I-1	RLK-Pelle_LRR-I-1	609--874	Pkinase_Tyr	RLK-Pelle_LRR-I-1	1.3e-114	Segmental/WGD	14	530--552	1--20	Plasma Membrane
Glyma.08G100800.1	RLK-Pelle_LRR-I-1	RLK-Pelle_LRR-I-1	609--874	Pkinase_Tyr	RLK-Pelle_LRR-I-1	4.2e-116	Segmental/WGD	14	532--554	1--20	Plasma Membrane
Glyma.11G246200.1	RLK-Pelle_LRR-I-1	RLK-Pelle_LRR-I-1	609--874	Pkinase_Tyr	RLK-Pelle_LRR-I-1	5.6e-115	Segmental/WGD	14	532--554	1--20	Plasma Membrane
Glyma.19G178400.1	RLK-Pelle_LRR-I-1	RLK-Pelle_LRR-I-1	605--804	Pkinase_Tyr	RLK-Pelle_LRR-I-1	1.4e-93	Segmental/WGD	14	533--555	1--27	Plasma Membrane
Glyma.03G177600.1	RLK-Pelle_LRR-I-1	RLK-Pelle_LRR-I-1	606--873	Pkinase_Tyr	RLK-Pelle_LRR-I-1	1.7e-113	Segmental/WGD	14	534--556	1--16	Plasma Membrane
Glyma.08G199400.1	RLK-Pelle_LRR-I-1	RLK-Pelle_LRR-I-1	603--863	Pkinase	RLK-Pelle_LRR-I-1	1e-108	Dispersed/proximal	12	537--559	1--30	Plasma Membrane
Glyma.15G021300.1	RLK-Pelle_LRR-I-1	RLK-Pelle_LRR-I-1	605--818	Pkinase_Tyr	RLK-Pelle_LRR-I-1	1.5e-100	Segmental/WGD	12	542--564	1--20	Plasma Membrane
Glyma.15G021400.1	RLK-Pelle_LRR-I-1	RLK-Pelle_LRR-I-1	591--856	Pkinase_Tyr	RLK-Pelle_LRR-I-1	8.4e-116	Segmental/WGD	12	7--24,514--536	1--23	Plasma Membrane
Glyma.09G202300.1	RLK-Pelle_LRR-I-1	RLK-Pelle_LRR-I-1	594--862	Pkinase_Tyr	RLK-Pelle_LRR-I-1	5.2e-107	Segmental/WGD	14	7--24,514--536	1--29	Plasma Membrane
Glyma.15G021800.1	RLK-Pelle_LRR-I-1	RLK-Pelle_LRR-I-1	588--854	Pkinase_Tyr	RLK-Pelle_LRR-I-1	1.8e-119	Tandem and Segmental/WGD	12	7--24,514--536	1--23	Plasma Membrane
Glyma.15G021700.1	RLK-Pelle_LRR-I-1	RLK-Pelle_LRR-I-1	592--857	Pkinase_Tyr	RLK-Pelle_LRR-I-1	5e-117	Tandem	12	7--24,517--539	1--23	Plasma Membrane
Glyma.13G352800.1	RLK-Pelle_LRR-I-1	RLK-Pelle_LRR-I-1	594--807	Pkinase_Tyr	RLK-Pelle_LRR-I-1	4.1e-101	Tandem and Segmental/WGD	13	7--24,524--546	1--18	Plasma Membrane
Glyma.15G266400.1	RLK-Pelle_LRR-I-1	RLK-Pelle_LRR-I-1	590--856	Pkinase_Tyr	RLK-Pelle_LRR-I-1	6.7e-122	Dispersed/proximal	12	7--26,519--541	1--27	Plasma Membrane
Glyma.10G048800.1	RLK-Pelle_LRR-I-1	RLK-Pelle_LRR-I-1	602--801	Pkinase_Tyr	RLK-Pelle_LRR-I-1	2.3e-93	Segmental/WGD	14	7--26,530--552	1--26	Plasma Membrane
Glyma.01G020100.1	RLK-Pelle_LRR-I-1	RLK-Pelle_LRR-I-1	594--862	Pkinase_Tyr	RLK-Pelle_LRR-I-1	6.7e-107	Segmental/WGD	14	7--29,514--536	1--29	Plasma Membrane
Glyma.08G198500.1	RLK-Pelle_LRR-I-1	RLK-Pelle_LRR-I-1	598--748	Pkinase_Tyr	RLK-Pelle_LRR-I-1	6e-65	Dispersed/proximal	11	9--28,536--558	1--30	Plasma Membrane
Glyma.08G198600.1	RLK-Pelle_LRR-I-1	RLK-Pelle_LRR-I-1	170--319	Pkinase_Tyr	RLK-Pelle_LRR-I-1	5.6e-52	Dispersed/proximal	9	-	-	-
Glyma.08G061900.1	RLK-Pelle_LRR-I-2	RLK-Pelle_LRR-I-2	112--375	Pkinase_Tyr	RLK-Pelle_LRR-I-2	3.4e-132	Dispersed/proximal	6	5--27	-	Plasma Membrane
Glyma.06G265600.1	RLK-Pelle_LRR-I-2	RLK-Pelle_LRR-I-2	116--376	Pkinase_Tyr	RLK-Pelle_LRR-I-2	1.3e-146	Segmental/WGD	6	5--27	-	Plasma Membrane
Glyma.12G137100.1	RLK-Pelle_LRR-I-2	RLK-Pelle_LRR-I-2	115--375	Pkinase_Tyr	RLK-Pelle_LRR-I-2	5.1e-143	Segmental/WGD	6	5--27	-	Plasma Membrane
Glyma.18G275700.1	RLK-Pelle_LRR-I-2	RLK-Pelle_LRR-I-2	118--373	Pkinase_Tyr	RLK-Pelle_LRR-I-2	3.1e-133	Segmental/WGD	6	7--29	-	Plasma Membrane
Glyma.19G036600.1	RLK-Pelle_LRR-I-2	RLK-Pelle_LRR-I-2	119--373	Pkinase	RLK-Pelle_LRR-I-2	5e-137	Segmental/WGD	6	7--29	-	Plasma Membrane
Glyma.08G253100.1	RLK-Pelle_LRR-I-2	RLK-Pelle_LRR-I-2	123--375	Pkinase	RLK-Pelle_LRR-I-2	6.4e-131	Segmental/WGD	6	7--29	-	Plasma Membrane
Glyma.13G285500.1	RLK-Pelle_LRR-I-2	RLK-Pelle_LRR-I-2	115--375	Pkinase_Tyr	RLK-Pelle_LRR-I-2	2.3e-148	Segmental/WGD	6	7--29	-	Plasma Membrane
Glyma.12G216000.1	RLK-Pelle_LRR-I-2	RLK-Pelle_LRR-I-2	115--374	Pkinase_Tyr	RLK-Pelle_LRR-I-2	1.1e-148	Segmental/WGD	6	7--29	-	Plasma Membrane
Glyma.08G074500.1	RLK-Pelle_LRR-II	RLK-Pelle_LRR-II	297--567	Pkinase	RLK-Pelle_LRR-II	1.6e-140	Segmental/WGD	10	10--32,233--255	1--32	Plasma Membrane
Glyma.02G036500.1	RLK-Pelle_LRR-II	RLK-Pelle_LRR-II	305--574	Pkinase	RLK-Pelle_LRR-II	1.1e-149	Segmental/WGD	10	10--32,241--263	1--25	Plasma Membrane
Glyma.18G016400.1	RLK-Pelle_LRR-II	RLK-Pelle_LRR-II	284--553	Pkinase	RLK-Pelle_LRR-II	2e-147	Segmental/WGD	10	221--243	1--18	Plasma Membrane
Glyma.08G180800.1	RLK-Pelle_LRR-II	RLK-Pelle_LRR-II	294--563	Pkinase	RLK-Pelle_LRR-II	2.2e-154	Segmental/WGD	10	230--252	1--28	Plasma Membrane
Glyma.15G051600.1	RLK-Pelle_LRR-II	RLK-Pelle_LRR-II	294--563	Pkinase	RLK-Pelle_LRR-II	1.7e-154	Segmental/WGD	10	230--252	1--28	Plasma Membrane
Glyma.02G207400.1	RLK-Pelle_LRR-II	RLK-Pelle_LRR-II	297--517	Pkinase	RLK-Pelle_LRR-II	9e-123	Segmental/WGD	10	231--253	1--22	Plasma Membrane
Glyma.17G070300.1	RLK-Pelle_LRR-II	RLK-Pelle_LRR-II	299--519	Pkinase	RLK-Pelle_LRR-II	1e-122	Segmental/WGD	10	233--255	1--24	Plasma Membrane
Glyma.05G119500.1	RLK-Pelle_LRR-II	RLK-Pelle_LRR-II	297--567	Pkinase	RLK-Pelle_LRR-II	9.5e-155	Tandem and Segmental/WGD	10	233--255	1--31	Plasma Membrane
Glyma.13G228000.1	RLK-Pelle_LRR-II	RLK-Pelle_LRR-II	303--571	Pkinase	RLK-Pelle_LRR-II	1.1e-138	Dispersed/proximal	10	240--262	1--24	Plasma Membrane
Glyma.08G255300.1	RLK-Pelle_LRR-II	RLK-Pelle_LRR-II	305--569	Pkinase	RLK-Pelle_LRR-II	2.4e-149	Segmental/WGD	10	241--263	1--23	Plasma Membrane
Glyma.13G050200.1	RLK-Pelle_LRR-II	RLK-Pelle_LRR-II	306--570	Pkinase	RLK-Pelle_LRR-II	3.3e-149	Segmental/WGD	10	241--263	1--24	Plasma Membrane
Glyma.19G039100.1	RLK-Pelle_LRR-II	RLK-Pelle_LRR-II	306--570	Pkinase	RLK-Pelle_LRR-II	1.3e-149	Segmental/WGD	10	241--263	1--24	Plasma Membrane
Glyma.11G240900.1	RLK-Pelle_LRR-II	RLK-Pelle_LRR-II	312--581	Pkinase	RLK-Pelle_LRR-II	4.9e-148	Segmental/WGD	11	4--23,248--270	1--18	Plasma Membrane
Glyma.02G127800.1	RLK-Pelle_LRR-II	RLK-Pelle_LRR-II	304--567	Pkinase	RLK-Pelle_LRR-II	8.2e-148	Dispersed/proximal	10	4--26,239--261	1--23	Plasma Membrane
Glyma.18G278200.1	RLK-Pelle_LRR-II	RLK-Pelle_LRR-II	305--569	Pkinase	RLK-Pelle_LRR-II	1.3e-149	Segmental/WGD	10	4--26,241--263	1--23	Plasma Membrane
Glyma.08G134600.1	RLK-Pelle_LRR-II	RLK-Pelle_LRR-II	289--558	Pkinase	RLK-Pelle_LRR-II	4e-150	Dispersed/proximal	10	5--22,221--243	1--23	Plasma Membrane
Glyma.02G076100.1	RLK-Pelle_LRR-II	RLK-Pelle_LRR-II	303--572	Pkinase	RLK-Pelle_LRR-II	1.1e-155	Segmental/WGD	10	5--22,239--261	1--25	Plasma Membrane
Glyma.10G218800.1	RLK-Pelle_LRR-II	RLK-Pelle_LRR-II	303--572	Pkinase	RLK-Pelle_LRR-II	3.6e-156	Segmental/WGD	10	5--27,239--261	1--25	Plasma Membrane
Glyma.20G173000.1	RLK-Pelle_LRR-II	RLK-Pelle_LRR-II	303--572	Pkinase	RLK-Pelle_LRR-II	8.8e-157	Segmental/WGD	10	5--27,239--261	1--25	Plasma Membrane
Glyma.01G028700.1	RLK-Pelle_LRR-II	RLK-Pelle_LRR-II	304--573	Pkinase	RLK-Pelle_LRR-II	1.1e-149	Segmental/WGD	10	5--27,240--262	1--24	Plasma Membrane
Glyma.05G119600.1	RLK-Pelle_LRR-II	RLK-Pelle_LRR-II	298--568	Pkinase	RLK-Pelle_LRR-II	1.8e-139	Tandem	10	7--24	1--32	Plasma Membrane
Glyma.05G177500.1	RLK-Pelle_LRR-II	RLK-Pelle_LRR-II	289--558	Pkinase	RLK-Pelle_LRR-II	1.2e-150	Dispersed/proximal	10	7--24,73--95,221--243	1--23	Plasma Membrane
Glyma.01G071700.1	RLK-Pelle_LRR-II	RLK-Pelle_LRR-II	304--567	Pkinase	RLK-Pelle_LRR-II	9e-148	Dispersed/proximal	10	7--26,239--261	1--23	Plasma Membrane
Glyma.15G084500.1	RLK-Pelle_LRR-II	RLK-Pelle_LRR-II	270--515	Pkinase	RLK-Pelle_LRR-II	1.4e-77	Dispersed/proximal	10	-	1--24	Extracellular
Glyma.05G196400.1	RLK-Pelle_LRR-II	RLK-Pelle_LRR-II	276--545	Pkinase	RLK-Pelle_LRR-II	7.1e-141	Segmental/WGD	9	-	1--29	Extracellular
Glyma.08G004200.1	RLK-Pelle_LRR-II	RLK-Pelle_LRR-II	295--564	Pkinase	RLK-Pelle_LRR-II	6.2e-141	Segmental/WGD	10	-	-	-
Glyma.15G179300.1	RLK-Pelle_LRR-III	RLK-Pelle_LRR-III	344--608	Pkinase	RLK-Pelle_LRR-III	1.2e-91	Segmental/WGD	1	10--27,257--274	1--26	Plasma Membrane
Glyma.19G070600.1	RLK-Pelle_LRR-III	RLK-Pelle_LRR-III	344--599	Pkinase	RLK-Pelle_LRR-III	6.9e-106	Dispersed/proximal	1	10--29,265--287	1--30	Plasma Membrane
Glyma.02G175500.1	RLK-Pelle_LRR-III	RLK-Pelle_LRR-III	342--638	Pkinase_Tyr	RLK-Pelle_LRR-III	1.1e-85	Segmental/WGD	2	10--32,262--284	1--22	Plasma Membrane
Glyma.10G065200.1	RLK-Pelle_LRR-III	RLK-Pelle_LRR-III	426--700	Pkinase	RLK-Pelle_LRR-III	1.8e-108	Segmental/WGD	1	10--32,56--75,90--112,333--355,	-	Plasma Membrane
Glyma.14G055900.1	RLK-Pelle_LRR-III	RLK-Pelle_LRR-III	538--802	Pkinase	RLK-Pelle_LRR-III	3.8e-102	Segmental/WGD	1	12--34,449--471	1--35	Plasma Membrane
Glyma.17G169300.1	RLK-Pelle_LRR-III	RLK-Pelle_LRR-III	381--632	Pkinase	RLK-Pelle_LRR-III	1.2e-84	Segmental/WGD	2	17--39,288--310	1--33	Plasma Membrane
Glyma.02G261400.1	RLK-Pelle_LRR-III	RLK-Pelle_LRR-III	545--809	Pkinase	RLK-Pelle_LRR-III	2.4e-101	Segmental/WGD	1	20--37,455--477	1--37	Plasma Membrane
Glyma.16G210100.1	RLK-Pelle_LRR-III	RLK-Pelle_LRR-III	355--621	Pkinase_Tyr	RLK-Pelle_LRR-III	1.8e-89	Segmental/WGD	2	20--42,267--289	-	Plasma Membrane
Glyma.13G039900.1	RLK-Pelle_LRR-III	RLK-Pelle_LRR-III	293--550	Pkinase	RLK-Pelle_LRR-III	8e-109	Segmental/WGD	2	215--237	1--20	Plasma Membrane
Glyma.11G019100.1	RLK-Pelle_LRR-III	RLK-Pelle_LRR-III	294--556	Pkinase	RLK-Pelle_LRR-III	5.8e-112	Segmental/WGD	1	216--238	1--22	Plasma Membrane
Glyma.08G231100.1	RLK-Pelle_LRR-III	RLK-Pelle_LRR-III	74--349	Pkinase	RLK-Pelle_LRR-III	2.1e-76	Segmental/WGD	1	2--24	-	Plasma Membrane
Glyma.15G218200.1	RLK-Pelle_LRR-III	RLK-Pelle_LRR-III	73--348	Pkinase	RLK-Pelle_LRR-III	2.5e-75	Segmental/WGD	1	2--24	-	Plasma Membrane
Glyma.01G001800.1	RLK-Pelle_LRR-III	RLK-Pelle_LRR-III	333--597	Pkinase	RLK-Pelle_LRR-III	1.9e-93	Segmental/WGD	2	2--24,239--261	1--24	Plasma Membrane
Glyma.13G111800.1	RLK-Pelle_LRR-III	RLK-Pelle_LRR-III	334--599	Pkinase	RLK-Pelle_LRR-III	2.5e-91	Segmental/WGD	1	231--253	1--18	Plasma Membrane
Glyma.09G160600.1	RLK-Pelle_LRR-III	RLK-Pelle_LRR-III	332--598	Pkinase_Tyr	RLK-Pelle_LRR-III	1.6e-88	Segmental/WGD	2	244--266	-	Plasma Membrane
Glyma.05G220900.1	RLK-Pelle_LRR-III	RLK-Pelle_LRR-III	338--604	Pkinase_Tyr	RLK-Pelle_LRR-III	9.8e-96	Segmental/WGD	2	244--266	1--27	Plasma Membrane
Glyma.05G011600.1	RLK-Pelle_LRR-III	RLK-Pelle_LRR-III	336--597	Pkinase_Tyr	RLK-Pelle_LRR-III	1e-116	Segmental/WGD	2	246--268	1--17	Plasma Membrane
Glyma.14G124400.1	RLK-Pelle_LRR-III	RLK-Pelle_LRR-III	325--582	Pkinase	RLK-Pelle_LRR-III	5.5e-109	Dispersed/proximal	1	247--269	1--20	Plasma Membrane
Glyma.05G214300.1	RLK-Pelle_LRR-III	RLK-Pelle_LRR-III	331--593	Pkinase	RLK-Pelle_LRR-III	3.8e-113	Segmental/WGD	1	249--271	1--23	Plasma Membrane
Glyma.08G020800.1	RLK-Pelle_LRR-III	RLK-Pelle_LRR-III	331--593	Pkinase	RLK-Pelle_LRR-III	1.7e-112	Dispersed/proximal	1	249--271	1--23	Plasma Membrane
Glyma.08G055700.1	RLK-Pelle_LRR-III	RLK-Pelle_LRR-III	363--623	Pkinase	RLK-Pelle_LRR-III	8e-114	Segmental/WGD	1	252--274	1--21	Plasma Membrane
Glyma.14G137700.1	RLK-Pelle_LRR-III	RLK-Pelle_LRR-III	344--536	Pkinase	RLK-Pelle_LRR-III	7.8e-76	Segmental/WGD	2	255--277	1--25	Plasma Membrane
Glyma.06G211600.1	RLK-Pelle_LRR-III	RLK-Pelle_LRR-III	350--609	Pkinase	RLK-Pelle_LRR-III	3.2e-118	Segmental/WGD	2	257--279	1--18	Plasma Membrane
Glyma.17G119800.1	RLK-Pelle_LRR-III	RLK-Pelle_LRR-III	347--607	Pkinase	RLK-Pelle_LRR-III	4.4e-116	Segmental/WGD	1	258--280	1--19	Plasma Membrane
Glyma.09G272900.1	RLK-Pelle_LRR-III	RLK-Pelle_LRR-III	336--598	Pkinase	RLK-Pelle_LRR-III	7.1e-112	Segmental/WGD	1	259--281	1--24	Plasma Membrane
Glyma.18G216200.1	RLK-Pelle_LRR-III	RLK-Pelle_LRR-III	336--597	Pkinase	RLK-Pelle_LRR-III	2.9e-111	Segmental/WGD	1	259--281	1--24	Plasma Membrane
Glyma.01G224000.1	RLK-Pelle_LRR-III	RLK-Pelle_LRR-III	340--602	Pkinase	RLK-Pelle_LRR-III	2.5e-112	Segmental/WGD	1	260--282	-	Plasma Membrane
Glyma.11G105000.1	RLK-Pelle_LRR-III	RLK-Pelle_LRR-III	352--615	Pkinase	RLK-Pelle_LRR-III	6e-93	Segmental/WGD	1	263--285	1--23	Plasma Membrane
Glyma.15G000600.1	RLK-Pelle_LRR-III	RLK-Pelle_LRR-III	367--633	Pkinase	RLK-Pelle_LRR-III	3.9e-92	Dispersed/proximal	1	263--285	1--35	Plasma Membrane
Glyma.07G041200.1	RLK-Pelle_LRR-III	RLK-Pelle_LRR-III	373--637	Pkinase	RLK-Pelle_LRR-III	1.1e-92	Segmental/WGD	1	266--285	-	Plasma Membrane
Glyma.20G118200.1	RLK-Pelle_LRR-III	RLK-Pelle_LRR-III	391--656	Pkinase_Tyr	RLK-Pelle_LRR-III	4.4e-92	Segmental/WGD	1	27--46,308--330	-	Plasma Membrane
Glyma.14G206000.1	RLK-Pelle_LRR-III	RLK-Pelle_LRR-III	363--625	Pkinase	RLK-Pelle_LRR-III	1.4e-117	Segmental/WGD	2	27--49,277--299	-	Plasma Membrane
Glyma.04G041400.1	RLK-Pelle_LRR-III	RLK-Pelle_LRR-III	374--626	Pkinase	RLK-Pelle_LRR-III	3.5e-85	Segmental/WGD	2	278--300	1--22	Plasma Membrane
Glyma.05G085500.1	RLK-Pelle_LRR-III	RLK-Pelle_LRR-III	375--627	Pkinase	RLK-Pelle_LRR-III	1.1e-83	Dispersed/proximal	2	282--304	1--28	Plasma Membrane
Glyma.04G077100.1	RLK-Pelle_LRR-III	RLK-Pelle_LRR-III	369--562	Pkinase	RLK-Pelle_LRR-III	3e-78	Segmental/WGD	2	283--305	-	Plasma Membrane
Glyma.02G237000.1	RLK-Pelle_LRR-III	RLK-Pelle_LRR-III	362--624	Pkinase	RLK-Pelle_LRR-III	5.4e-117	Segmental/WGD	1	28--45,276--298	-	Plasma Membrane
Glyma.13G150000.1	RLK-Pelle_LRR-III	RLK-Pelle_LRR-III	379--653	Pkinase	RLK-Pelle_LRR-III	1.3e-109	Segmental/WGD	1	285--307	1--21	Plasma Membrane
Glyma.07G156000.1	RLK-Pelle_LRR-III	RLK-Pelle_LRR-III	416--697	Pkinase	RLK-Pelle_LRR-III	6.4e-96	Segmental/WGD	1	314--336	1--19	Plasma Membrane
Glyma.06G042500.1	RLK-Pelle_LRR-III	RLK-Pelle_LRR-III	358--564	Pkinase	RLK-Pelle_LRR-III	1.2e-48	Dispersed/proximal	2	317--339	-	Plasma Membrane
Glyma.03G049300.1	RLK-Pelle_LRR-III	RLK-Pelle_LRR-III	420--704	Pkinase	RLK-Pelle_LRR-III	7.7e-98	Segmental/WGD	1	319--341	1--23	Plasma Membrane
Glyma.01G125200.1	RLK-Pelle_LRR-III	RLK-Pelle_LRR-III	420--703	Pkinase	RLK-Pelle_LRR-III	1.2e-96	Segmental/WGD	1	319--341	1--23	Plasma Membrane
Glyma.05G097400.1	RLK-Pelle_LRR-III	RLK-Pelle_LRR-III	466--752	Pkinase	RLK-Pelle_LRR-III	5.6e-77	Segmental/WGD	1	323--345	1--20	Plasma Membrane
Glyma.18G023500.1	RLK-Pelle_LRR-III	RLK-Pelle_LRR-III	571--835	Pkinase	RLK-Pelle_LRR-III	7.9e-100	Segmental/WGD	1	32--51,485--507	-	Plasma Membrane
Glyma.16G009900.1	RLK-Pelle_LRR-III	RLK-Pelle_LRR-III	395--659	Pkinase	RLK-Pelle_LRR-III	3.9e-91	Segmental/WGD	1	32--54,291--310	-	Plasma Membrane
Glyma.20G129200.1	RLK-Pelle_LRR-III	RLK-Pelle_LRR-III	481--763	Pkinase	RLK-Pelle_LRR-III	4.8e-78	Segmental/WGD	1	350--372	1--27	Plasma Membrane
Glyma.10G261600.1	RLK-Pelle_LRR-III	RLK-Pelle_LRR-III	482--768	Pkinase	RLK-Pelle_LRR-III	7.7e-80	Segmental/WGD	1	351--373	1--27	Plasma Membrane
Glyma.U022900.1	RLK-Pelle_LRR-III	RLK-Pelle_LRR-III	360--605	Pkinase	RLK-Pelle_LRR-III	7.4e-80	Dispersed/proximal	1	4--23,263--282	1--22	Plasma Membrane
Glyma.07G130700.1	RLK-Pelle_LRR-III	RLK-Pelle_LRR-III	344--594	Pkinase	RLK-Pelle_LRR-III	1.1e-80	Segmental/WGD	2	4--26,241--263	1--25	Plasma Membrane
Glyma.10G270600.1	RLK-Pelle_LRR-III	RLK-Pelle_LRR-III	419--702	Pkinase	RLK-Pelle_LRR-III	6.5e-95	Segmental/WGD	1	4--26,322--344	1--23	Plasma Membrane
Glyma.18G175700.1	RLK-Pelle_LRR-III	RLK-Pelle_LRR-III	403--674	Pkinase_Tyr	RLK-Pelle_LRR-III	6.8e-84	Segmental/WGD	1	4--26,322--344	1--28	Plasma Membrane
Glyma.08G357200.1	RLK-Pelle_LRR-III	RLK-Pelle_LRR-III	406--612	Pkinase_Tyr	RLK-Pelle_LRR-III	5.8e-66	Segmental/WGD	2	4--26,325--347	1--28	Plasma Membrane
Glyma.17G167600.1	RLK-Pelle_LRR-III	RLK-Pelle_LRR-III	456--742	Pkinase	RLK-Pelle_LRR-III	2.4e-76	Segmental/WGD	1	4--26,327--349	1--24	Plasma Membrane
Glyma.18G051100.1	RLK-Pelle_LRR-III	RLK-Pelle_LRR-III	380--642	Pkinase	RLK-Pelle_LRR-III	3.4e-115	Segmental/WGD	2	42--61,294--316	-	Plasma Membrane
Glyma.03G047100.1	RLK-Pelle_LRR-III	RLK-Pelle_LRR-III	573--837	Pkinase	RLK-Pelle_LRR-III	2.5e-101	Segmental/WGD	1	42--64,488--510	-	Plasma Membrane
Glyma.11G199700.1	RLK-Pelle_LRR-III	RLK-Pelle_LRR-III	380--657	Pkinase	RLK-Pelle_LRR-III	5.5e-115	Segmental/WGD	2	43--65,294--316	-	Plasma Membrane
Glyma.01G125800.1	RLK-Pelle_LRR-III	RLK-Pelle_LRR-III	573--837	Pkinase	RLK-Pelle_LRR-III	3.2e-102	Segmental/WGD	1	43--65,489--511	-	Plasma Membrane
Glyma.11G233500.1	RLK-Pelle_LRR-III	RLK-Pelle_LRR-III	566--830	Pkinase	RLK-Pelle_LRR-III	6.3e-98	Segmental/WGD	1	481--503	-	Plasma Membrane
Glyma.19G190200.1	RLK-Pelle_LRR-III	RLK-Pelle_LRR-III	419--687	Pkinase_Tyr	RLK-Pelle_LRR-III	3.5e-107	Segmental/WGD	1	49--71,322--344	-	Plasma Membrane
Glyma.06G184400.1	RLK-Pelle_LRR-III	RLK-Pelle_LRR-III	354--604	Pkinase	RLK-Pelle_LRR-III	3.8e-80	Segmental/WGD	1	5--22,248--267	1--22	Plasma Membrane
Glyma.02G219800.1	RLK-Pelle_LRR-III	RLK-Pelle_LRR-III	359--621	Pkinase	RLK-Pelle_LRR-III	3.8e-112	Segmental/WGD	1	5--23,270--292	1--25	Plasma Membrane
Glyma.14G187900.1	RLK-Pelle_LRR-III	RLK-Pelle_LRR-III	361--622	Pkinase	RLK-Pelle_LRR-III	3.4e-111	Segmental/WGD	1	5--23,272--294	1--25	Plasma Membrane
Glyma.08G179500.1	RLK-Pelle_LRR-III	RLK-Pelle_LRR-III	56--207	Pkinase_Tyr	RLK-Pelle_LRR-III	2.1e-37	Segmental/WGD	3	5--24	-	Plasma Membrane
Glyma.15G052900.1	RLK-Pelle_LRR-III	RLK-Pelle_LRR-III	94--359	Pkinase	RLK-Pelle_LRR-III	2.9e-86	Segmental/WGD	1	5--24	-	Plasma Membrane
Glyma.08G027400.1	RLK-Pelle_LRR-III	RLK-Pelle_LRR-III	338--604	Pkinase_Tyr	RLK-Pelle_LRR-III	6.9e-95	Segmental/WGD	2	5--27,242--264	1--27	Plasma Membrane
Glyma.06G124700.1	RLK-Pelle_LRR-III	RLK-Pelle_LRR-III	332--538	Pkinase	RLK-Pelle_LRR-III	2.1e-84	Segmental/WGD	1	5--27,253--275	1--27	Plasma Membrane
Glyma.04G239000.1	RLK-Pelle_LRR-III	RLK-Pelle_LRR-III	332--556	Pkinase_Tyr	RLK-Pelle_LRR-III	1.1e-95	Segmental/WGD	1	5--27,253--275	1--27	Plasma Membrane
Glyma.04G223800.1	RLK-Pelle_LRR-III	RLK-Pelle_LRR-III	348--550	Pkinase	RLK-Pelle_LRR-III	6e-86	Segmental/WGD	1	5--27,265--287,414--431	1--18	Plasma Membrane
Glyma.06G141100.1	RLK-Pelle_LRR-III	RLK-Pelle_LRR-III	351--612	Pkinase	RLK-Pelle_LRR-III	1.7e-112	Segmental/WGD	1	5--27,266--288,417--434	1--20	Plasma Membrane
Glyma.10G271900.1	RLK-Pelle_LRR-III	RLK-Pelle_LRR-III	369--567	Pkinase	RLK-Pelle_LRR-III	3.7e-87	Segmental/WGD	1	5--27,289--311	1--26	Plasma Membrane
Glyma.18G206400.1	RLK-Pelle_LRR-III	RLK-Pelle_LRR-III	416--695	Pkinase	RLK-Pelle_LRR-III	1.4e-93	Segmental/WGD	1	5--27,314--336	1--20	Plasma Membrane
Glyma.14G041600.1	RLK-Pelle_LRR-III	RLK-Pelle_LRR-III	724--996	Pkinase_Tyr	RLK-Pelle_LRR-III	7.8e-75	Segmental/WGD	2	570--592	1--17	Plasma Membrane
Glyma.02G274500.1	RLK-Pelle_LRR-III	RLK-Pelle_LRR-III	724--996	Pkinase_Tyr	RLK-Pelle_LRR-III	1.7e-74	Segmental/WGD	3	570--592	1--17	Plasma Membrane
Glyma.06G145500.1	RLK-Pelle_LRR-III	RLK-Pelle_LRR-III	763--962	Pkinase	RLK-Pelle_LRR-III	3.3e-64	Segmental/WGD	2	581--603	1--25	Plasma Membrane
Glyma.15G130900.1	RLK-Pelle_LRR-III	RLK-Pelle_LRR-III	784--983	Pkinase_Tyr	RLK-Pelle_LRR-III	3.4e-72	Segmental/WGD	2	636--658	1--18	Plasma Membrane
Glyma.09G024900.1	RLK-Pelle_LRR-III	RLK-Pelle_LRR-III	784--982	Pkinase_Tyr	RLK-Pelle_LRR-III	2.9e-70	Segmental/WGD	2	636--658	1--18	Plasma Membrane
Glyma.08G123800.1	RLK-Pelle_LRR-III	RLK-Pelle_LRR-III	787--984	Pkinase_Tyr	RLK-Pelle_LRR-III	2.3e-69	Dispersed/proximal	2	640--662	1--20	Plasma Membrane
Glyma.02G297100.1	RLK-Pelle_LRR-III	RLK-Pelle_LRR-III	321--511	Pkinase	RLK-Pelle_LRR-III	4.2e-56	Dispersed/proximal	1	7--24	-	Plasma Membrane
Glyma.12G030000.1	RLK-Pelle_LRR-III	RLK-Pelle_LRR-III	366--629	Pkinase	RLK-Pelle_LRR-III	1.3e-93	Segmental/WGD	1	7--24,267--289	1--26	Plasma Membrane
Glyma.17G047900.1	RLK-Pelle_LRR-III	RLK-Pelle_LRR-III	337--602	Pkinase	RLK-Pelle_LRR-III	7.5e-92	Segmental/WGD	1	7--26,241--258	1--24	Plasma Membrane
Glyma.09G173800.1	RLK-Pelle_LRR-III	RLK-Pelle_LRR-III	365--621	Pkinase	RLK-Pelle_LRR-III	7.8e-87	Segmental/WGD	4	7--26,243--265,430--452	-	Plasma Membrane
Glyma.17G196200.1	RLK-Pelle_LRR-III	RLK-Pelle_LRR-III	346--540	Pkinase	RLK-Pelle_LRR-III	2.2e-76	Segmental/WGD	2	7--26,256--278	1--26	Plasma Membrane
Glyma.05G247300.1	RLK-Pelle_LRR-III	RLK-Pelle_LRR-III	371--631	Pkinase	RLK-Pelle_LRR-III	1.1e-113	Segmental/WGD	1	7--26,259--281	1--20	Plasma Membrane
Glyma.04G220400.1	RLK-Pelle_LRR-III	RLK-Pelle_LRR-III	763--962	Pkinase	RLK-Pelle_LRR-III	3.6e-65	Segmental/WGD	2	7--26,581--603	1--23	Plasma Membrane
Glyma.04G180300.1	RLK-Pelle_LRR-III	RLK-Pelle_LRR-III	57--189	Pkinase	RLK-Pelle_LRR-III	1.7e-42	Segmental/WGD	3	7--29	-	Plasma Membrane
Glyma.07G103500.1	RLK-Pelle_LRR-III	RLK-Pelle_LRR-III	391--651	Pkinase	RLK-Pelle_LRR-III	1.5e-114	Segmental/WGD	1	7--29,272--294	-	Plasma Membrane
Glyma.03G189800.1	RLK-Pelle_LRR-III	RLK-Pelle_LRR-III	371--573	Pkinase	RLK-Pelle_LRR-III	3.8e-86	Segmental/WGD	1	7--29,274--296	1--26	Plasma Membrane
Glyma.09G115300.1	RLK-Pelle_LRR-III	RLK-Pelle_LRR-III	353--555	Pkinase	RLK-Pelle_LRR-III	3e-83	Dispersed/proximal	2	7--29,276--298	1--27	Plasma Membrane
Glyma.02G244400.1	RLK-Pelle_LRR-III	RLK-Pelle_LRR-III	311--569	Pkinase	RLK-Pelle_LRR-III	4e-111	Dispersed/proximal	3	9--28,208--230	1--23	Plasma Membrane
Glyma.14G214700.1	RLK-Pelle_LRR-III	RLK-Pelle_LRR-III	323--581	Pkinase	RLK-Pelle_LRR-III	2.8e-109	Dispersed/proximal	2	9--28,222--244	1--24	Plasma Membrane
Glyma.19G063800.1	RLK-Pelle_LRR-III	RLK-Pelle_LRR-III	412--699	Pkinase	RLK-Pelle_LRR-III	3.3e-98	Dispersed/proximal	1	-	1--21	Extracellular
Glyma.20G120700.1	RLK-Pelle_LRR-III	RLK-Pelle_LRR-III	417--700	Pkinase	RLK-Pelle_LRR-III	2.3e-94	Segmental/WGD	1	-	1--22	Extracellular
Glyma.03G141600.1	RLK-Pelle_LRR-III	RLK-Pelle_LRR-III	346--638	Pkinase	RLK-Pelle_LRR-III	9.5e-85	Segmental/WGD	1	-	1--22	Extracellular
Glyma.19G144100.1	RLK-Pelle_LRR-III	RLK-Pelle_LRR-III	349--644	Pkinase	RLK-Pelle_LRR-III	1.5e-84	Segmental/WGD	1	-	1--25	Extracellular
Glyma.04G151200.1	RLK-Pelle_LRR-III	RLK-Pelle_LRR-III	2--220	Pkinase	RLK-Pelle_LRR-III	2.4e-97	Segmental/WGD	2	-	-	Cytoplasmic
Glyma.10G177300.1	RLK-Pelle_LRR-IV	RLK-Pelle_LRR-IV	409--670	Pkinase_Tyr	RLK-Pelle_LRR-IV	1.1e-130	Segmental/WGD	3	306--328	1--24	Plasma Membrane
Glyma.05G052700.1	RLK-Pelle_LRR-IV	RLK-Pelle_LRR-IV	412--673	Pkinase_Tyr	RLK-Pelle_LRR-IV	7.4e-123	Segmental/WGD	3	307--329	1--23	Plasma Membrane
Glyma.17G135000.1	RLK-Pelle_LRR-IV	RLK-Pelle_LRR-IV	413--674	Pkinase_Tyr	RLK-Pelle_LRR-IV	5.9e-120	Segmental/WGD	3	308--330	1--26	Plasma Membrane
Glyma.20G212800.1	RLK-Pelle_LRR-IV	RLK-Pelle_LRR-IV	409--670	Pkinase_Tyr	RLK-Pelle_LRR-IV	1.1e-129	Segmental/WGD	3	4--26,305--327	1--24	Plasma Membrane
Glyma.09G154600.1	RLK-Pelle_LRR-IV	RLK-Pelle_LRR-IV	415--676	Pkinase_Tyr	RLK-Pelle_LRR-IV	2.1e-133	Segmental/WGD	3	5--27,309--331	1--26	Plasma Membrane
Glyma.16G205100.1	RLK-Pelle_LRR-IV	RLK-Pelle_LRR-IV	416--677	Pkinase_Tyr	RLK-Pelle_LRR-IV	1.4e-133	Segmental/WGD	3	5--27,313--335	1--27	Plasma Membrane
Glyma.01G211900.1	RLK-Pelle_LRR-IV	RLK-Pelle_LRR-IV	420--682	Pkinase_Tyr	RLK-Pelle_LRR-IV	1.1e-129	Segmental/WGD	3	7--29,313--335	1--18	Plasma Membrane
Glyma.11G030000.1	RLK-Pelle_LRR-IV	RLK-Pelle_LRR-IV	425--682	Pkinase_Tyr	RLK-Pelle_LRR-IV	2.6e-124	Segmental/WGD	3	7--29,313--335	1--25	Plasma Membrane
Glyma.18G003000.1	RLK-Pelle_LRR-IX	RLK-Pelle_LRR-IX	583--854	Pkinase	RLK-Pelle_LRR-IX	3.9e-159	Segmental/WGD	1	12--34,483--505	1--30	Plasma Membrane
Glyma.12G188100.1	RLK-Pelle_LRR-IX	RLK-Pelle_LRR-IX	623--892	Pkinase_Tyr	RLK-Pelle_LRR-IX	2.2e-145	Segmental/WGD	2	13--32,516--538	-	Plasma Membrane
Glyma.08G107700.1	RLK-Pelle_LRR-IX	RLK-Pelle_LRR-IX	638--909	Pkinase	RLK-Pelle_LRR-IX	2.2e-158	Segmental/WGD	1	20--42,62--84,541--563	-	Plasma Membrane
Glyma.13G313100.1	RLK-Pelle_LRR-IX	RLK-Pelle_LRR-IX	341--477	Pkinase_Tyr	RLK-Pelle_LRR-IX	4.1e-32	Segmental/WGD	11	273--295,496--518	-	Plasma Membrane
Glyma.11G214400.1	RLK-Pelle_LRR-IX	RLK-Pelle_LRR-IX	580--837	Pkinase	RLK-Pelle_LRR-IX	6e-138	Segmental/WGD	3	472--494	1--24	Plasma Membrane
Glyma.07G173100.1	RLK-Pelle_LRR-IX	RLK-Pelle_LRR-IX	580--852	Pkinase	RLK-Pelle_LRR-IX	7.6e-158	Segmental/WGD	1	475--497	1--21	Plasma Membrane
Glyma.11G254000.1	RLK-Pelle_LRR-IX	RLK-Pelle_LRR-IX	582--853	Pkinase	RLK-Pelle_LRR-IX	3.9e-159	Segmental/WGD	1	482--504	1--30	Plasma Membrane
Glyma.14G212100.1	RLK-Pelle_LRR-IX	RLK-Pelle_LRR-IX	589--860	Pkinase	RLK-Pelle_LRR-IX	4e-162	Segmental/WGD	1	484--506	1--18	Plasma Membrane
Glyma.03G202000.1	RLK-Pelle_LRR-IX	RLK-Pelle_LRR-IX	601--873	Pkinase_Tyr	RLK-Pelle_LRR-IX	3.4e-150	Segmental/WGD	1	496--518	1--20	Plasma Membrane
Glyma.02G197000.1	RLK-Pelle_LRR-IX	RLK-Pelle_LRR-IX	614--885	Pkinase	RLK-Pelle_LRR-IX	1.7e-147	Segmental/WGD	1	511--533	1--20	Plasma Membrane
Glyma.10G081300.1	RLK-Pelle_LRR-IX	RLK-Pelle_LRR-IX	618--890	Pkinase_Tyr	RLK-Pelle_LRR-IX	8e-148	Segmental/WGD	1	515--537	1--18	Plasma Membrane
Glyma.18G042200.1	RLK-Pelle_LRR-IX	RLK-Pelle_LRR-IX	632--904	Pkinase	RLK-Pelle_LRR-IX	5.9e-161	Segmental/WGD	1	526--548	-	Plasma Membrane
Glyma.08G048700.1	RLK-Pelle_LRR-IX	RLK-Pelle_LRR-IX	559--832	Pkinase	RLK-Pelle_LRR-IX	4.1e-150	Segmental/WGD	1	7--26,473--495	1--30	Plasma Membrane
Glyma.11G179200.1	RLK-Pelle_LRR-IX	RLK-Pelle_LRR-IX	626--895	Pkinase_Tyr	RLK-Pelle_LRR-IX	7.1e-138	Segmental/WGD	1	7--26,524--546	1--23	Plasma Membrane
Glyma.12G094200.1	RLK-Pelle_LRR-IX	RLK-Pelle_LRR-IX	626--898	Pkinase_Tyr	RLK-Pelle_LRR-IX	2.8e-140	Segmental/WGD	1	7--26,524--546	1--23	Plasma Membrane
Glyma.05G150800.1	RLK-Pelle_LRR-IX	RLK-Pelle_LRR-IX	574--846	Pkinase	RLK-Pelle_LRR-IX	5.5e-159	Segmental/WGD	1	7--29,477--499	1--23	Plasma Membrane
Glyma.02G242800.1	RLK-Pelle_LRR-IX	RLK-Pelle_LRR-IX	19--197	Pkinase	RLK-Pelle_LRR-IX	1.9e-106	Dispersed/proximal	1	-	-	Cytoplasmic
Glyma.13G244200.1	RLK-Pelle_LRR-V	RLK-Pelle_LRR-V	442--713	Pkinase_Tyr	RLK-Pelle_LRR-V	2.2e-129	Segmental/WGD	13	10--27,272--294	1--25	Plasma Membrane
Glyma.15G069500.1	RLK-Pelle_LRR-V	RLK-Pelle_LRR-V	480--751	Pkinase_Tyr	RLK-Pelle_LRR-V	6.4e-129	Segmental/WGD	14	10--27,272--294	-	Plasma Membrane
Glyma.07G192200.1	RLK-Pelle_LRR-V	RLK-Pelle_LRR-V	424--695	Pkinase_Tyr	RLK-Pelle_LRR-V	4.8e-128	Segmental/WGD	15	10--27,298--320	1--27	Plasma Membrane
Glyma.13G184200.1	RLK-Pelle_LRR-V	RLK-Pelle_LRR-V	424--695	Pkinase_Tyr	RLK-Pelle_LRR-V	6.7e-129	Segmental/WGD	15	10--27,298--320	1--27	Plasma Membrane
Glyma.13G300000.1	RLK-Pelle_LRR-V	RLK-Pelle_LRR-V	498--767	Pkinase_Tyr	RLK-Pelle_LRR-V	3.2e-136	Segmental/WGD	15	15--36,316--338	-	Plasma Membrane
Glyma.07G001100.1	RLK-Pelle_LRR-V	RLK-Pelle_LRR-V	439--631	Pkinase_Tyr	RLK-Pelle_LRR-V	1.2e-30	Segmental/WGD	17	224--246	1--26	Plasma Membrane
Glyma.08G225900.1	RLK-Pelle_LRR-V	RLK-Pelle_LRR-V	410--674	Pkinase_Tyr	RLK-Pelle_LRR-V	1.9e-126	Segmental/WGD	15	271--293	1--26	Nuclear
Glyma.07G046800.1	RLK-Pelle_LRR-V	RLK-Pelle_LRR-V	409--678	Pkinase	RLK-Pelle_LRR-V	1.2e-138	Segmental/WGD	15	282--304	1--22	Nuclear
Glyma.16G015400.1	RLK-Pelle_LRR-V	RLK-Pelle_LRR-V	410--679	Pkinase	RLK-Pelle_LRR-V	9.2e-138	Segmental/WGD	15	283--305	1--20	Nuclear
Glyma.09G007200.1	RLK-Pelle_LRR-V	RLK-Pelle_LRR-V	408--675	Pkinase	RLK-Pelle_LRR-V	7.4e-145	Segmental/WGD	15	293--315	1--24	Plasma Membrane
Glyma.19G261700.1	RLK-Pelle_LRR-V	RLK-Pelle_LRR-V	417--685	Pkinase	RLK-Pelle_LRR-V	4.2e-137	Segmental/WGD	15	293--315	1--25	Plasma Membrane
Glyma.15G111600.1	RLK-Pelle_LRR-V	RLK-Pelle_LRR-V	407--674	Pkinase	RLK-Pelle_LRR-V	4.4e-143	Segmental/WGD	15	295--317	1--24	Plasma Membrane
Glyma.06G296800.1	RLK-Pelle_LRR-V	RLK-Pelle_LRR-V	360--615	Pkinase_Tyr	RLK-Pelle_LRR-V	1.9e-123	Segmental/WGD	14	313--335	1--34	Plasma Membrane
Glyma.12G108400.1	RLK-Pelle_LRR-V	RLK-Pelle_LRR-V	519--773	Pkinase_Tyr	RLK-Pelle_LRR-V	4e-124	Segmental/WGD	15	321--343	-	Plasma Membrane
Glyma.02G177000.1	RLK-Pelle_LRR-V	RLK-Pelle_LRR-V	434--706	Pkinase	RLK-Pelle_LRR-V	1.6e-112	Segmental/WGD	15	5--27,192--214,314--336	1--26	Plasma Membrane
Glyma.10G091400.1	RLK-Pelle_LRR-V	RLK-Pelle_LRR-V	412--684	Pkinase	RLK-Pelle_LRR-V	1.2e-112	Segmental/WGD	15	5--27,295--317	1--26	Plasma Membrane
Glyma.03G262700.1	RLK-Pelle_LRR-V	RLK-Pelle_LRR-V	419--698	Pkinase	RLK-Pelle_LRR-V	7.2e-124	Segmental/WGD	16	7--29,295--317	1--27	Plasma Membrane
Glyma.03G143000.1	RLK-Pelle_LRR-V	RLK-Pelle_LRR-V	418--690	Pkinase_Tyr	RLK-Pelle_LRR-V	3.9e-102	Segmental/WGD	14	-	1--25	Extracellular
Glyma.08G229100.1	RLK-Pelle_LRR-VI-1	RLK-Pelle_LRR-VI-1	541--805	Pkinase	RLK-Pelle_LRR-VI-1	2.5e-98	Segmental/WGD	6	277--299,389--411	1--26	Plasma Membrane
Glyma.19G115800.1	RLK-Pelle_LRR-VI-1	RLK-Pelle_LRR-VI-1	481--748	Pkinase_Tyr	RLK-Pelle_LRR-VI-1	2.1e-109	Dispersed/proximal	6	390--412	1--25	Plasma Membrane
Glyma.16G037500.1	RLK-Pelle_LRR-VI-1	RLK-Pelle_LRR-VI-1	483--749	Pkinase_Tyr	RLK-Pelle_LRR-VI-1	5.9e-110	Dispersed/proximal	6	390--412	1--25	Plasma Membrane
Glyma.19G074900.1	RLK-Pelle_LRR-VI-1	RLK-Pelle_LRR-VI-1	482--742	Pkinase_Tyr	RLK-Pelle_LRR-VI-1	1.6e-100	Segmental/WGD	6	392--414	1--26	Plasma Membrane
Glyma.06G171700.1	RLK-Pelle_LRR-VI-1	RLK-Pelle_LRR-VI-1	492--747	Pkinase_Tyr	RLK-Pelle_LRR-VI-1	2.9e-99	Segmental/WGD	6	395--417	1--24	Plasma Membrane
Glyma.05G075800.1	RLK-Pelle_LRR-VI-1	RLK-Pelle_LRR-VI-1	496--751	Pkinase_Tyr	RLK-Pelle_LRR-VI-1	1.4e-100	Segmental/WGD	6	399--421	1--33	Plasma Membrane
Glyma.19G087800.1	RLK-Pelle_LRR-VI-1	RLK-Pelle_LRR-VI-1	510--702	Pkinase_Tyr	RLK-Pelle_LRR-VI-1	1.5e-79	Segmental/WGD	7	420--442	-	Plasma Membrane
Glyma.16G059700.1	RLK-Pelle_LRR-VI-1	RLK-Pelle_LRR-VI-1	512--706	Pkinase	RLK-Pelle_LRR-VI-1	2.6e-78	Segmental/WGD	7	421--443	-	Plasma Membrane
Glyma.17G187200.1	RLK-Pelle_LRR-VI-1	RLK-Pelle_LRR-VI-1	482--629	Pkinase_Tyr	RLK-Pelle_LRR-VI-1	2.6e-68	Dispersed/proximal	3	5--22,389--411	1--19	Plasma Membrane
Glyma.18G124500.1	RLK-Pelle_LRR-VI-1	RLK-Pelle_LRR-VI-1	455--714	Pkinase	RLK-Pelle_LRR-VI-1	1.3e-94	Segmental/WGD	6	5--27,362--384	1--26	Plasma Membrane
Glyma.08G297400.1	RLK-Pelle_LRR-VI-1	RLK-Pelle_LRR-VI-1	456--715	Pkinase	RLK-Pelle_LRR-VI-1	1.5e-95	Segmental/WGD	6	5--27,363--385	1--27	Plasma Membrane
Glyma.15G215600.1	RLK-Pelle_LRR-VI-1	RLK-Pelle_LRR-VI-1	541--805	Pkinase	RLK-Pelle_LRR-VI-1	4.3e-99	Segmental/WGD	6	7--24,97--119,389--411	1--26	Plasma Membrane
Glyma.02G019800.1	RLK-Pelle_LRR-VI-1	RLK-Pelle_LRR-VI-1	463--655	Pkinase_Tyr	RLK-Pelle_LRR-VI-1	7.1e-66	Segmental/WGD	6	7--29,349--371	-	Plasma Membrane
Glyma.01G043700.1	RLK-Pelle_LRR-VI-1	RLK-Pelle_LRR-VI-1	442--721	Pkinase	RLK-Pelle_LRR-VI-1	7.5e-82	Segmental/WGD	6	7--29,350--372	-	Plasma Membrane
Glyma.04G194400.1	RLK-Pelle_LRR-VI-1	RLK-Pelle_LRR-VI-1	402--590	Pkinase_Tyr	RLK-Pelle_LRR-VI-1	7.2e-77	Segmental/WGD	5	-	1--24	Extracellular
Glyma.14G057400.1	RLK-Pelle_LRR-VI-2	RLK-Pelle_LRR-VI-2	358--612	Pkinase_Tyr	RLK-Pelle_LRR-VI-2	2.6e-109	Segmental/WGD	8	13--30,293--315	-	Plasma Membrane
Glyma.18G059600.1	RLK-Pelle_LRR-VI-2	RLK-Pelle_LRR-VI-2	408--663	Pkinase_Tyr	RLK-Pelle_LRR-VI-2	3.9e-112	Segmental/WGD	8	13--32,341--363	-	Plasma Membrane
Glyma.11G232200.1	RLK-Pelle_LRR-VI-2	RLK-Pelle_LRR-VI-2	351--605	Pkinase_Tyr	RLK-Pelle_LRR-VI-2	6.6e-113	Segmental/WGD	8	15--37,284--306	1--34	Plasma Membrane
Glyma.18G025100.1	RLK-Pelle_LRR-VI-2	RLK-Pelle_LRR-VI-2	357--611	Pkinase_Tyr	RLK-Pelle_LRR-VI-2	1e-113	Segmental/WGD	8	15--37,290--312	1--34	Plasma Membrane
Glyma.13G228700.1	RLK-Pelle_LRR-VI-2	RLK-Pelle_LRR-VI-2	349--597	Pkinase_Tyr	RLK-Pelle_LRR-VI-2	6.4e-106	Dispersed/proximal	10	271--293	1--29	Plasma Membrane
Glyma.02G263900.1	RLK-Pelle_LRR-VI-2	RLK-Pelle_LRR-VI-2	360--614	Pkinase_Tyr	RLK-Pelle_LRR-VI-2	5.5e-109	Segmental/WGD	8	295--317	-	Plasma Membrane
Glyma.15G083800.1	RLK-Pelle_LRR-VI-2	RLK-Pelle_LRR-VI-2	382--629	Pkinase_Tyr	RLK-Pelle_LRR-VI-2	4.6e-110	Dispersed/proximal	11	305--327	-	Plasma Membrane
Glyma.02G229500.1	RLK-Pelle_LRR-VI-2	RLK-Pelle_LRR-VI-2	399--655	Pkinase_Tyr	RLK-Pelle_LRR-VI-2	4.4e-115	Segmental/WGD	8	332--354	1--21	Plasma Membrane
Glyma.14G197000.1	RLK-Pelle_LRR-VI-2	RLK-Pelle_LRR-VI-2	406--661	Pkinase_Tyr	RLK-Pelle_LRR-VI-2	6.6e-114	Segmental/WGD	8	338--360	1--26	Plasma Membrane
Glyma.11G167100.1	RLK-Pelle_LRR-VI-2	RLK-Pelle_LRR-VI-2	409--664	Pkinase_Tyr	RLK-Pelle_LRR-VI-2	8.7e-112	Segmental/WGD	8	340--362	-	Plasma Membrane
Glyma.08G116600.1	RLK-Pelle_LRR-VI-2	RLK-Pelle_LRR-VI-2	419--668	Pkinase_Tyr	RLK-Pelle_LRR-VI-2	3.4e-113	Segmental/WGD	12	345--367	1--29	Plasma Membrane
Glyma.05G158800.1	RLK-Pelle_LRR-VI-2	RLK-Pelle_LRR-VI-2	440--688	Pkinase_Tyr	RLK-Pelle_LRR-VI-2	6.9e-114	Segmental/WGD	12	365--387	1--29	Plasma Membrane
Glyma.05G206300.1	RLK-Pelle_LRR-VI-2	RLK-Pelle_LRR-VI-2	362--630	Pkinase_Tyr	RLK-Pelle_LRR-VI-2	1.6e-102	Segmental/WGD	12	7--24	1--21	Plasma Membrane
Glyma.08G013200.1	RLK-Pelle_LRR-VI-2	RLK-Pelle_LRR-VI-2	367--636	Pkinase_Tyr	RLK-Pelle_LRR-VI-2	8.6e-103	Segmental/WGD	12	7--29	1--21	Plasma Membrane
Glyma.01G218800.1	RLK-Pelle_LRR-VI-2	RLK-Pelle_LRR-VI-2	368--637	Pkinase_Tyr	RLK-Pelle_LRR-VI-2	4.4e-100	Segmental/WGD	12	-	1--21	Extracellular
Glyma.01G050200.1	RLK-Pelle_LRR-VI-2	RLK-Pelle_LRR-VI-2	27--192	Pkinase_Tyr	RLK-Pelle_LRR-VI-2	7.8e-56	Dispersed/proximal	1	-	1--17	Extracellular
Glyma.11G024700.1	RLK-Pelle_LRR-VI-2	RLK-Pelle_LRR-VI-2	368--637	Pkinase_Tyr	RLK-Pelle_LRR-VI-2	5.9e-98	Segmental/WGD	12	-	1--21	Extracellular
Glyma.09G274600.1	RLK-Pelle_LRR-VII-1	RLK-Pelle_LRR-VII-1	686--949	Pkinase	RLK-Pelle_LRR-VII-1	3.2e-125	Segmental/WGD	1	5--27,611--633	1--22	Plasma Membrane
Glyma.18G213600.1	RLK-Pelle_LRR-VII-1	RLK-Pelle_LRR-VII-1	649--912	Pkinase	RLK-Pelle_LRR-VII-1	2.1e-125	Segmental/WGD	1	572--594	-	Plasma Membrane
Glyma.06G142500.1	RLK-Pelle_LRR-VII-1	RLK-Pelle_LRR-VII-1	697--964	Pkinase_Tyr	RLK-Pelle_LRR-VII-1	1e-131	Segmental/WGD	1	620--642	1--27	Plasma Membrane
Glyma.04G222800.1	RLK-Pelle_LRR-VII-1	RLK-Pelle_LRR-VII-1	697--964	Pkinase_Tyr	RLK-Pelle_LRR-VII-1	2.5e-131	Segmental/WGD	1	620--642	1--27	Plasma Membrane
Glyma.02G097400.1	RLK-Pelle_LRR-VII-1	RLK-Pelle_LRR-VII-1	722--991	Pkinase	RLK-Pelle_LRR-VII-1	1.5e-126	Segmental/WGD	1	646--668	1--25	Plasma Membrane
Glyma.18G284100.1	RLK-Pelle_LRR-VII-1	RLK-Pelle_LRR-VII-1	722--991	Pkinase	RLK-Pelle_LRR-VII-1	1.5e-126	Segmental/WGD	1	646--668	1--25	Plasma Membrane
Glyma.01G213600.1	RLK-Pelle_LRR-VII-1	RLK-Pelle_LRR-VII-1	599--872	Pkinase	RLK-Pelle_LRR-VII-1	4.4e-124	Segmental/WGD	1	7--29,517--539	1--27	Plasma Membrane
Glyma.11G028300.1	RLK-Pelle_LRR-VII-1	RLK-Pelle_LRR-VII-1	599--872	Pkinase	RLK-Pelle_LRR-VII-1	3.6e-124	Segmental/WGD	1	7--29,517--539	1--27	Plasma Membrane
Glyma.01G133300.1	RLK-Pelle_LRR-VII-1	RLK-Pelle_LRR-VII-1	689--956	Pkinase_Tyr	RLK-Pelle_LRR-VII-1	2.4e-124	Segmental/WGD	1	7--29,613--635	-	Plasma Membrane
Glyma.03G034200.1	RLK-Pelle_LRR-VII-1	RLK-Pelle_LRR-VII-1	689--958	Pkinase_Tyr	RLK-Pelle_LRR-VII-1	6.3e-122	Segmental/WGD	1	7--29,613--635	-	Plasma Membrane
Glyma.05G159200.1	RLK-Pelle_LRR-VII-2	RLK-Pelle_LRR-VII-2	390--559	Pkinase_Tyr	RLK-Pelle_LRR-VII-2	3.9e-70	Segmental/WGD	1	287--309	1--20	Plasma Membrane
Glyma.08G117000.1	RLK-Pelle_LRR-VII-2	RLK-Pelle_LRR-VII-2	393--560	Pkinase_Tyr	RLK-Pelle_LRR-VII-2	9.3e-70	Segmental/WGD	1	292--314	1--19	Plasma Membrane
Glyma.15G084200.1	RLK-Pelle_LRR-VII-2	RLK-Pelle_LRR-VII-2	404--574	Pkinase_Tyr	RLK-Pelle_LRR-VII-2	8.2e-68	Segmental/WGD	1	302--324	1--20	Plasma Membrane
Glyma.12G152400.1	RLK-Pelle_LRR-VII-2	RLK-Pelle_LRR-VII-2	452--719	Pkinase_Tyr	RLK-Pelle_LRR-VII-2	6.7e-103	Dispersed/proximal	4	325--347,359--380	1--22	Plasma Membrane
Glyma.13G228300.1	RLK-Pelle_LRR-VII-2	RLK-Pelle_LRR-VII-2	465--636	Pkinase_Tyr	RLK-Pelle_LRR-VII-2	8.1e-67	Segmental/WGD	1	364--386	-	Plasma Membrane
Glyma.06G221400.1	RLK-Pelle_LRR-VII-2	RLK-Pelle_LRR-VII-2	552--845	Pkinase	RLK-Pelle_LRR-VII-2	4.7e-132	Segmental/WGD	0	425--447,459--481	1--22	Plasma Membrane
Glyma.02G203600.1	RLK-Pelle_LRR-VII-2	RLK-Pelle_LRR-VII-2	552--845	Pkinase_Tyr	RLK-Pelle_LRR-VII-2	9.5e-133	Segmental/WGD	0	459--481	1--22	Plasma Membrane
Glyma.04G026700.1	RLK-Pelle_LRR-VII-3	RLK-Pelle_LRR-VII-3	839--1055	Pkinase	RLK-Pelle_LRR-VII-3	1.4e-122	Segmental/WGD	0	5--22,753--775	1--22	Plasma Membrane
Glyma.06G026600.1	RLK-Pelle_LRR-VII-3	RLK-Pelle_LRR-VII-3	842--1058	Pkinase	RLK-Pelle_LRR-VII-3	4.4e-122	Segmental/WGD	0	5--24,758--780	1--24	Plasma Membrane
Glyma.16G130400.1	RLK-Pelle_LRR-VII-3	RLK-Pelle_LRR-VII-3	820--1034	Pkinase	RLK-Pelle_LRR-VII-3	3.6e-120	Segmental/WGD	1	727--749	1--20	Plasma Membrane
Glyma.01G168100.1	RLK-Pelle_LRR-VII-3	RLK-Pelle_LRR-VII-3	860--1052	Pkinase	RLK-Pelle_LRR-VII-3	2.9e-113	Segmental/WGD	1	750--772	1--18	Plasma Membrane
Glyma.02G050300.1	RLK-Pelle_LRR-VII-3	RLK-Pelle_LRR-VII-3	847--1055	Pkinase	RLK-Pelle_LRR-VII-3	2.1e-118	Segmental/WGD	0	751--773	1--18	Plasma Membrane
Glyma.11G075200.1	RLK-Pelle_LRR-VII-3	RLK-Pelle_LRR-VII-3	864--1055	Pkinase	RLK-Pelle_LRR-VII-3	9.3e-112	Segmental/WGD	0	754--776	1--19	Plasma Membrane
Glyma.15G124900.1	RLK-Pelle_LRR-VIII-1	RLK-Pelle_LRR-VIII-1	650--915	Pkinase_Tyr	RLK-Pelle_LRR-VIII-1	6.7e-127	Segmental/WGD	18	10--31,127--149,576--598	-	Plasma Membrane
Glyma.14G206200.1	RLK-Pelle_LRR-VIII-1	RLK-Pelle_LRR-VIII-1	617--880	Pkinase	RLK-Pelle_LRR-VIII-1	7.1e-131	Tandem and Segmental/WGD	19	12--29,551--573	1--26	Plasma Membrane
Glyma.17G003100.1	RLK-Pelle_LRR-VIII-1	RLK-Pelle_LRR-VIII-1	275--522	Pkinase_Tyr	RLK-Pelle_LRR-VIII-1	5.5e-103	Segmental/WGD	9	201--223	-	Plasma Membrane
Glyma.02G237200.1	RLK-Pelle_LRR-VIII-1	RLK-Pelle_LRR-VIII-1	108--293	Pkinase_Tyr	RLK-Pelle_LRR-VIII-1	1.7e-69	Dispersed/proximal	7	32--54	-	Plasma Membrane
Glyma.02G237300.1	RLK-Pelle_LRR-VIII-1	RLK-Pelle_LRR-VIII-1	554--819	Pkinase_Tyr	RLK-Pelle_LRR-VIII-1	4e-129	Segmental/WGD	18	487--509	-	Plasma Membrane
Glyma.09G018900.1	RLK-Pelle_LRR-VIII-1	RLK-Pelle_LRR-VIII-1	571--837	Pkinase_Tyr	RLK-Pelle_LRR-VIII-1	6.9e-125	Tandem	17	496--518	-	Plasma Membrane
Glyma.18G216800.1	RLK-Pelle_LRR-VIII-1	RLK-Pelle_LRR-VIII-1	623--891	Pkinase_Tyr	RLK-Pelle_LRR-VIII-1	8.6e-123	Dispersed/proximal	19	520--542,555--577	1--23	Plasma Membrane
Glyma.10G069500.1	RLK-Pelle_LRR-VIII-1	RLK-Pelle_LRR-VIII-1	612--877	Pkinase	RLK-Pelle_LRR-VIII-1	6.9e-128	Segmental/WGD	17	538--560	1--22	Plasma Membrane
Glyma.11G211100.1	RLK-Pelle_LRR-VIII-1	RLK-Pelle_LRR-VIII-1	611--876	Pkinase	RLK-Pelle_LRR-VIII-1	1.7e-128	Segmental/WGD	17	539--561	1--22	Plasma Membrane
Glyma.18G050700.1	RLK-Pelle_LRR-VIII-1	RLK-Pelle_LRR-VIII-1	621--887	Pkinase_Tyr	RLK-Pelle_LRR-VIII-1	2.9e-132	Segmental/WGD	19	555--577	1--26	Plasma Membrane
Glyma.09G272300.1	RLK-Pelle_LRR-VIII-1	RLK-Pelle_LRR-VIII-1	619--887	Pkinase	RLK-Pelle_LRR-VIII-1	3.3e-126	Dispersed/proximal	19	556--578	1--24	Plasma Membrane
Glyma.11G200300.1	RLK-Pelle_LRR-VIII-1	RLK-Pelle_LRR-VIII-1	621--888	Pkinase_Tyr	RLK-Pelle_LRR-VIII-1	1e-133	Segmental/WGD	19	556--578	1--26	Plasma Membrane
Glyma.18G217000.1	RLK-Pelle_LRR-VIII-1	RLK-Pelle_LRR-VIII-1	621--889	Pkinase	RLK-Pelle_LRR-VIII-1	1.9e-129	Dispersed/proximal	19	557--579	1--23	Plasma Membrane
Glyma.16G101800.1	RLK-Pelle_LRR-VIII-1	RLK-Pelle_LRR-VIII-1	632--899	Pkinase_Tyr	RLK-Pelle_LRR-VIII-1	2.8e-134	Segmental/WGD	18	558--580	1--15	Plasma Membrane
Glyma.08G266100.1	RLK-Pelle_LRR-VIII-1	RLK-Pelle_LRR-VIII-1	633--901	Pkinase_Tyr	RLK-Pelle_LRR-VIII-1	5.9e-134	Segmental/WGD	18	559--581	1--15	Plasma Membrane
Glyma.07G270800.1	RLK-Pelle_LRR-VIII-1	RLK-Pelle_LRR-VIII-1	638--904	Pkinase_Tyr	RLK-Pelle_LRR-VIII-1	5.2e-125	Tandem and Segmental/WGD	19	563--585	1--21	Plasma Membrane
Glyma.09G018800.1	RLK-Pelle_LRR-VIII-1	RLK-Pelle_LRR-VIII-1	638--903	Pkinase_Tyr	RLK-Pelle_LRR-VIII-1	9.9e-126	Tandem and Segmental/WGD	18	564--586	1--21	Plasma Membrane
Glyma.07G270700.1	RLK-Pelle_LRR-VIII-1	RLK-Pelle_LRR-VIII-1	632--895	Pkinase	RLK-Pelle_LRR-VIII-1	8.9e-119	Tandem and Segmental/WGD	18	7--29	1--27	Plasma Membrane
Glyma.14G206300.1	RLK-Pelle_LRR-VIII-1	RLK-Pelle_LRR-VIII-1	620--883	Pkinase	RLK-Pelle_LRR-VIII-1	9.3e-128	Tandem	19	7--29,554--576	1--27	Plasma Membrane
Glyma.03G095700.1	RLK-Pelle_LRR-Xa	RLK-Pelle_LRR-Xa	142--412	Pkinase_Tyr	RLK-Pelle_LRR-Xa	4.4e-132	Segmental/WGD	1	15--34,64--86	-	Plasma Membrane
Glyma.03G096000.1	RLK-Pelle_LRR-Xa	RLK-Pelle_LRR-Xa	142--412	Pkinase_Tyr	RLK-Pelle_LRR-Xa	1.1e-132	Tandem	1	15--34,64--86	-	Plasma Membrane
Glyma.08G062800.1	RLK-Pelle_LRR-Xa	RLK-Pelle_LRR-Xa	118--267	Pkinase	RLK-Pelle_LRR-XI-1	5.8e-34	Tandem and Segmental/WGD	2	15--37	-	Plasma Membrane
Glyma.03G096100.1	RLK-Pelle_LRR-Xa	RLK-Pelle_LRR-Xa	252--457	Pkinase_Tyr	RLK-Pelle_LRR-Xa	3.5e-90	Tandem	4	199--221	-	Plasma Membrane
Glyma.08G062900.1	RLK-Pelle_LRR-Xa	RLK-Pelle_LRR-Xa	350--597	Pkinase_Tyr	RLK-Pelle_LRR-Xb-1	1.2e-60	Tandem	1	27--49,252--274	1--17	Plasma Membrane
Glyma.09G246600.1	RLK-Pelle_LRR-Xa	RLK-Pelle_LRR-Xa	308--579	Pkinase_Tyr	RLK-Pelle_LRR-Xa	1.4e-133	Segmental/WGD	1	4--26,230--252	1--30	Plasma Membrane
Glyma.18G246400.1	RLK-Pelle_LRR-Xa	RLK-Pelle_LRR-Xa	310--579	Pkinase_Tyr	RLK-Pelle_LRR-Xa	4.4e-136	Segmental/WGD	1	4--26,231--253	1--30	Plasma Membrane
Glyma.16G079200.1	RLK-Pelle_LRR-Xa	RLK-Pelle_LRR-Xa	305--575	Pkinase_Tyr	RLK-Pelle_LRR-Xa	9.1e-135	Segmental/WGD	1	5--27,227--249	1--27	Plasma Membrane
Glyma.09G079700.1	RLK-Pelle_LRR-Xa	RLK-Pelle_LRR-Xa	11--277	Pkinase_Tyr	RLK-Pelle_LRR-Xa	1.8e-118	Dispersed/proximal	1	-	-	Cytoplasmic
Glyma.13G252100.1	RLK-Pelle_LRR-Xa	RLK-Pelle_LRR-Xa	75--222	Pkinase_Tyr	RLK-Pelle_LRR-Xa	6.3e-43	Segmental/WGD	1	-	-	-
Glyma.08G062700.1	RLK-Pelle_LRR-Xa	RLK-Pelle_LRR-Xa	332--581	Pkinase_Tyr	RLK-Pelle_LRR-Xb-1	3.2e-60	Tandem	1	-	-	Cytoplasmic
Glyma.U005600.1	RLK-Pelle_LRR-Xa	RLK-Pelle_LRR-Xa	16--286	Pkinase_Tyr	RLK-Pelle_LRR-Xa	3.3e-132	Dispersed/proximal	0	-	-	Cytoplasmic
Glyma.05G136900.1	RLK-Pelle_LRR-Xb-1	RLK-Pelle_LRR-Xb-1	880--1158	Pkinase_Tyr	RLK-Pelle_LRR-Xb-1	9.6e-126	Segmental/WGD	1	10--32,45--67,791--813	-	Plasma Membrane
Glyma.04G115700.1	RLK-Pelle_LRR-Xb-1	RLK-Pelle_LRR-Xb-1	907--1176	Pkinase	RLK-Pelle_LRR-Xb-1	4.9e-128	Segmental/WGD	0	11--33,819--841	1--33	Plasma Membrane
Glyma.06G320600.1	RLK-Pelle_LRR-Xb-1	RLK-Pelle_LRR-Xb-1	915--1184	Pkinase	RLK-Pelle_LRR-Xb-1	2.8e-128	Segmental/WGD	0	27--44,827--849	-	Plasma Membrane
Glyma.03G262500.1	RLK-Pelle_LRR-Xb-1	RLK-Pelle_LRR-Xb-1	709--975	Pkinase	RLK-Pelle_LRR-Xb-1	8.6e-132	Dispersed/proximal	1	5--22,619--641	1--24	Plasma Membrane
Glyma.20G169000.1	RLK-Pelle_LRR-Xb-1	RLK-Pelle_LRR-Xb-1	91--356	Pkinase	RLK-Pelle_LRR-Xb-1	3.3e-101	Segmental/WGD	0	5--27	-	Plasma Membrane
Glyma.08G092200.1	RLK-Pelle_LRR-Xb-1	RLK-Pelle_LRR-Xb-1	841--1121	Pkinase_Tyr	RLK-Pelle_LRR-Xb-1	1.3e-124	Segmental/WGD	0	5--27,752--774	1--29	Plasma Membrane
Glyma.U025000.1	RLK-Pelle_LRR-Xb-1	RLK-Pelle_LRR-Xb-1	770--1034	Pkinase	RLK-Pelle_LRR-Xb-1	3.4e-127	Dispersed/proximal	0	690--712	1--26	Plasma Membrane
Glyma.16G015000.1	RLK-Pelle_LRR-Xb-1	RLK-Pelle_LRR-Xb-1	784--1051	Pkinase	RLK-Pelle_LRR-Xb-1	1.8e-129	Dispersed/proximal	0	697--719	1--20	Plasma Membrane
Glyma.13G275100.1	RLK-Pelle_LRR-Xb-1	RLK-Pelle_LRR-Xb-1	779--1044	Pkinase	RLK-Pelle_LRR-Xb-1	4.7e-128	Segmental/WGD	0	698--720	1--26	Plasma Membrane
Glyma.12G225800.1	RLK-Pelle_LRR-Xb-1	RLK-Pelle_LRR-Xb-1	779--1044	Pkinase	RLK-Pelle_LRR-Xb-1	4.5e-128	Segmental/WGD	1	700--722	1--26	Plasma Membrane
Glyma.10G237900.1	RLK-Pelle_LRR-Xb-1	RLK-Pelle_LRR-Xb-1	994--1263	Pkinase_Tyr	RLK-Pelle_LRR-Xb-1	9.7e-129	Segmental/WGD	0	7--24,905--927	1--23	Plasma Membrane
Glyma.10G222600.1	RLK-Pelle_LRR-Xb-1	RLK-Pelle_LRR-Xb-1	92--361	Pkinase	RLK-Pelle_LRR-Xb-1	1.8e-94	Segmental/WGD	0	7--29	-	Plasma Membrane
Glyma.04G218300.1	RLK-Pelle_LRR-Xb-1	RLK-Pelle_LRR-Xb-1	875--1143	Pkinase	RLK-Pelle_LRR-Xb-1	8e-127	Segmental/WGD	0	7--29,787--809	1--22	Plasma Membrane
Glyma.06G147600.1	RLK-Pelle_LRR-Xb-1	RLK-Pelle_LRR-Xb-1	872--1141	Pkinase	RLK-Pelle_LRR-Xb-1	4.6e-124	Segmental/WGD	0	784--806	1--20	Plasma Membrane
Glyma.20G156700.1	RLK-Pelle_LRR-Xb-1	RLK-Pelle_LRR-Xb-1	993--1262	Pkinase_Tyr	RLK-Pelle_LRR-Xb-1	2.9e-127	Segmental/WGD	0	904--926	1--23	Plasma Membrane
Glyma.06G238700.1	RLK-Pelle_LRR-Xb-1	RLK-Pelle_LRR-Xb-1	769--1033	Pkinase	RLK-Pelle_LRR-Xb-1	8.9e-127	Segmental/WGD	0	9--31,691--713	1--26	Plasma Membrane
Glyma.17G103400.1	RLK-Pelle_LRR-Xb-2	RLK-Pelle_LRR-Xb-2	802--1071	Pkinase	RLK-Pelle_LRR-Xb-2	7.1e-138	Segmental/WGD	1	10--27,718--740	1--27	Plasma Membrane
Glyma.04G165400.1	RLK-Pelle_LRR-Xb-2	RLK-Pelle_LRR-Xb-2	800--1071	Pkinase	RLK-Pelle_LRR-Xb-2	1.4e-140	Segmental/WGD	1	10--27,721--743	1--27	Plasma Membrane
Glyma.06G197600.1	RLK-Pelle_LRR-Xb-2	RLK-Pelle_LRR-Xb-2	824--1095	Pkinase	RLK-Pelle_LRR-Xb-2	3.4e-141	Segmental/WGD	1	744--766	-	Plasma Membrane
Glyma.05G024000.1	RLK-Pelle_LRR-Xb-2	RLK-Pelle_LRR-Xb-2	867--1072	Pkinase	RLK-Pelle_LRR-Xb-2	2.3e-116	Segmental/WGD	3	784--806	-	Plasma Membrane
Glyma.18G257800.1	RLK-Pelle_LRR-XI-1	RLK-Pelle_LRR-XI-1	508--771	Pkinase	RLK-Pelle_LRR-XI-1	2.5e-86	Segmental/WGD	1	10--32,106--128	-	Plasma Membrane
Glyma.16G065400.1	RLK-Pelle_LRR-XI-1	RLK-Pelle_LRR-XI-1	1283--1553	Pkinase	RLK-Pelle_LRR-XI-1	2e-87	Segmental/WGD	1	1214--1236	1--30	Plasma Membrane
Glyma.19G168600.1	RLK-Pelle_LRR-XI-1	RLK-Pelle_LRR-XI-1	712--981	Pkinase	RLK-Pelle_LRR-XI-1	5.3e-106	Segmental/WGD	1	12--29,642--664	-	Plasma Membrane
Glyma.03G167500.1	RLK-Pelle_LRR-XI-1	RLK-Pelle_LRR-XI-1	715--984	Pkinase	RLK-Pelle_LRR-XI-1	7.9e-108	Segmental/WGD	1	12--31,650--672	1--29	Plasma Membrane
Glyma.02G281100.1	RLK-Pelle_LRR-XI-1	RLK-Pelle_LRR-XI-1	717--985	Pkinase	RLK-Pelle_LRR-XI-1	6.8e-115	Segmental/WGD	1	12--34,665--684	-	Plasma Membrane
Glyma.20G170900.1	RLK-Pelle_LRR-XI-1	RLK-Pelle_LRR-XI-1	785--1051	Pkinase	RLK-Pelle_LRR-XI-1	2.4e-112	Segmental/WGD	1	12--34,713--735	1--24	Plasma Membrane
Glyma.18G198800.1	RLK-Pelle_LRR-XI-1	RLK-Pelle_LRR-XI-1	817--1085	Pkinase	RLK-Pelle_LRR-XI-1	1.3e-84	Dispersed/proximal	2	13--32,751--773	1--33	Plasma Membrane
Glyma.01G007400.1	RLK-Pelle_LRR-XI-1	RLK-Pelle_LRR-XI-1	700--971	Pkinase	RLK-Pelle_LRR-XI-1	9.2e-104	Tandem and Segmental/WGD	1	13--35,640--662	1--28	Plasma Membrane
Glyma.10G220700.1	RLK-Pelle_LRR-XI-1	RLK-Pelle_LRR-XI-1	787--1053	Pkinase	RLK-Pelle_LRR-XI-1	8.9e-112	Segmental/WGD	1	13--35,715--737	1--25	Plasma Membrane
Glyma.08G174500.1	RLK-Pelle_LRR-XI-1	RLK-Pelle_LRR-XI-1	814--1082	Pkinase	RLK-Pelle_LRR-XI-1	1.5e-111	Segmental/WGD	2	13--35,745--767	-	Plasma Membrane
Glyma.18G198000.1	RLK-Pelle_LRR-XI-1	RLK-Pelle_LRR-XI-1	602--871	Pkinase	RLK-Pelle_LRR-XI-1	2.6e-89	Dispersed/proximal	1	15--37,534--556	-	Plasma Membrane
Glyma.10G164700.1	RLK-Pelle_LRR-XI-1	RLK-Pelle_LRR-XI-1	726--991	Pkinase	RLK-Pelle_LRR-XI-1	3.8e-108	Segmental/WGD	1	21--38,656--678	-	Plasma Membrane
Glyma.20G226900.1	RLK-Pelle_LRR-XI-1	RLK-Pelle_LRR-XI-1	724--987	Pkinase	RLK-Pelle_LRR-XI-1	5e-106	Segmental/WGD	1	21--40,655--677	-	Plasma Membrane
Glyma.12G118600.1	RLK-Pelle_LRR-XI-1	RLK-Pelle_LRR-XI-1	301--439	Pkinase	RLK-Pelle_LRR-XI-1	1e-51	Segmental/WGD	0	243--265	-	Plasma Membrane
Glyma.02G269200.1	RLK-Pelle_LRR-XI-1	RLK-Pelle_LRR-XI-1	752--1016	Pkinase	RLK-Pelle_LRR-XI-1	5.3e-87	Dispersed/proximal	1	30--51,683--705	-	Plasma Membrane
Glyma.16G064400.1	RLK-Pelle_LRR-XI-1	RLK-Pelle_LRR-XI-1	482--752	Pkinase	RLK-Pelle_LRR-XI-1	3.3e-87	Dispersed/proximal	2	413--435	-	Plasma Membrane
Glyma.18G249700.1	RLK-Pelle_LRR-XI-1	RLK-Pelle_LRR-XI-1	795--1060	Pkinase	RLK-Pelle_LRR-XI-1	2.2e-89	Dispersed/proximal	1	4--25,32--49,725--747	1--49	Plasma Membrane
Glyma.18G199000.1	RLK-Pelle_LRR-XI-1	RLK-Pelle_LRR-XI-1	823--1091	Pkinase	RLK-Pelle_LRR-XI-1	3.4e-85	Tandem	1	44--66,757--779	-	Plasma Membrane
Glyma.03G165700.1	RLK-Pelle_LRR-XI-1	RLK-Pelle_LRR-XI-1	522--724	Pkinase	RLK-Pelle_LRR-XI-1	1e-73	Tandem	3	452--474	-	Plasma Membrane
Glyma.18G254000.1	RLK-Pelle_LRR-XI-1	RLK-Pelle_LRR-XI-1	535--795	Pkinase	RLK-Pelle_LRR-XI-1	1.2e-85	Dispersed/proximal	1	466--485	1--20	Plasma Membrane
Glyma.09G119600.1	RLK-Pelle_LRR-XI-1	RLK-Pelle_LRR-XI-1	518--695	Pkinase_Tyr	RLK-Pelle_LRR-XI-1	7.1e-41	Dispersed/proximal	8	481--503	-	Plasma Membrane
Glyma.18G268000.1	RLK-Pelle_LRR-XI-1	RLK-Pelle_LRR-XI-1	556--818	Pkinase	RLK-Pelle_LRR-XI-1	2.6e-87	Dispersed/proximal	3	489--511	-	Plasma Membrane
Glyma.11G044100.1	RLK-Pelle_LRR-XI-1	RLK-Pelle_LRR-XI-1	553--751	Pkinase	RLK-Pelle_LRR-XI-1	7e-88	Segmental/WGD	7	492--514	-	Plasma Membrane
Glyma.18G254700.1	RLK-Pelle_LRR-XI-1	RLK-Pelle_LRR-XI-1	580--840	Pkinase	RLK-Pelle_LRR-XI-1	5.8e-87	Tandem	1	511--530	1--20	Plasma Membrane
Glyma.18G254600.1	RLK-Pelle_LRR-XI-1	RLK-Pelle_LRR-XI-1	582--842	Pkinase	RLK-Pelle_LRR-XI-1	4.3e-85	Tandem	1	513--532	1--20	Plasma Membrane
Glyma.06G090700.1	RLK-Pelle_LRR-XI-1	RLK-Pelle_LRR-XI-1	656--931	Pkinase	RLK-Pelle_LRR-XI-1	5.5e-106	Tandem and Segmental/WGD	1	5--24,591--610	1--22	Plasma Membrane
Glyma.04G088700.1	RLK-Pelle_LRR-XI-1	RLK-Pelle_LRR-XI-1	659--934	Pkinase	RLK-Pelle_LRR-XI-1	1.5e-105	Tandem and Segmental/WGD	1	5--24,594--613	1--22	Plasma Membrane
Glyma.16G065500.1	RLK-Pelle_LRR-XI-1	RLK-Pelle_LRR-XI-1	595--853	Pkinase	RLK-Pelle_LRR-XI-1	6.5e-73	Tandem	2	526--548	1--30	Plasma Membrane
Glyma.18G254300.1	RLK-Pelle_LRR-XI-1	RLK-Pelle_LRR-XI-1	493--753	Pkinase	RLK-Pelle_LRR-XI-1	6.6e-85	Tandem	1	5--27,424--446	-	Plasma Membrane
Glyma.18G254500.1	RLK-Pelle_LRR-XI-1	RLK-Pelle_LRR-XI-1	497--757	Pkinase	RLK-Pelle_LRR-XI-1	5e-87	Tandem	1	5--27,428--447	-	Plasma Membrane
Glyma.19G143300.1	RLK-Pelle_LRR-XI-1	RLK-Pelle_LRR-XI-1	597--859	Pkinase	RLK-Pelle_LRR-XI-1	6.9e-97	Segmental/WGD	1	5--27,539--561	1--26	Plasma Membrane
Glyma.12G006300.1	RLK-Pelle_LRR-XI-1	RLK-Pelle_LRR-XI-1	712--979	Pkinase	RLK-Pelle_LRR-XI-1	1.6e-112	Segmental/WGD	1	5--27,648--670	-	Plasma Membrane
Glyma.09G230300.1	RLK-Pelle_LRR-XI-1	RLK-Pelle_LRR-XI-1	716--984	Pkinase	RLK-Pelle_LRR-XI-1	2.8e-112	Segmental/WGD	1	5--27,652--674	-	Plasma Membrane
Glyma.03G023700.1	RLK-Pelle_LRR-XI-1	RLK-Pelle_LRR-XI-1	775--1038	Pkinase	RLK-Pelle_LRR-XI-1	6.3e-91	Dispersed/proximal	2	5--27,711--733	1--23	Plasma Membrane
Glyma.18G254400.1	RLK-Pelle_LRR-XI-1	RLK-Pelle_LRR-XI-1	610--870	Pkinase	RLK-Pelle_LRR-XI-1	8.1e-87	Tandem	5	541--560	-	Plasma Membrane
Glyma.16G064200.1	RLK-Pelle_LRR-XI-1	RLK-Pelle_LRR-XI-1	664--925	Pkinase	RLK-Pelle_LRR-XI-1	2e-87	Tandem	1	593--615	1--30	Plasma Membrane
Glyma.16G064100.1	RLK-Pelle_LRR-XI-1	RLK-Pelle_LRR-XI-1	668--934	Pkinase	RLK-Pelle_LRR-XI-1	8.8e-89	Tandem	1	593--615	1--30	Plasma Membrane
Glyma.19G081200.1	RLK-Pelle_LRR-XI-1	RLK-Pelle_LRR-XI-1	673--940	Pkinase	RLK-Pelle_LRR-XI-1	2.9e-89	Segmental/WGD	1	598--620	1--30	Plasma Membrane
Glyma.06G090800.1	RLK-Pelle_LRR-XI-1	RLK-Pelle_LRR-XI-1	667--954	Pkinase	RLK-Pelle_LRR-XI-1	2.7e-106	Tandem	1	604--626	1--22	Plasma Membrane
Glyma.04G088800.1	RLK-Pelle_LRR-XI-1	RLK-Pelle_LRR-XI-1	668--953	Pkinase	RLK-Pelle_LRR-XI-1	2.4e-106	Tandem	1	605--627	1--21	Plasma Membrane
Glyma.13G253300.1	RLK-Pelle_LRR-XI-1	RLK-Pelle_LRR-XI-1	665--944	Pkinase	RLK-Pelle_LRR-XI-1	1.4e-102	Dispersed/proximal	1	605--627	1--26	Plasma Membrane
Glyma.12G007300.1	RLK-Pelle_LRR-XI-1	RLK-Pelle_LRR-XI-1	672--934	Pkinase	RLK-Pelle_LRR-XI-1	7.1e-90	Dispersed/proximal	1	606--628	1--26	Plasma Membrane
Glyma.14G048100.1	RLK-Pelle_LRR-XI-1	RLK-Pelle_LRR-XI-1	690--954	Pkinase	RLK-Pelle_LRR-XI-1	1.5e-83	Dispersed/proximal	1	621--643	1--22	Plasma Membrane
Glyma.06G288600.1	RLK-Pelle_LRR-XI-1	RLK-Pelle_LRR-XI-1	685--953	Pkinase	RLK-Pelle_LRR-XI-1	3.6e-112	Segmental/WGD	1	626--648	1--20	Plasma Membrane
Glyma.01G197600.1	RLK-Pelle_LRR-XI-1	RLK-Pelle_LRR-XI-1	687--895	Pkinase	RLK-Pelle_LRR-XI-1	1.1e-95	Segmental/WGD	1	627--649	1--19	Plasma Membrane
Glyma.13G235000.1	RLK-Pelle_LRR-XI-1	RLK-Pelle_LRR-XI-1	688--912	Pkinase	RLK-Pelle_LRR-XI-1	1e-100	Segmental/WGD	1	627--649	1--21	Plasma Membrane
Glyma.13G294100.1	RLK-Pelle_LRR-XI-1	RLK-Pelle_LRR-XI-1	687--911	Pkinase	RLK-Pelle_LRR-XI-1	7e-104	Segmental/WGD	1	628--650	1--18	Plasma Membrane
Glyma.16G078800.1	RLK-Pelle_LRR-XI-1	RLK-Pelle_LRR-XI-1	690--967	Pkinase	RLK-Pelle_LRR-XI-1	9.8e-104	Tandem and Segmental/WGD	1	632--654	1--22	Plasma Membrane
Glyma.12G206800.1	RLK-Pelle_LRR-XI-1	RLK-Pelle_LRR-XI-1	691--920	Pkinase	RLK-Pelle_LRR-XI-1	1.7e-101	Segmental/WGD	1	632--654	1--22	Plasma Membrane
Glyma.17G156300.1	RLK-Pelle_LRR-XI-1	RLK-Pelle_LRR-XI-1	688--953	Pkinase	RLK-Pelle_LRR-XI-1	5.4e-120	Segmental/WGD	1	634--653	1--16	Plasma Membrane
Glyma.05G110400.1	RLK-Pelle_LRR-XI-1	RLK-Pelle_LRR-XI-1	687--957	Pkinase_Tyr	RLK-Pelle_LRR-XI-1	2e-121	Segmental/WGD	1	634--653	1--16	Plasma Membrane
Glyma.14G144300.1	RLK-Pelle_LRR-XI-1	RLK-Pelle_LRR-XI-1	696--977	Pkinase	RLK-Pelle_LRR-XI-1	2.1e-105	Segmental/WGD	2	635--656	1--29	Plasma Membrane
Glyma.01G007500.1	RLK-Pelle_LRR-XI-1	RLK-Pelle_LRR-XI-1	693--970	Pkinase	RLK-Pelle_LRR-XI-1	7.1e-103	Tandem	1	636--658	1--28	Plasma Membrane
Glyma.09G161100.1	RLK-Pelle_LRR-XI-1	RLK-Pelle_LRR-XI-1	693--910	Pkinase	RLK-Pelle_LRR-XI-1	1.2e-89	Segmental/WGD	1	636--658	1--29	Plasma Membrane
Glyma.16G210500.1	RLK-Pelle_LRR-XI-1	RLK-Pelle_LRR-XI-1	694--911	Pkinase	RLK-Pelle_LRR-XI-1	7.1e-90	Segmental/WGD	1	637--659	1--29	Plasma Membrane
Glyma.01G197800.1	RLK-Pelle_LRR-XI-1	RLK-Pelle_LRR-XI-1	691--961	Pkinase_Tyr	RLK-Pelle_LRR-XI-1	6.3e-121	Segmental/WGD	1	638--657	1--22	Plasma Membrane
Glyma.11G043800.1	RLK-Pelle_LRR-XI-1	RLK-Pelle_LRR-XI-1	691--961	Pkinase_Tyr	RLK-Pelle_LRR-XI-1	6.3e-121	Segmental/WGD	1	638--657	1--22	Plasma Membrane
Glyma.16G078900.1	RLK-Pelle_LRR-XI-1	RLK-Pelle_LRR-XI-1	696--972	Pkinase	RLK-Pelle_LRR-XI-1	2e-102	Tandem	1	639--661	1--28	Plasma Membrane
Glyma.06G088400.1	RLK-Pelle_LRR-XI-1	RLK-Pelle_LRR-XI-1	704--975	Pkinase	RLK-Pelle_LRR-XI-1	6.5e-109	Segmental/WGD	1	643--665	1--29	Plasma Membrane
Glyma.04G086700.1	RLK-Pelle_LRR-XI-1	RLK-Pelle_LRR-XI-1	704--974	Pkinase	RLK-Pelle_LRR-XI-1	1.6e-107	Segmental/WGD	1	643--665	1--29	Plasma Membrane
Glyma.09G243600.1	RLK-Pelle_LRR-XI-1	RLK-Pelle_LRR-XI-1	724--988	Pkinase	RLK-Pelle_LRR-XI-1	2.4e-84	Dispersed/proximal	1	657--679	1--18	Plasma Membrane
Glyma.14G047900.1	RLK-Pelle_LRR-XI-1	RLK-Pelle_LRR-XI-1	746--1006	Pkinase	RLK-Pelle_LRR-XI-1	3.8e-84	Dispersed/proximal	1	677--699	1--22	Plasma Membrane
Glyma.04G239700.1	RLK-Pelle_LRR-XI-1	RLK-Pelle_LRR-XI-1	766--1035	Pkinase	RLK-Pelle_LRR-XI-1	9.8e-104	Segmental/WGD	1	703--725	1--22	Plasma Membrane
Glyma.06G124200.1	RLK-Pelle_LRR-XI-1	RLK-Pelle_LRR-XI-1	767--1036	Pkinase	RLK-Pelle_LRR-XI-1	6e-104	Segmental/WGD	1	704--726	1--20	Plasma Membrane
Glyma.14G124700.1	RLK-Pelle_LRR-XI-1	RLK-Pelle_LRR-XI-1	763--1031	Pkinase	RLK-Pelle_LRR-XI-1	2.9e-100	Segmental/WGD	1	704--726	1--23	Plasma Membrane
Glyma.13G039700.1	RLK-Pelle_LRR-XI-1	RLK-Pelle_LRR-XI-1	764--1032	Pkinase	RLK-Pelle_LRR-XI-1	1.3e-102	Segmental/WGD	1	705--727	1--23	Plasma Membrane
Glyma.18G073600.1	RLK-Pelle_LRR-XI-1	RLK-Pelle_LRR-XI-1	769--1036	Pkinase	RLK-Pelle_LRR-XI-1	3.2e-96	Segmental/WGD	1	710--732	1--34	Plasma Membrane
Glyma.18G249900.1	RLK-Pelle_LRR-XI-1	RLK-Pelle_LRR-XI-1	785--1050	Pkinase	RLK-Pelle_LRR-XI-1	5.1e-89	Dispersed/proximal	1	713--735	1--29	Plasma Membrane
Glyma.14G011500.1	RLK-Pelle_LRR-XI-1	RLK-Pelle_LRR-XI-1	771--975	Pkinase	RLK-Pelle_LRR-XI-1	3.1e-83	Segmental/WGD	1	713--735	1--33	Plasma Membrane
Glyma.02G302600.1	RLK-Pelle_LRR-XI-1	RLK-Pelle_LRR-XI-1	771--988	Pkinase	RLK-Pelle_LRR-XI-1	1.7e-85	Segmental/WGD	1	713--735	1--33	Plasma Membrane
Glyma.18G250500.1	RLK-Pelle_LRR-XI-1	RLK-Pelle_LRR-XI-1	787--1052	Pkinase	RLK-Pelle_LRR-XI-1	1.2e-89	Segmental/WGD	1	715--737	1--29	Plasma Membrane
Glyma.10G040500.1	RLK-Pelle_LRR-XI-1	RLK-Pelle_LRR-XI-1	709--953	Pkinase	RLK-Pelle_LRR-XI-1	1.3e-96	Segmental/WGD	1	7--25	1--24	Plasma Membrane
Glyma.15G155600.1	RLK-Pelle_LRR-XI-1	RLK-Pelle_LRR-XI-1	960--1235	Pkinase	RLK-Pelle_LRR-XI-1	1e-100	Segmental/WGD	1	7--26,882--904	1--28	Plasma Membrane
Glyma.01G062900.1	RLK-Pelle_LRR-XI-1	RLK-Pelle_LRR-XI-1	787--1058	Pkinase	RLK-Pelle_LRR-XI-1	3.2e-110	Segmental/WGD	1	726--745	-	Plasma Membrane
Glyma.18G250900.1	RLK-Pelle_LRR-XI-1	RLK-Pelle_LRR-XI-1	797--1061	Pkinase	RLK-Pelle_LRR-XI-1	2.3e-88	Dispersed/proximal	1	728--750	1--26	Plasma Membrane
Glyma.05G039900.1	RLK-Pelle_LRR-XI-1	RLK-Pelle_LRR-XI-1	762--1029	Pkinase	RLK-Pelle_LRR-XI-1	9.6e-103	Segmental/WGD	2	7--29	1--25	Plasma Membrane
Glyma.03G027200.1	RLK-Pelle_LRR-XI-1	RLK-Pelle_LRR-XI-1	533--797	Pkinase	RLK-Pelle_LRR-XI-1	2.7e-88	Dispersed/proximal	2	7--29,470--492	1--24	Plasma Membrane
Glyma.03G140700.1	RLK-Pelle_LRR-XI-1	RLK-Pelle_LRR-XI-1	606--862	Pkinase	RLK-Pelle_LRR-XI-1	4.6e-96	Segmental/WGD	1	7--29,542--564	1--27	Plasma Membrane
Glyma.13G127100.1	RLK-Pelle_LRR-XI-1	RLK-Pelle_LRR-XI-1	678--936	Pkinase	RLK-Pelle_LRR-XI-1	6.5e-99	Segmental/WGD	4	7--29,607--629	1--24	Plasma Membrane
Glyma.12G007000.1	RLK-Pelle_LRR-XI-1	RLK-Pelle_LRR-XI-1	673--935	Pkinase	RLK-Pelle_LRR-XI-1	3.7e-90	Dispersed/proximal	1	7--29,607--629	1--29	Plasma Membrane
Glyma.12G002500.1	RLK-Pelle_LRR-XI-1	RLK-Pelle_LRR-XI-1	684--949	Pkinase	RLK-Pelle_LRR-XI-1	1.5e-101	Dispersed/proximal	1	7--29,619--641	1--23	Plasma Membrane
Glyma.07G201600.1	RLK-Pelle_LRR-XI-1	RLK-Pelle_LRR-XI-1	696--915	Pkinase	RLK-Pelle_LRR-XI-1	2e-99	Segmental/WGD	1	7--29,635--657	1--23	Plasma Membrane
Glyma.11G114100.1	RLK-Pelle_LRR-XI-1	RLK-Pelle_LRR-XI-1	692--894	Pkinase	RLK-Pelle_LRR-XI-1	5e-98	Segmental/WGD	1	7--29,639--656	1--23	Plasma Membrane
Glyma.12G040000.1	RLK-Pelle_LRR-XI-1	RLK-Pelle_LRR-XI-1	697--971	Pkinase_Tyr	RLK-Pelle_LRR-XI-1	1.9e-111	Segmental/WGD	1	7--29,643--665	1--23	Plasma Membrane
Glyma.14G033500.1	RLK-Pelle_LRR-XI-1	RLK-Pelle_LRR-XI-1	704--972	Pkinase	RLK-Pelle_LRR-XI-1	1.1e-114	Segmental/WGD	1	7--29,652--671	1--25	Plasma Membrane
Glyma.18G116800.1	RLK-Pelle_LRR-XI-1	RLK-Pelle_LRR-XI-1	708--976	Pkinase	RLK-Pelle_LRR-XI-1	5.6e-117	Segmental/WGD	1	7--29,656--675	1--29	Plasma Membrane
Glyma.08G302900.1	RLK-Pelle_LRR-XI-1	RLK-Pelle_LRR-XI-1	712--980	Pkinase	RLK-Pelle_LRR-XI-1	3.1e-117	Segmental/WGD	1	7--29,660--679	1--30	Plasma Membrane
Glyma.17G087000.1	RLK-Pelle_LRR-XI-1	RLK-Pelle_LRR-XI-1	781--1049	Pkinase	RLK-Pelle_LRR-XI-1	1.3e-102	Segmental/WGD	1	7--29,710--732	1--26	Plasma Membrane
Glyma.08G333200.1	RLK-Pelle_LRR-XI-1	RLK-Pelle_LRR-XI-1	771--1037	Pkinase	RLK-Pelle_LRR-XI-1	3.4e-94	Segmental/WGD	1	7--29,712--734	1--35	Plasma Membrane
Glyma.09G239700.1	RLK-Pelle_LRR-XI-1	RLK-Pelle_LRR-XI-1	138--277	Pkinase	RLK-Pelle_LRR-XI-1	2.1e-46	Segmental/WGD	4	7--29,73--95	-	Plasma Membrane
Glyma.05G134800.1	RLK-Pelle_LRR-XI-1	RLK-Pelle_LRR-XI-1	971--1248	Pkinase	RLK-Pelle_LRR-XI-1	5.1e-100	Segmental/WGD	1	7--29,890--912	1--26	Plasma Membrane
Glyma.08G090000.1	RLK-Pelle_LRR-XI-1	RLK-Pelle_LRR-XI-1	975--1253	Pkinase	RLK-Pelle_LRR-XI-1	1.8e-100	Segmental/WGD	1	7--29,894--916	1--26	Plasma Membrane
Glyma.02G120800.1	RLK-Pelle_LRR-XI-1	RLK-Pelle_LRR-XI-1	789--1061	Pkinase	RLK-Pelle_LRR-XI-1	2.1e-108	Segmental/WGD	1	729--748	-	Plasma Membrane
Glyma.14G048300.1	RLK-Pelle_LRR-XI-1	RLK-Pelle_LRR-XI-1	812--1076	Pkinase	RLK-Pelle_LRR-XI-1	2.7e-83	Dispersed/proximal	7	742--764	-	Plasma Membrane
Glyma.08G357400.1	RLK-Pelle_LRR-XI-1	RLK-Pelle_LRR-XI-1	815--1091	Pkinase	RLK-Pelle_LRR-XI-1	1.1e-109	Segmental/WGD	1	750--772	-	Plasma Membrane
Glyma.20G078100.1	RLK-Pelle_LRR-XI-1	RLK-Pelle_LRR-XI-1	819--1086	Pkinase	RLK-Pelle_LRR-XI-1	7.3e-116	Segmental/WGD	2	751--773	1--35	Plasma Membrane
Glyma.10G126700.1	RLK-Pelle_LRR-XI-1	RLK-Pelle_LRR-XI-1	823--1090	Pkinase	RLK-Pelle_LRR-XI-1	5.6e-116	Segmental/WGD	1	755--777	1--31	Plasma Membrane
Glyma.15G237200.1	RLK-Pelle_LRR-XI-1	RLK-Pelle_LRR-XI-1	837--1106	Pkinase	RLK-Pelle_LRR-XI-1	3.4e-86	Dispersed/proximal	1	768--790	1--30	Plasma Membrane
Glyma.16G064800.1	RLK-Pelle_LRR-XI-1	RLK-Pelle_LRR-XI-1	841--1111	Pkinase	RLK-Pelle_LRR-XI-1	8.7e-87	Tandem	1	772--794	-	Plasma Membrane
Glyma.16G065000.1	RLK-Pelle_LRR-XI-1	RLK-Pelle_LRR-XI-1	895--1165	Pkinase	RLK-Pelle_LRR-XI-1	1.6e-86	Tandem	1	827--849	1--30	Plasma Membrane
Glyma.16G065600.1	RLK-Pelle_LRR-XI-1	RLK-Pelle_LRR-XI-1	918--1187	Pkinase	RLK-Pelle_LRR-XI-1	7.4e-87	Tandem	2	848--870	1--30	Plasma Membrane
Glyma.16G065700.1	RLK-Pelle_LRR-XI-1	RLK-Pelle_LRR-XI-1	923--1192	Pkinase	RLK-Pelle_LRR-XI-1	1.3e-85	Tandem	1	854--876	1--30	Plasma Membrane
Glyma.19G167400.1	RLK-Pelle_LRR-XI-1	RLK-Pelle_LRR-XI-1	934--1144	Pkinase	RLK-Pelle_LRR-XI-1	4.7e-83	Tandem	1	862--884	1--27	Plasma Membrane
Glyma.19G167300.1	RLK-Pelle_LRR-XI-1	RLK-Pelle_LRR-XI-1	934--1154	Pkinase	RLK-Pelle_LRR-XI-1	9.8e-82	Tandem	1	863--885	1--26	Plasma Membrane
Glyma.03G166300.1	RLK-Pelle_LRR-XI-1	RLK-Pelle_LRR-XI-1	934--1138	Pkinase	RLK-Pelle_LRR-XI-1	1.1e-83	Dispersed/proximal	1	863--885	1--28	Plasma Membrane
Glyma.03G165800.1	RLK-Pelle_LRR-XI-1	RLK-Pelle_LRR-XI-1	935--1150	Pkinase	RLK-Pelle_LRR-XI-1	2.9e-80	Tandem	1	863--885	1--29	Plasma Membrane
Glyma.09G241500.1	RLK-Pelle_LRR-XI-1	RLK-Pelle_LRR-XI-1	159--399	Pkinase	RLK-Pelle_LRR-Xb-1	1e-54	Dispersed/proximal	2	87--109	-	Plasma Membrane
Glyma.09G048300.1	RLK-Pelle_LRR-XI-1	RLK-Pelle_LRR-XI-1	960--1235	Pkinase	RLK-Pelle_LRR-XI-1	1.9e-101	Segmental/WGD	1	882--904	1--27	Plasma Membrane
Glyma.16G064900.1	RLK-Pelle_LRR-XI-1	RLK-Pelle_LRR-XI-1	995--1265	Pkinase	RLK-Pelle_LRR-XI-1	1.3e-86	Tandem	1	926--948	1--30	Plasma Membrane
Glyma.13G174900.1	RLK-Pelle_LRR-XI-1	RLK-Pelle_LRR-XI-1	697--926	Pkinase	RLK-Pelle_LRR-XI-1	2.4e-102	Segmental/WGD	1	9--31,636--658	-	Plasma Membrane
Glyma.15G252600.1	RLK-Pelle_LRR-XI-1	RLK-Pelle_LRR-XI-1	810--1078	Pkinase	RLK-Pelle_LRR-XI-1	6.1e-111	Segmental/WGD	2	9--31,742--764	-	Plasma Membrane
Glyma.18G176000.1	RLK-Pelle_LRR-XI-1	RLK-Pelle_LRR-XI-1	810--1086	Pkinase	RLK-Pelle_LRR-XI-1	5.2e-108	Segmental/WGD	1	-	-	Plasma Membrane
Glyma.09G243400.1	RLK-Pelle_LRR-XI-1	RLK-Pelle_LRR-XI-1	6--147	Pkinase	RLK-Pelle_LRR-XI-1	1.3e-35	Segmental/WGD	1	-	-	Cytoplasmic
Glyma.18G251200.1	RLK-Pelle_LRR-XI-1	RLK-Pelle_LRR-XI-1	301--492	Pkinase	RLK-Pelle_LRR-XI-1	3.2e-71	Dispersed/proximal	6	-	-	-
Glyma.01G140700.1	RLK-Pelle_LRR-XI-1	RLK-Pelle_LRR-XI-1	27--281	Pkinase	RLK-Pelle_LRR-XI-1	7.6e-74	Dispersed/proximal	1	-	-	-
Glyma.U024800.1	RLK-Pelle_LRR-XI-1	RLK-Pelle_LRR-XI-1	387--656	Pkinase	RLK-Pelle_LRR-XI-1	7.1e-87	Dispersed/proximal	2	-	-	Cytoplasmic
Glyma.18G199100.1	RLK-Pelle_LRR-XI-1	RLK-Pelle_LRR-XI-1	6--154	Pkinase	RLK-Pelle_LRR-XI-1	3.4e-36	Tandem	1	-	-	Cytoplasmic
Glyma.04G190400.1	RLK-Pelle_LRR-XI-2	RLK-Pelle_LRR-XI-2	345--627	Pkinase	RLK-Pelle_LRR-XI-2	1.8e-106	Segmental/WGD	0	10--28,279--301	-	Plasma Membrane
Glyma.18G282100.1	RLK-Pelle_LRR-XI-2	RLK-Pelle_LRR-XI-2	132--400	Pkinase	RLK-Pelle_LRR-XI-2	2.2e-78	Segmental/WGD	1	15--32,71--93	-	Plasma Membrane
Glyma.06G175100.1	RLK-Pelle_LRR-XI-2	RLK-Pelle_LRR-XI-2	340--622	Pkinase	RLK-Pelle_LRR-XI-2	9.1e-106	Segmental/WGD	0	274--296	1--22	Plasma Membrane
Glyma.08G257700.1	RLK-Pelle_LRR-XI-2	RLK-Pelle_LRR-XI-2	131--400	Pkinase	RLK-Pelle_LRR-XI-2	3.6e-76	Segmental/WGD	1	7--29,71--93	1--36	Plasma Membrane
Glyma.01G083200.1	RLK-Pelle_LRR-XII-1	RLK-Pelle_LRR-XII-1	499--698	Pkinase	RLK-Pelle_LRR-XII-1	2.3e-60	Dispersed/proximal	6	392--411,432--454	-	Plasma Membrane
Glyma.04G230300.1	RLK-Pelle_LRR-XII-1	RLK-Pelle_LRR-XII-1	552--716	Pkinase	RLK-Pelle_LRR-XII-1	1.2e-73	Segmental/WGD	9	496--518	-	Plasma Membrane
Glyma.14G060300.1	RLK-Pelle_LRR-XII-1	RLK-Pelle_LRR-XII-1	713--929	Pkinase	RLK-Pelle_LRR-XII-1	1.3e-96	Tandem	1	600--622,653--675	1--19	Plasma Membrane
Glyma.02G206300.1	RLK-Pelle_LRR-XII-1	RLK-Pelle_LRR-XII-1	679--962	Pkinase	RLK-Pelle_LRR-XII-1	7.3e-97	Segmental/WGD	2	604--626	-	Plasma Membrane
Glyma.17G071700.1	RLK-Pelle_LRR-XII-1	RLK-Pelle_LRR-XII-1	674--957	Pkinase	RLK-Pelle_LRR-XII-1	8.5e-98	Segmental/WGD	1	604--626	1--22	Plasma Membrane
Glyma.13G371200.1	RLK-Pelle_LRR-XII-1	RLK-Pelle_LRR-XII-1	672--894	Pkinase	RLK-Pelle_LRR-XII-1	6.8e-95	Dispersed/proximal	1	605--627	1--19	Plasma Membrane
Glyma.09G217200.1	RLK-Pelle_LRR-XII-1	RLK-Pelle_LRR-XII-1	664--898	Pkinase	RLK-Pelle_LRR-XII-1	2.2e-108	Dispersed/proximal	1	607--629	-	Plasma Membrane
Glyma.06G134700.1	RLK-Pelle_LRR-XII-1	RLK-Pelle_LRR-XII-1	678--893	Pkinase_Tyr	RLK-Pelle_LRR-XII-1	1.2e-99	Segmental/WGD	1	616--638	1--22	Plasma Membrane
Glyma.04G230500.1	RLK-Pelle_LRR-XII-1	RLK-Pelle_LRR-XII-1	679--896	Pkinase_Tyr	RLK-Pelle_LRR-XII-1	5.6e-103	Dispersed/proximal	1	617--639	1--23	Plasma Membrane
Glyma.03G096600.1	RLK-Pelle_LRR-XII-1	RLK-Pelle_LRR-XII-1	678--895	Pkinase	RLK-Pelle_LRR-XII-1	4.6e-109	Dispersed/proximal	2	622--644	-	Plasma Membrane
Glyma.18G199200.1	RLK-Pelle_LRR-XII-1	RLK-Pelle_LRR-XII-1	691--907	Pkinase	RLK-Pelle_LRR-XII-1	7.8e-107	Segmental/WGD	1	632--654	1--28	Plasma Membrane
Glyma.07G155800.1	RLK-Pelle_LRR-XII-1	RLK-Pelle_LRR-XII-1	692--907	Pkinase	RLK-Pelle_LRR-XII-1	3.6e-104	Dispersed/proximal	3	636--658	1--23	Plasma Membrane
Glyma.14G060400.1	RLK-Pelle_LRR-XII-1	RLK-Pelle_LRR-XII-1	698--918	Pkinase	RLK-Pelle_LRR-XII-1	8.7e-95	Tandem	1	639--661	-	Plasma Membrane
Glyma.07G147800.1	RLK-Pelle_LRR-XII-1	RLK-Pelle_LRR-XII-1	698--917	Pkinase	RLK-Pelle_LRR-XII-1	8.4e-107	Segmental/WGD	1	641--663	1--33	Plasma Membrane
Glyma.13G268100.1	RLK-Pelle_LRR-XII-1	RLK-Pelle_LRR-XII-1	718--935	Pkinase	RLK-Pelle_LRR-XII-1	3.5e-103	Dispersed/proximal	1	658--680	1--25	Plasma Membrane
Glyma.05G170600.1	RLK-Pelle_LRR-XII-1	RLK-Pelle_LRR-XII-1	705--931	Pkinase	RLK-Pelle_LRR-XII-1	1.5e-99	Segmental/WGD	1	7--29,645--667	1--31	Plasma Membrane
Glyma.08G128800.1	RLK-Pelle_LRR-XII-1	RLK-Pelle_LRR-XII-1	705--993	Pkinase	RLK-Pelle_LRR-XII-1	1.2e-109	Tandem and Segmental/WGD	1	7--29,646--668	1--22	Plasma Membrane
Glyma.08G128900.1	RLK-Pelle_LRR-XII-1	RLK-Pelle_LRR-XII-1	704--930	Pkinase	RLK-Pelle_LRR-XII-1	1e-100	Tandem	1	7--29,646--668	1--22	Plasma Membrane
Glyma.15G202700.1	RLK-Pelle_LRR-XII-1	RLK-Pelle_LRR-XII-1	716--936	Pkinase	RLK-Pelle_LRR-XII-1	3.1e-106	Dispersed/proximal	1	7--29,657--679	-	Plasma Membrane
Glyma.09G050300.1	RLK-Pelle_LRR-XII-1	RLK-Pelle_LRR-XII-1	715--935	Pkinase	RLK-Pelle_LRR-XII-1	3e-104	Dispersed/proximal	2	7--29,659--681	-	Plasma Membrane
Glyma.09G216400.1	RLK-Pelle_LRR-XII-1	RLK-Pelle_LRR-XII-1	718--937	Pkinase	RLK-Pelle_LRR-XII-1	1.4e-105	Dispersed/proximal	2	7--29,660--682	-	Plasma Membrane
Glyma.09G217500.1	RLK-Pelle_LRR-XII-1	RLK-Pelle_LRR-XII-1	719--937	Pkinase	RLK-Pelle_LRR-XII-1	2.8e-109	Dispersed/proximal	1	7--29,660--682	-	Plasma Membrane
Glyma.05G126400.1	RLK-Pelle_LRR-XII-1	RLK-Pelle_LRR-XII-1	924--1189	Pkinase	RLK-Pelle_LRR-XII-1	1.2e-97	Dispersed/proximal	4	7--29,859--881	-	Plasma Membrane
Glyma.04G123200.1	RLK-Pelle_LRR-XII-1	RLK-Pelle_LRR-XII-1	144--358	Pkinase	RLK-Pelle_LRR-XII-1	1.6e-83	Dispersed/proximal	7	-	-	-
Glyma.06G220200.1	RLK-Pelle_LRR-XII-1	RLK-Pelle_LRR-XII-1	672--956	Pkinase	RLK-Pelle_LRR-XII-1	1.5e-96	Dispersed/proximal	1	-	1--21	Extracellular
Glyma.04G174700.1	RLK-Pelle_LRR-XIIIa	RLK-Pelle_LRR-XIIIa	296--558	Pkinase	RLK-Pelle_LRR-XIIIa	4.5e-129	Segmental/WGD	12	10--32,235--257	1--23	Plasma Membrane
Glyma.09G215700.1	RLK-Pelle_LRR-XIIIa	RLK-Pelle_LRR-XIIIa	313--575	Pkinase	RLK-Pelle_LRR-XIIIa	1.3e-133	Segmental/WGD	12	244--266	1--28	Plasma Membrane
Glyma.01G150700.1	RLK-Pelle_LRR-XIIIa	RLK-Pelle_LRR-XIIIa	313--575	Pkinase	RLK-Pelle_LRR-XIIIa	1.8e-133	Segmental/WGD	12	245--267	1--28	Plasma Membrane
Glyma.05G030100.1	RLK-Pelle_LRR-XIIIa	RLK-Pelle_LRR-XIIIa	316--581	Pkinase	RLK-Pelle_LRR-XIIIa	8.5e-127	Segmental/WGD	14	4--26,242--264,590--612	1--24	Plasma Membrane
Glyma.06G190000.1	RLK-Pelle_LRR-XIIIa	RLK-Pelle_LRR-XIIIa	320--582	Pkinase	RLK-Pelle_LRR-XIIIa	1.5e-128	Segmental/WGD	12	5--24,240--262	1--23	Plasma Membrane
Glyma.17G096500.1	RLK-Pelle_LRR-XIIIa	RLK-Pelle_LRR-XIIIa	317--582	Pkinase	RLK-Pelle_LRR-XIIIa	8.9e-127	Segmental/WGD	12	5--27,242--264	1--24	Plasma Membrane
Glyma.15G242800.1	RLK-Pelle_LRR-XIIIa	RLK-Pelle_LRR-XIIIa	75--338	Pkinase	RLK-Pelle_LRR-XIIIa	1.6e-126	Dispersed/proximal	4	7--29	-	Plasma Membrane
Glyma.16G203300.1	RLK-Pelle_LRR-XIIIb	RLK-Pelle_LRR-XIIIb	681--939	Pkinase	RLK-Pelle_LRR-XIIIb	5.2e-152	Segmental/WGD	26	16--38,595--617,642--664	-	Plasma Membrane
Glyma.09G152400.1	RLK-Pelle_LRR-XIIIb	RLK-Pelle_LRR-XIIIb	667--924	Pkinase	RLK-Pelle_LRR-XIIIb	1.3e-149	Segmental/WGD	26	17--39,596--618	-	Plasma Membrane
Glyma.10G242300.1	RLK-Pelle_LRR-XIIIb	RLK-Pelle_LRR-XIIIb	666--924	Pkinase	RLK-Pelle_LRR-XIIIb	1.3e-151	Segmental/WGD	26	596--618	1--37	Plasma Membrane
Glyma.20G151800.1	RLK-Pelle_LRR-XIIIb	RLK-Pelle_LRR-XIIIb	670--928	Pkinase	RLK-Pelle_LRR-XIIIb	3.7e-150	Segmental/WGD	26	596--618	1--37	Plasma Membrane
Glyma.06G056400.1	RLK-Pelle_LRR-XIIIb	RLK-Pelle_LRR-XIIIb	652--911	Pkinase	RLK-Pelle_LRR-XIIIb	3e-153	Segmental/WGD	26	-	1--21	Extracellular
Glyma.14G098600.1	RLK-Pelle_LRR-XIIIb	RLK-Pelle_LRR-XIIIb	651--910	Pkinase	RLK-Pelle_LRR-XIIIb	1.6e-152	Segmental/WGD	26	-	1--23	Extracellular
Glyma.17G226100.1	RLK-Pelle_LRR-XIIIb	RLK-Pelle_LRR-XIIIb	651--910	Pkinase	RLK-Pelle_LRR-XIIIb	7.3e-154	Segmental/WGD	26	-	1--23	Extracellular
Glyma.04G056200.1	RLK-Pelle_LRR-XIIIb	RLK-Pelle_LRR-XIIIb	653--912	Pkinase	RLK-Pelle_LRR-XIIIb	4.1e-154	Segmental/WGD	26	-	1--24	Extracellular
Glyma.14G074700.1	RLK-Pelle_LRR-XIV	RLK-Pelle_LRR-XIV	493--765	Pkinase_Tyr	RLK-Pelle_LRR-XIV	1.1e-128	Segmental/WGD	3	4--26,411--433	1--23	Plasma Membrane
Glyma.06G012700.1	RLK-Pelle_LRR-XIV	RLK-Pelle_LRR-XIV	519--791	Pkinase_Tyr	RLK-Pelle_LRR-XIV	8e-138	Segmental/WGD	3	440--462	1--19	Plasma Membrane
Glyma.04G012800.1	RLK-Pelle_LRR-XIV	RLK-Pelle_LRR-XIV	520--792	Pkinase_Tyr	RLK-Pelle_LRR-XIV	2.7e-135	Segmental/WGD	3	441--463	1--18	Plasma Membrane
Glyma.17G250800.1	RLK-Pelle_LRR-XIV	RLK-Pelle_LRR-XIV	487--758	Pkinase_Tyr	RLK-Pelle_LRR-XIV	3.9e-130	Segmental/WGD	3	5--24,403--425	1--23	Plasma Membrane
Glyma.16G047300.1	RLK-Pelle_LRR-XV	RLK-Pelle_LRR-XV	770--968	Pkinase	RLK-Pelle_LRR-XV	2e-110	Dispersed/proximal	0	705--727,822--844	1--21	Plasma Membrane
Glyma.19G030400.1	RLK-Pelle_LRR-XV	RLK-Pelle_LRR-XV	854--1054	Pkinase	RLK-Pelle_LRR-XV	1.8e-125	Segmental/WGD	0	790--812	1--36	Plasma Membrane
Glyma.18G267000.1	RLK-Pelle_LRR-XV	RLK-Pelle_LRR-XV	860--1058	Pkinase	RLK-Pelle_LRR-XV	1.4e-127	Segmental/WGD	0	795--817	1--39	Plasma Membrane
Glyma.08G246100.1	RLK-Pelle_LRR-XV	RLK-Pelle_LRR-XV	860--1058	Pkinase	RLK-Pelle_LRR-XV	1.5e-128	Segmental/WGD	0	795--817	1--39	Plasma Membrane
Glyma.13G056200.1	RLK-Pelle_LRR-XV	RLK-Pelle_LRR-XV	863--1062	Pkinase	RLK-Pelle_LRR-XV	4.9e-126	Segmental/WGD	0	799--821	-	Plasma Membrane
Glyma.02G000400.1	RLK-Pelle_LysM	RLK-Pelle_LysM	365--599	Pkinase	RLK-Pelle_LysM	2.6e-83	Dispersed/proximal	2	10--27,262--284	1--28	Plasma Membrane
Glyma.11G196800.1	RLK-Pelle_LysM	RLK-Pelle_LysM	391--550	Pkinase_Tyr	RLK-Pelle_LysM	2.6e-30	Dispersed/proximal	1	10--29,275--297	1--27	Plasma Membrane
Glyma.13G354400.1	RLK-Pelle_LysM	RLK-Pelle_LysM	352--623	Pkinase_Tyr	RLK-Pelle_LysM	4.5e-100	Segmental/WGD	10	10--32,239--261	1--27	Plasma Membrane
Glyma.08G200800.1	RLK-Pelle_LysM	RLK-Pelle_LysM	360--635	Pkinase_Tyr	RLK-Pelle_LysM	2.6e-105	Segmental/WGD	10	135--157,241--263	1--26	Plasma Membrane
Glyma.07G015300.1	RLK-Pelle_LysM	RLK-Pelle_LysM	362--637	Pkinase_Tyr	RLK-Pelle_LysM	4.8e-105	Segmental/WGD	10	137--159,243--265	1--28	Plasma Membrane
Glyma.14G046200.1	RLK-Pelle_LysM	RLK-Pelle_LysM	307--574	Pkinase_Tyr	RLK-Pelle_LysM	2.1e-95	Segmental/WGD	9	213--235	1--22	Plasma Membrane
Glyma.02G270800.1	RLK-Pelle_LysM	RLK-Pelle_LysM	316--583	Pkinase_Tyr	RLK-Pelle_LysM	4.2e-95	Tandem	11	224--246	1--23	Plasma Membrane
Glyma.02G270700.1	RLK-Pelle_LysM	RLK-Pelle_LysM	317--584	Pkinase_Tyr	RLK-Pelle_LysM	1.1e-97	Tandem and Segmental/WGD	11	228--250	1--23	Plasma Membrane
Glyma.20G054500.1	RLK-Pelle_LysM	RLK-Pelle_LysM	320--587	Pkinase	RLK-Pelle_LysM	5.5e-99	Segmental/WGD	11	230--252	1--20	Plasma Membrane
Glyma.15G111300.1	RLK-Pelle_LysM	RLK-Pelle_LysM	332--596	Pkinase	RLK-Pelle_LysM	5.3e-102	Segmental/WGD	11	232--254	1--31	Plasma Membrane
Glyma.15G019800.1	RLK-Pelle_LysM	RLK-Pelle_LysM	359--630	Pkinase_Tyr	RLK-Pelle_LysM	1.5e-98	Segmental/WGD	10	246--268	1--27	Plasma Membrane
Glyma.16G059200.1	RLK-Pelle_LysM	RLK-Pelle_LysM	373--649	Pkinase	RLK-Pelle_LysM	1.8e-74	Segmental/WGD	2	265--287	-	Plasma Membrane
Glyma.17G247800.1	RLK-Pelle_LysM	RLK-Pelle_LysM	353--608	Pkinase_Tyr	RLK-Pelle_LysM	5.2e-76	Segmental/WGD	0	269--291	1--22	Plasma Membrane
Glyma.02G269600.1	RLK-Pelle_LysM	RLK-Pelle_LysM	353--612	Pkinase	RLK-Pelle_LysM	1.4e-94	Dispersed/proximal	1	4--21,273--295	1--26	Plasma Membrane
Glyma.08G283300.1	RLK-Pelle_LysM	RLK-Pelle_LysM	313--584	Pkinase	RLK-Pelle_LysM	2.4e-98	Segmental/WGD	9	4--23,226--248	1--24	Plasma Membrane
Glyma.11G063200.1	RLK-Pelle_LysM	RLK-Pelle_LysM	381--614	Pkinase	RLK-Pelle_LysM	1.2e-82	Segmental/WGD	0	4--23,268--290	1--24	Plasma Membrane
Glyma.19G088300.1	RLK-Pelle_LysM	RLK-Pelle_LysM	380--655	Pkinase	RLK-Pelle_LysM	6.8e-74	Segmental/WGD	0	4--26,276--298	1--27	Plasma Membrane
Glyma.02G059700.1	RLK-Pelle_LysM	RLK-Pelle_LysM	397--634	Pkinase_Tyr	RLK-Pelle_LysM	2.9e-87	Segmental/WGD	0	4--26,278--300	1--28	Plasma Membrane
Glyma.14G077700.1	RLK-Pelle_LysM	RLK-Pelle_LysM	365--612	Pkinase_Tyr	RLK-Pelle_LysM	4.2e-74	Segmental/WGD	0	5--22,270--292	1--22	Plasma Membrane
Glyma.01G027100.1	RLK-Pelle_LysM	RLK-Pelle_LysM	317--588	Pkinase	RLK-Pelle_LysM	5.6e-96	Segmental/WGD	9	5--27,228--250	1--22	Plasma Membrane
Glyma.01G179000.1	RLK-Pelle_LysM	RLK-Pelle_LysM	396--629	Pkinase	RLK-Pelle_LysM	4.3e-84	Segmental/WGD	0	7--29,283--305	-	Plasma Membrane
Glyma.15G212300.1	RLK-Pelle_LysM	RLK-Pelle_LysM	158--347	Pkinase	RLK-Pelle_LysM	1e-55	Dispersed/proximal	1	94--116	-	Plasma Membrane
Glyma.09G006900.1	RLK-Pelle_LysM	RLK-Pelle_LysM	9--287	Pkinase	RLK-Pelle_RLCK-VI	5.5e-58	Segmental/WGD	7	-	-	Cytoplasmic
Glyma.12G176500.1	RLK-Pelle_LysM	RLK-Pelle_LysM	112--397	Pkinase	RLK-Pelle_LysM	2.6e-83	Segmental/WGD	0	-	-	-
Glyma.20G181100.1	RLK-Pelle_LysM	RLK-Pelle_LysM	147--392	Pkinase	RLK-Pelle_LysM	1.9e-72	Segmental/WGD	0	-	-	Cytoplasmic
Glyma.13G324000.1	RLK-Pelle_LysM	RLK-Pelle_LysM	122--393	Pkinase	RLK-Pelle_LysM	8.9e-83	Segmental/WGD	0	-	-	-
Glyma.10G209500.1	RLK-Pelle_LysM	RLK-Pelle_LysM	118--370	Pkinase_Tyr	RLK-Pelle_LysM	2.9e-72	Segmental/WGD	3	-	-	Cytoplasmic
Glyma.16G140700.1	RLK-Pelle_PERK-1	RLK-Pelle_PERK-1	259--526	Pkinase_Tyr	RLK-Pelle_PERK-1	2.2e-152	Segmental/WGD	7	108--130,185--207	-	Plasma Membrane
Glyma.02G057700.1	RLK-Pelle_PERK-1	RLK-Pelle_PERK-1	268--467	Pkinase_Tyr	RLK-Pelle_PERK-1	2.1e-123	Segmental/WGD	7	119--141	-	Plasma Membrane
Glyma.16G096900.1	RLK-Pelle_PERK-1	RLK-Pelle_PERK-1	215--483	Pkinase	RLK-Pelle_PERK-1	1.1e-145	Dispersed/proximal	7	127--149	-	Plasma Membrane
Glyma.09G191300.1	RLK-Pelle_PERK-1	RLK-Pelle_PERK-1	296--565	Pkinase_Tyr	RLK-Pelle_PERK-1	5.9e-159	Segmental/WGD	7	147--169	-	Plasma Membrane
Glyma.04G013300.1	RLK-Pelle_PERK-1	RLK-Pelle_PERK-1	286--554	Pkinase_Tyr	RLK-Pelle_PERK-1	4e-152	Dispersed/proximal	7	150--172	-	Plasma Membrane
Glyma.18G138700.1	RLK-Pelle_PERK-1	RLK-Pelle_PERK-1	259--528	Pkinase_Tyr	RLK-Pelle_PERK-1	2.2e-151	Segmental/WGD	7	152--174	-	Plasma Membrane
Glyma.01G175000.1	RLK-Pelle_PERK-1	RLK-Pelle_PERK-1	296--496	Pkinase_Tyr	RLK-Pelle_PERK-1	1.4e-122	Segmental/WGD	7	155--177	-	Plasma Membrane
Glyma.07G085600.1	RLK-Pelle_PERK-1	RLK-Pelle_PERK-1	303--572	Pkinase_Tyr	RLK-Pelle_PERK-1	4.8e-159	Segmental/WGD	7	157--179	-	Plasma Membrane
Glyma.11G067200.1	RLK-Pelle_PERK-1	RLK-Pelle_PERK-1	294--494	Pkinase_Tyr	RLK-Pelle_PERK-1	1.1e-122	Segmental/WGD	7	162--184	-	Plasma Membrane
Glyma.06G081800.1	RLK-Pelle_PERK-1	RLK-Pelle_PERK-1	319--589	Pkinase_Tyr	RLK-Pelle_PERK-1	1.1e-141	Dispersed/proximal	7	201--223	-	Plasma Membrane
Glyma.02G035300.1	RLK-Pelle_PERK-1	RLK-Pelle_PERK-1	316--583	Pkinase_Tyr	RLK-Pelle_PERK-1	4.4e-147	Segmental/WGD	7	218--240	-	Plasma Membrane
Glyma.01G030200.1	RLK-Pelle_PERK-1	RLK-Pelle_PERK-1	323--525	Pkinase_Tyr	RLK-Pelle_PERK-1	3.1e-116	Segmental/WGD	7	225--247	-	Plasma Membrane
Glyma.08G286600.1	RLK-Pelle_PERK-1	RLK-Pelle_PERK-1	351--622	Pkinase_Tyr	RLK-Pelle_PERK-1	3.6e-151	Segmental/WGD	7	243--265	-	Plasma Membrane
Glyma.08G256200.1	RLK-Pelle_PERK-1	RLK-Pelle_PERK-1	379--649	Pkinase_Tyr	RLK-Pelle_PERK-1	4.2e-155	Segmental/WGD	7	277--299	-	Plasma Membrane
Glyma.01G093100.1	RLK-Pelle_PERK-1	RLK-Pelle_PERK-1	400--668	Pkinase	RLK-Pelle_PERK-1	6.7e-151	Segmental/WGD	8	298--320	-	Plasma Membrane
Glyma.18G280200.1	RLK-Pelle_PERK-1	RLK-Pelle_PERK-1	411--681	Pkinase_Tyr	RLK-Pelle_PERK-1	3.1e-155	Segmental/WGD	7	309--331	-	Plasma Membrane
Glyma.02G129300.1	RLK-Pelle_PERK-1	RLK-Pelle_PERK-1	415--683	Pkinase	RLK-Pelle_PERK-1	1.4e-149	Segmental/WGD	7	313--335	-	Plasma Membrane
Glyma.07G004600.1	RLK-Pelle_PERK-1	RLK-Pelle_PERK-1	126--329	Pkinase_Tyr	RLK-Pelle_PERK-1	1.8e-108	Tandem	7	43--65	-	Plasma Membrane
Glyma.07G004700.1	RLK-Pelle_PERK-1	RLK-Pelle_PERK-1	201--471	Pkinase_Tyr	RLK-Pelle_PERK-1	8.4e-152	Tandem	7	66--88	-	Plasma Membrane
Glyma.20G047000.1	RLK-Pelle_PERK-2	RLK-Pelle_PERK-2	323--565, 820--1069, 1243--1505	Pkinase_Tyr,Pkinase_Tyr,Pkinase_Tyr	RLK-Pelle_PERK-2	2.4e-75	Dispersed/proximal	17	-	-	Nuclear
Glyma.05G222700.1	RLK-Pelle_PERK-2	RLK-Pelle_PERK-2	407--673	Pkinase_Tyr	RLK-Pelle_PERK-2	5.3e-157	Segmental/WGD	10	-	-	Nuclear
Glyma.13G351500.1	RLK-Pelle_PERK-2	RLK-Pelle_PERK-2	397--662	Pkinase_Tyr	RLK-Pelle_PERK-2	5e-162	Segmental/WGD	9	-	-	Nuclear
Glyma.15G023200.1	RLK-Pelle_PERK-2	RLK-Pelle_PERK-2	411--676	Pkinase_Tyr	RLK-Pelle_PERK-2	3.5e-162	Segmental/WGD	8	-	-	Nuclear
Glyma.07G011300.1	RLK-Pelle_PERK-2	RLK-Pelle_PERK-2	407--672	Pkinase_Tyr	RLK-Pelle_PERK-2	3.2e-163	Segmental/WGD	8	-	-	Nuclear
Glyma.04G126000.1	RLK-Pelle_PERK-2	RLK-Pelle_PERK-2	324--580	Pkinase_Tyr	RLK-Pelle_PERK-2	1.3e-98	Dispersed/proximal	8	-	-	Nuclear
Glyma.08G194500.1	RLK-Pelle_PERK-2	RLK-Pelle_PERK-2	407--672	Pkinase_Tyr	RLK-Pelle_PERK-2	1.7e-162	Segmental/WGD	8	-	-	Nuclear
Glyma.08G029500.1	RLK-Pelle_PERK-2	RLK-Pelle_PERK-2	401--667	Pkinase_Tyr	RLK-Pelle_PERK-2	9.2e-157	Segmental/WGD	8	-	-	Nuclear
Glyma.13G187600.1	RLK-Pelle_PERK-2	RLK-Pelle_PERK-2	311--569	Pkinase_Tyr	RLK-Pelle_PERK-2	1.1e-97	Segmental/WGD	8	-	-	Nuclear
Glyma.14G078800.1	RLK-Pelle_PERK-2	RLK-Pelle_PERK-2	423--696	Pkinase_Tyr	RLK-Pelle_PERK-2	1.9e-110	Dispersed/proximal	7	-	-	Nuclear
Glyma.04G242900.1	RLK-Pelle_PERK-2	RLK-Pelle_PERK-2	298--504	Pkinase	RLK-Pelle_PERK-2	1.5e-67	Segmental/WGD	10	-	-	Nuclear
Glyma.06G312600.1	RLK-Pelle_PERK-2	RLK-Pelle_PERK-2	235--489	Pkinase	RLK-Pelle_PERK-2	1.6e-98	Tandem and Segmental/WGD	6	-	-	Nuclear
Glyma.06G120400.1	RLK-Pelle_PERK-2	RLK-Pelle_PERK-2	323--589	Pkinase	RLK-Pelle_PERK-2	1.4e-113	Segmental/WGD	9	-	-	Nuclear
Glyma.13G036300.1	RLK-Pelle_PERK-2	RLK-Pelle_PERK-2	314--577	Pkinase	RLK-Pelle_PERK-2	3.2e-109	Segmental/WGD	9	-	-	Nuclear
Glyma.16G100000.1	RLK-Pelle_PERK-2	RLK-Pelle_PERK-2	104--276	Pkinase_Tyr	RLK-Pelle_PERK-2	2.6e-54	Dispersed/proximal	3	-	-	Nuclear
Glyma.06G312700.1	RLK-Pelle_PERK-2	RLK-Pelle_PERK-2	64--323	Pkinase_Tyr	RLK-Pelle_PERK-2	4.5e-89	Tandem	4	-	-	Nuclear
Glyma.17G246300.1	RLK-Pelle_PERK-2	RLK-Pelle_PERK-2	394--665	Pkinase	RLK-Pelle_PERK-2	1.6e-110	Dispersed/proximal	8	-	-	-
Glyma.10G087800.1	RLK-Pelle_PERK-2	RLK-Pelle_PERK-2	28--230	Pkinase_Tyr	RLK-Pelle_PERK-2	1.1e-47	Dispersed/proximal	4	-	-	-
Glyma.03G149000.1	RLK-Pelle_RKF3	RLK-Pelle_RKF3	305--512	Pkinase	RLK-Pelle_RKF3	8.3e-108	Tandem and Segmental/WGD	0	10--32,230--252	1--31	Plasma Membrane
Glyma.08G127400.1	RLK-Pelle_RKF3	RLK-Pelle_RKF3	339--551	Pkinase	RLK-Pelle_RKF3	2.2e-94	Segmental/WGD	0	13--35,264--286	-	Plasma Membrane
Glyma.05G168800.1	RLK-Pelle_RKF3	RLK-Pelle_RKF3	277--473	Pkinase	RLK-Pelle_RKF3	7.9e-84	Segmental/WGD	3	167--189,204--226	-	Plasma Membrane
Glyma.02G150600.1	RLK-Pelle_RKF3	RLK-Pelle_RKF3	283--489	Pkinase	RLK-Pelle_RKF3	2.1e-107	Segmental/WGD	1	208--230	1--19	Plasma Membrane
[truncated: 681 more rows]

## Sheet: Table S4
Supplemental Table 4: Conserved domains of soybean protein kinases
[truncated: 2,168 more rows]

## Sheet: Table S5
Supplemental Table 5: List of 74 soybean protein kinases containing two or three kinase domains.
[truncated: 75 more rows]

[truncated: 6 more sheets: Table S6, Table S7, Table S8, Table S9, Table S10, Table S11]
